# Supplementary material for: Overlooked poor-quality patient samples in sequencing data impair reproducibility of published clinically relevant datasets
Source: Genome Biol. 2024 Aug 16;25:222. doi: 10.1186/s13059-024-03331-6 (PMC11328481; doi:10.1186/s13059-024-03331-6)
Supplement: Supplementary file 2 — Additional file 2: Table S1. Datasets Metadata RNA-seq. [file 13059_2024_3331_MOESM2_ESM.xlsx]

## Sheet: Tabelle1
GEO Series	BioProject	SRA Study	Cell type	Control group	Control group ID	Disease group	Disease group ID	MeSH terms (pipe-separated list)	Samples Pairing	Instrument	library purification	Library Layout	PubMed ID	Journal	Samples selection properties	Notes
GSE100925	PRJNA393443	SRP111343	human breast	Adjacent normal	Normal	Breast tumor	Breast_tumor	Breast Neoplasms	FALSE	Illumina HiSeq 2000		SINGLE	30930117	Cancer Cell	12 breast tumor and 12 adjacent normal breast in 1 supposed batch (supposed batch from sample names in GEO Series file); various clinical parameters (e.g. age, grades and histology) (including samples with no clinical details)	Batch correction mentioned in paper and GEO but not annotated in metadata (GEO, SRA, paper), yet considering prefix in sample name as batch ID (GEO Series file). Data not analyzed directly in publication. Paper focused on another RNA-seq dataset (GSE117970; also in qcGenes). Clinical parameters annotated only for a subset of the samples
GSE105130	PRJNA414787	SRP120360	liver	Adjacent normal	Adjacent-non-tumour	Liver tissues, Cancer	tumor	Carcinoma, Hepatocellular	TRUE	Illumina HiSeq 2000	RNeasy Mini Kit	PAIRED	31429776	J Transl Med	All paired samples selected, except 2 samples that were duplicates of non-tumor samples	No detailed metadata (summary in Fig 1: 21 males and 4 females, age mostly >50, various grades ). Technically paired samples with pairs identifiers clearly provided in GEO Series file.
GSE108643	PRJNA427961	SRP127751	Vastus Lateralis Muscle	lean men	Control	lean men after sport	Control_Sport	Obesity	FALSE	Illumina HiSeq 2500		SINGLE	34472674	Diabetes Obes Metab	male; 14 lean control men vs 14 same after sport boot (BMI<25, 18.5- 24.1 kg/m2, n=15)	No detailed demographics except gender in SRA and GEO Series file. Paper's abstract describe only young men. Full paper behind paywall could not be read.
GSE114564	PRJNA471801	SRP148066	liver	Healthy	Normal	Liver tissues, Cancer	Advanced_HCC	Carcinoma, Hepatocellular	FALSE	Illumina HiSeq 2000	Truseq Stranded Total RNA Sample Preparation Kit (Illumina, San Diego, CA, USA)	PAIRED	NA	NA	All 15 normal vs 15 randomly selected advanced HCC samples	No detailed demographics in SRA, GEO Series file and papers
GSE116250	PRJNA477855	SRP151309	left ventricle	non-failing	Control	ischemic cardiomyopathy	ICM	Heart Failure|Myocardial Infarction	FALSE	Illumina HiSeq 2500		SINGLE	32868781	Nat Commun	all 11 male non failing vs 10 ischemic cardiomyopathy. Disease group a bit older (mean age 56 vs 48)	If more samples are neede, 30 samples labelled as "dilated cardiomyopathy" could be grouped with ICM (no figure in publication to support this).
GSE117875	PRJNA483489	SRP155771	intestinal epithelial cells	healthy control	Control	newly-diagnosed Crohn''s disease	Crohn	Crohn Disease	FALSE	Illumina HiSeq 2500	Directional polyA RNA-seq	SINGLE	30232290	JCI Insight	12-18 years-old patients. 7 controls and 6 diseases.	no demogr info in SRA, GEO Series file, but in Table 1 (unclear sample id mapping): disease group slightly younger (mean 14 vs 16), all white but 1 black, 50% males in each group
GSE119834	PRJNA490436	SRP161553	glioblastoma multiforme; glioblastoma stem cells	glioblastoma stem cell	Control	glioblastoma multiforme	GBM	Glioma|Glioblastoma	FALSE	Illumina HiSeq 2500		PAIRED	30948495	J Exp Med	44 controls. 44 disease	stem cells as control. No demographics data in GEO Series file, SRA or paper (no mention at all). 44 controls vs 44 diseases
GSE123496	PRJNA508944	SRP173190	corpus callosum	healthy control	Control	MS	MS	Multiple Sclerosis	FALSE	Illumina HiSeq 3000		SINGLE	31040210	Proc Natl Acad Sci	all 5 fresh frozen corpus callosum in MS patients and 5 age- and sex-matched healthy controls.	Paper: "five female patients with MS (mean age, 57.6 y) and five female age-matched healthy controls (mean age, 56.2 y)"
GSE125583	PRJNA516886	SRP181886	RNA from fusiform gyrus	control	Control	Alzheimer's disease	Alzheimer	Alzheimer Disease	FALSE	Illumina HiSeq 2500	polyA	SINGLE	32610143	Cell Rep	70-90-year old males; n=30 per group (control and disease)	RNA integrity (RIN) scores of at least 5. Clinical info in Supplementary Material 2 (XLS file).
GSE147339	PRJNA613909	SRP253611	Whole blood	Control	Control	Psoriasis	Psoriasis	Psoriasis	FALSE	Illumina HiSeq 4000		SINGLE	NA	NA	all 10 control and all 10 disease samples. no details available except group	No demogr info in GEO or SRA, and no paper linked. Annotated as paired but automatically downloaded as single-ended sequencing reads.
GSE148355	PRJNA624047	SRP255859	Liver	Normal, fibrosis and Cirrhosis liver tissue	Control	Gastric cancer Liver tissues	Liver_Cancer	Carcinoma, Hepatocellular	FALSE	Illumina HiSeq 2000	Trizol reagent. Illumina TruSeq RNA Sample Prep Kit (Cat#FC-122-1001)	PAIRED	33772139	NPJ Precis Oncol	11 controls (excluding a female replicate and samples without gender annotations; 7 males, 4 females; mean age 57) + 11 approximately age- and gender-matched disease samples (7 males, 4 females; mean age 60)	Some samples are paired but no control samples. Demographics data in GEO Series file. South Korean Patients.
GSE159851	PRJNA670696	SRP288330	brain	human brain control	Control	glioblastoma multiforme	gbm	Glioma|Glioblastoma	FALSE	Illumina HiSeq 4000		SINGLE	33560373	Neuro Oncol	gbm: age=55-70, 1/5 female; randomly chosen controls with age=5-73, 1/5 females; unbalance origin of tissue between groups (right, left brain)	Dataset contains also 7 adenocarcinoma metastasis that were not selected. Age info available in suppl table 3.
GSE25599	PRJNA134241	SRP004768	Liver	Liver tissues, Non-cancerous adjacent	Control	Liver tissues, Cancer	Liver_Cancer	Carcinoma, Hepatocellular	TRUE	Illumina Genome Analyzer		SINGLE	22043308	PLoS ONE	only males; paired samples	no demographics info in SRA or GEO Series file, but in Table S1. Clear pairing information.
GSE54456	PRJNA236547	SRP035988	skin	healthy skin control	normal_skin	Psoriasis	Psoriasis_skin	Psoriasis	FALSE	Illumina Genome Analyzer	polyA (suppl methods)	SINGLE	24441097	J Invest Dermatol	28 randomly chosen controls and same number of disease samples (56/172 samples).	No gender and batch annotation, other demographic data are balanced (summary given in article). Summary in article: "The mean age of patients with psoriasis was 49 +/- 13.9 years and 39.03 +/- 12.63 years in controls. The mean BMI for psoriasis versus controls was 29.31 +/- 5.82 versus 27.16 +/- 5.96", "All subjects were of European Caucasian".
GSE73189	PRJNA296108	SRP063838	Lung tissue	nomral lung tissue adjacent to benign pulmonary tumors	Normal	idiopathic pulmonary fibrosis	IPF	Idiopathic Pulmonary Fibrosis	FALSE	Illumina HiSeq 2000		SINGLE	29113323	Oncotarget	all control vs IPF males. Similar age per groups (56 vs 58).	Last known impact factor from 2016, Likely all asian patients
GSE74697	PRJNA301173	SRP065812	skin	healthy skin control	Control	pre-treatment Psoriasis	Psoriasis	Psoriasis	FALSE	Illumina HiSeq 2500		PAIRED	27015450	J Invest Dermatol	all 16 controls and 16/18 randomly chosen disease samples. No detailed metadata	no demographics data in GEO Series file and SRA, or in article. Study shows results only for lncRNAs
GSE76220	PRJNA306659	SRP067645	Human Lumbar spinal cord motor neurons	Control	Control	sALS	sALS	Amyotrophic Lateral Sclerosis	FALSE	Illumina Genome Analyzer II	RNeasy Micro kit (Qiagen)	SINGLE	29881994	Acta Neuropathol	all controls (3/8 females, avg 74-year old) + 8 disease samples (3/8 females, avg 70-year old). Disease samples were selected to match controls as much as possible.	RIN in Table 1 (also table 3?) in paper. Some batch/bias correction in paper "To obtain a dataset with fewer confounding factors, 1000 genes with the highest PC1-eigenvalues were subtracted from the original dataset."
GSE85567	PRJNA338808	SRP081599	Airway Epithelial cells	Control	Control	Asthma	Asthma	Asthma	FALSE	Illumina HiSeq 2000	TruSeq RNA Sample Preparation v2 according to the manufacturer's instructions (Illumina)	SINGLE	27942592	JCI Insight	28 samples in each group (all 28 controls and a random selection of 28/57 diseases); no info at sample's level. From paper: balanced gender and age between the 2 groups (37-39 years, 70-67% female). Same proportions in ethnicity in each group (af am, eu am, other)	no detailed demographics data in GEO Series file and SRA, or in article. Summary in Table 1. Authors remove unwanted sources of variation using RUVseq: One RUV was significantly correlated with RIN score (P = 1.1 e10-6), and one was significantly correlated with ethnicity (P = 8.1e 10-8), average base pair read length (P = 1.4 e 10-7), and flow cell (P = 1.6 e 10-12)
GSE101432	PRJNA394206	SRP111914	liver	Benign adjacent liver sample	Normal	primary HCC sample	Tumor	Carcinoma, Hepatocellular	FALSE	Illumina HiSeq 2000	see in article	PAIRED	30014619	Hepatology	all 15 "Primary Hepatocellular Carcinoma sample" male samples and same number of control male samples, only primary tumors. Same avg age for the 2 groups (50 years old)
GSE117970	PRJNA483877	SRP155941	monocytes	Normal	Normal	Breast cancer	Breast_cancer	Breast Neoplasms	FALSE	Illumina HiSeq 2500	RNAeasy Microkit (Qiagen) according to manufacturer’s instructions	PAIRED	30930117	Cancer Cell	Only monocytes; Normal vs Breast cancer (DCIS and invasive breast cancer) in Batch 6. Any age (age not available for all samples). All 11 disease samples and same number of randomly chosen controls
GSE133039	PRJNA549741	SRP201920	liver	Normal liver tissue	Nontumor	Tumor liver tissue	Tumor	Liver Neoplasms|Hepatoblastoma	TRUE	Illumina HiSeq 2500	poly-A enriched RNA of high quality (RIN > 7)	PAIRED	32240714	J Hepatol	19 pairs of samples (tumour vs control). Only males (more unique samples than for females). Paired design of normal and tumor tissue of the same patients.	Clear pairing information. Two samples per patient (1 normal and 1 tumor with same patient ID). RIN>7. No detailed demographics data (GEO Series file, SRA, paper)
GSE135036	PRJNA557205	SRP216705	brain	Control brain tissue prefrontal cortex	Control	Tissue of brain with Parkinsons disease, hemisphere matched to symptom predominance	Matched	Parkinson Disease	FALSE	NextSeq 500	rRNA depletion. KAPA RNA HyperPrep Kit with RiboseErase (v1.16) (Kapa Biosystems)	PAIRED	32151270	Genome Biol	19 control males and 19 disease males: control and brain (prefrontal cortex) matched to symptoms side.	All controls selected in this category except one marked as replicate in additional file 2. disease males were randomly selected among more. Similar average age by group (74). RIN values in SRA file! Clinical data in Additional File 2.
GSE136630	PRJNA562898	SRP219837	colon tissue	Adjacent normal	Normal	colorectal tumor	Tumor	Colorectal Neoplasms	TRUE	Illumina HiSeq 2000	Exome	PAIRED	34059508	Gut	3 females and 2 males.	demographics info in suppl table s1. Clear pairing information. Exome Sequencing (Truseq RNA-Access) and few samples but paired
GSE144269	PRJNA603277	SRP245346	liver	liver tissue adjacent	non-tumor	Liver tissues, Cancer	tumor	Carcinoma, Hepatocellular	TRUE	Illumina NovaSeq 6000		SINGLE	32873799	Nat Commun	60 randomly selected samples files out of 140. Tumor and adjacent tissue of patients is paired, set is balanced	Clear pairing information. Non-tumor and tumor was processed in two batches, but according to paper housekeeping genes are equally expressed.
GSE147352	PRJNA613939	SRP253645	brain	Normal tissue brain	Normal	glioblastoma multiforme	gbm	Glioma|Glioblastoma	FALSE	Illumina HiSeq 4000		PAIRED	33539787	Mol Cell	all 15 controls and 15 gbm without mutation (8 males from 52 to 69-years old, and 8 females from 53 to 68-years old). One GBM sample is left out.	Lower grad gliomas were not selected. 15 normal tissue wihtout age & gender info, contrary to the disease samples (article, SRA, GEO Series file)
GSE148036	PRJNA609278	SRP251945	lung	normal lung tissue	Normal	lung adenocarcinoma	Tumor	Lung Neoplasms	FALSE	Illumina HiSeq 3000	rRNA depletion. Ribo-Zero rRNA Removal Kits (Illumina)	PAIRED	33097805	Commun Biol	3/5 male in control 3/5 female in treat	All different disese stages ( IIB most prevalent ). RNA Integrity Number (RIN) above 7.0.
GSE151243	PRJNA635280	SRP264895	skin	matching perilesion tissue	Perilesion	lesion tissue of hidradenitis suppurativa disease	Lesion	Hidradenitis Suppurativa	TRUE	Illumina HiSeq 3000	TO CHECK	PAIRED	NA	NA	15 females patients in a paired design (30 paired samples). Ethnicity W or B (excluding W_A and O)	Clear pairing information.
GSE151282	PRJNA635385	SRP264957	blood (buffy coat)	healthy blood	Healthy	blood of trisomy 21 patient	Down-syndrome	Down Syndrome	FALSE	Illumina HiSeq 2500	rRNA depletion	PAIRED	33933170	Hum Genomics	8 samples with equally distrtibuted sex and not statistical difference in mean age
GSE155800	PRJNA655677	SRP276412	stromal cells	Normal gastrointestinal stromal	Normal	Gastrointestinal stromal tumor	tumor	Gastrointestinal stromal tumors	TRUE	Illumina HiSeq 3000	rRNA depletion	PAIRED	34458010	Mol Ther Nucleic Acids	All normal vs all tumor paired samples. Approx balanced gender (6/10 males).	Sample pairing mentioned in paper and GEO Series file but not in SRA. Paper focuses on lncRNA. Clear pairing information. Samples pairing will be used to take care of resistant and non resistant groups, treatment time, tumor size and tumor location.
GSE164158	PRJNA689307	SRP300091	esophageal tissue	Adjacent normal	Normal	esophageal squamous cell carcinoma	ESCC	Carcinoma, Squamous Cell	TRUE	HiSeq X Ten	NEBNext Ultra Directional RNA Library Prep Kit for Illumina	PAIRED	33552118	Front Genet	2/8 females per group, different stages, but all cluster together. Samples pairing.	Clear pairing information. Study of patients of chinese ethnicity.
GSE164213	PRJNA689564	SRP300217	CD4 Cells	Healthy Control	Control	active Juvenile Idiopathic Arthritis om Treatment	active-JIA	Arthritis, Juvenile	FALSE	ILLUMINA	polyA RNA	PAIRED	33597588	Sci Rep	All 10 controls and 10/12 randomly selectd disease samples.	No info on demographics in SRA and GEO. From paper: Patients included 18 girls and 4 boys who ranged in age from 4 to 16 years; Healthy control (HC) children (n?=?10) [...] and ranged in age from 5 to 16 years and included two boys and eight girls. RNeasy MiniElute Cleanup kit. Purification of total RNA, miRNA, poly A+ mRNA, DNA or protein
GSE165595	PRJNA695017	SRP303386	brain	Normal (from cancer/disease patient)	Normal	oligodendroglioma	Tumor	Glioma|Oligodendroglioma	TRUE	Illumina HiSeq 4000	Illumina TruSeq Stranded Total RNA LT Sample Prep Kit	PAIRED	35042936	Commun Biol	11 paired samples of gbm and Normal of the same case, only males (38-73-years old)	demographics data in pdf in suppl table 1. For GBM, there are 11 males + 4 females but paired samples (normal vs disease). Clear pairing information.
GSE173078	PRJNA723754	SRP315849	Gingival tissue	Normal gingival tissue	Normal	ginival tissue from periodontitis	gingivitis	Gingivitis	FALSE	Illumina HiSeq 4000	paper behind paywall	SINGLE	34101221	J Clin Periodontol	From batch A (0), only female, healthy and gingivitis groups, diverse but balanced age and ethnicity
GSE174330	PRJNA729468	SRP319473	lung	normal lung tissue	Normal	non-small cell lung cancer	Tumor	Lung Neoplasms	FALSE	Illumina HiSeq 2500	RNA was harvested using Tryzol reagent. QuantSeq Rev 3’mRNA-Seq Library Prep Kit for Illumina (Lexogen, Vienna, Austria)	SINGLE	34556645	Nat Commun	50/100 european american samples (25 controls and 25 disases) even if no pairing info, unbalanced gender (35/52 females), mixed tumor sub-types (Adenocarcinoma, Squamous, other) and stages (1, 2, 3), and no info on age and batches.	No info on age, sex and pairing, except summary in Table 1 (10/46 african american males; 17/52 european american males). Samples pairing may be in GEO Series files as sample name but using it leads to partially inconsistant ethny/race for some pairs. No info on batches, except: "Libraries were pooled and sequenced on the Illumina Hiseq 2500 with 100 bp single end reads" and "Eight samples were r…
GSE179397	PRJNA743540	SRP326808	pericardial adipose tissue	Pericardial Adipose tissue control patients	Control	Pericardial Adipose tissue cad patients	CAD	Coronary Artery Disease|Coronary Disease	FALSE	Illumina NovaSeq 6000	TruSeq™ RNA Sample Preparation Kit (Illumina, USA) following the TruSeq™ RNA sample preparation guide. Briefly, the poly-A containing mRNA molecules were purified	PAIRED	34552562	Front Endocrinol (Lausanne)	all 4 control (3/4 males) and 4/5 randomly selected males CAD. In GEO, SRA: no dempgraphics info but summary in suppl table 1. Biased by more hypertensed in CAD group
GSE179448	PRJNA743862	SRP326974	T Cell	Tconv cells of healthy donors	Healthy	Tconv cells of Covid19 patients	outpatient	Coronavirus	FALSE	NextSeq 500		PAIRED	34433692	Proc Natl Acad Sci USA	Tconv cells; RNA-seq batch 1; 6 healthy (23-32 years old, 4/6 females); 6 outpatients (23-31 years old, 4/6 females)	Subset taken, there is another cell type (Treg) and multiple other severities (hospitalized, Recovered). There are 2 RNA-seq batches and 11 sample-processing batches (different dates of extraction and preparation). Demographics and clinical info in paper's supplemental dataset S01. Multiple facotrs that overlap with batch (two technical batches, different ages, different sexes)
GSE182440	PRJNA756274	SRP333341	Human postmortem putamen	post mortem putamen non alcoholic	Control	post mortem putamen Alcoholic	AlcoholUseDisorder	Alcoholism	FALSE	ILLUMINA	rRNA depletion. The KAPA RNA HyperPrep Kit with RiboErase (KAPA Biosystems, Wilmington, MA, USA)	PAIRED	34601489	Transl Psychiatry	6 disordered and 6 controls from batch 1. equally distributed female and male	Very well annotated data, RIN present, different brain relevant measurements and sex. Cases and controls were matched by race, sex, age, etc.. But, severe imbalance between groups for cause of death (cardiac for controls), brain region (right for disordered), and smoking status (disordered are current smokers)
GSE77314	PRJNA310012	SRP068976	liver	normal liver	Normal	HCC	Tumor	Carcinoma, Hepatocellular	TRUE	Illumina Genome Analyzer	Trizol reagent (Invitrogen	PAIRED	27119355	Oncotarget	randomly selected 60/100 paired samples (30 pairs), Summarized demographics info (43/50 males)	No info on batch but large dataset. Clear pairing info from GEO Series file. Clinical info in Table S1D (43/50 males)
GSE79362	PRJNA315611	SRP071965	PBMC	non progressor	Control	progressor tuberculosis	Case	Tuberculosis	FALSE	Illumina HiSeq 2000		PAIRED	27017310	Lancet	24 male cases in different bins and 24 controls in same bins (same number per bin as cases), only males, previous diag of tb = n, ethny: coloured (not black)	No info on batch (except if column 'bin' means batch) but large dataset
GSE82177	PRJNA324260	SRP076032	liver	Biopsy of HCV+ Non-neoplastic	Non_Tumor	Biopsy of HCV+ HCC tumor	Tumor	Carcinoma, Hepatocellular	FALSE	Illumina HiSeq 2000		SINGLE	27721404	Oncogene	all 5 tumours and 5 non-tumours in batch 1. less female than male, but equal number of females distributed. HCV infected	Batch 1 (not batch 0); male & female; Some weird distribution of genes's FDR vs quality
