# Supplementary material for: Overlooked poor-quality patient samples in sequencing data impair reproducibility of published clinically relevant datasets
Source: Genome Biol. 2024 Aug 16;25:222. doi: 10.1186/s13059-024-03331-6 (PMC11328481; doi:10.1186/s13059-024-03331-6)
Supplement: Supplementary file 3 — Additional file 3: Table S2. Datasets Metadata ChIP-seq. [file 13059_2024_3331_MOESM3_ESM.xlsx]

## Sheet: Sheet 1
geo_id	Assay Type	Instrument	Library Layout	Library Source	Library Selection	Group A	Group B	PubMed ID	Journal
GSE104404	ChIP-Seq	Illumina HiSeq 2500	SINGLE	GENOMIC	ChIP	young donor HSCs	old donor HSCs	31085557	Cancer Discov
GSE107734	ChIP-Seq	Illumina HiSeq 3000	SINGLE	GENOMIC	ChIP	bladder cancer cells + RXRA WT	bladder cancer cells + RXRA S427F	29143738	Elife
GSE112342	ChIP-Seq	Illumina HiSeq 2500	SINGLE	GENOMIC	ChIP	healthy T cells	Type 1 diabetes T cells	30910956	Proc Natl
GSE120738	ChIP-Seq	Illumina HiSeq 2500	SINGLE	GENOMIC	ChIP	prostate cancer donor	healthy donor	30464211	Nat Commun
GSE124070	ChIP-Seq	NextSeq 500	SINGLE	GENOMIC	ChIP	systemic sclerosis donor	healthy donor	30804934	Front Immunol
GSE126571	ChIP-Seq	Illumina HiSeq 2000	SINGLE	GENOMIC	ChIP	healthy tissue	cardiomyopathy tissue	36130500	Cell Rep
GSE128242	ChIP-Seq	NextSeq 500	SINGLE	GENOMIC	ChIP	AP-1 depleted leomyomas cells	leomyomas cells	32094355	Nat Commun
GSE139377	ChIP-Seq					untreated hAoEC	hAoEC + IL-1B	32442411	Am J Hum Genet
GSE153875	ChIP-Seq	NextSeq 500	SINGLE	GENOMIC	ChIP	young/healthy tissue	alzheimer tissue	32989324	Nat Genet
GSE74230	ChIP-Seq	Illumina HiSeq 2500	SINGLE	GENOMIC	ChIP	metastatic osteosarcoma	non-metastatic osteosarcoma	29334376	Nat Med
