# Supplementary material for: Overlooked poor-quality patient samples in sequencing data impair reproducibility of published clinically relevant datasets
Source: Genome Biol. 2024 Aug 16;25:222. doi: 10.1186/s13059-024-03331-6 (PMC11328481; doi:10.1186/s13059-024-03331-6)
Supplement: Supplementary file 4 — Additional file 4: Table S3. Low-Quality Marker Genes. Column N: number of datasets out of 13 in which the gene expression positively correlated with a machine-learning derived low-quality probability. Each of the 13 datasets represented a different disease and had a low-quality imbalance between control and patient groups of samples. [file 13059_2024_3331_MOESM4_ESM.tsv]

genes	geneid	n
BLVRB	ENSG00000090013.11	10
COX4I1	ENSG00000131143.10	9
COX8A	ENSG00000176340.4	9
GRHPR	ENSG00000137106.18	9
PSME1	ENSG00000092010.15	9
RPL28	ENSG00000108107.15	9
SELENOW	ENSG00000178980.15	9
ACTB	ENSG00000075624.17	8
APRT	ENSG00000198931.11	8
ATP5F1D	ENSG00000099624.8	8
ATP5MC2	ENSG00000135390.21	8
BSG	ENSG00000172270.20	8
BST2	ENSG00000130303.13	8
CDH24	ENSG00000139880.19	8
CHMP2A	ENSG00000130724.9	8
COX5B	ENSG00000135940.7	8
COX6B1	ENSG00000126267.11	8
EDF1	ENSG00000107223.13	8
EEF1D	ENSG00000104529.17	8
EIF6	ENSG00000242372.9	8
FAU	ENSG00000149806.11	8
IFITM1	ENSG00000185885.16	8
LAMTOR4	ENSG00000188186.10	8
MRPL57	ENSG00000173141.5	8
MRPS12	ENSG00000128626.11	8
MRPS34	ENSG00000074071.15	8
MT-ATP6	ENSG00000198899.2	8
MT-CO1	ENSG00000198804.2	8
MT-CO3	ENSG00000198938.2	8
MT-CYB	ENSG00000198727.2	8
MT-ND3	ENSG00000198840.2	8
MYL6	ENSG00000092841.19	8
NDUFA13	ENSG00000186010.19	8
NDUFB7	ENSG00000099795.7	8
OAZ1	ENSG00000104904.12	8
OCEL1	ENSG00000099330.9	8
PFDN5	ENSG00000123349.14	8
PFN1	ENSG00000108518.8	8
PGLS	ENSG00000130313.7	8
PHPT1	ENSG00000054148.18	8
RPL35	ENSG00000136942.15	8
RPL36	ENSG00000130255.13	8
RPS13	ENSG00000110700.7	8
RPS15	ENSG00000115268.10	8
RPS20	ENSG00000008988.10	8
SH3BGRL3	ENSG00000142669.15	8
SLC25A6	ENSG00000169100.14	8
TMEM219	ENSG00000149932.17	8
TSEN54	ENSG00000182173.13	8
UBA52	ENSG00000221983.8	8
UBXN1	ENSG00000162191.14	8
AP2S1	ENSG00000042753.12	7
ARHGDIA	ENSG00000141522.12	7
ARL6IP4	ENSG00000182196.13	7
ARRDC1	ENSG00000197070.14	7
ATP5MF	ENSG00000241468.8	7
BCAP31	ENSG00000185825.17	7
C3	ENSG00000125730.17	7
CAPN10	ENSG00000142330.20	7
CC2D1A	ENSG00000132024.17	7
CCDC85B	ENSG00000175602.4	7
CLTA	ENSG00000122705.17	7
COPE	ENSG00000105669.14	7
CRIP2	ENSG00000182809.11	7
CTDNEP1	ENSG00000175826.12	7
DNAJC4	ENSG00000110011.13	7
DNPH1	ENSG00000112667.13	7
DPM2	ENSG00000136908.18	7
DRAP1	ENSG00000175550.8	7
DYNLRB1	ENSG00000125971.16	7
EIF3G	ENSG00000130811.12	7
EIF3K	ENSG00000178982.10	7
ETFB	ENSG00000105379.10	7
FXYD5	ENSG00000089327.15	7
GAPDH	ENSG00000111640.15	7
GPX4	ENSG00000167468.18	7
GSTK1	ENSG00000197448.14	7
HINT2	ENSG00000137133.11	7
HOMER3	ENSG00000051128.19	7
LAMTOR1	ENSG00000149357.10	7
MAPK3	ENSG00000102882.12	7
MPG	ENSG00000103152.12	7
MPST	ENSG00000128309.16	7
MRPL12	ENSG00000262814.8	7
MRPL40	ENSG00000185608.8	7
MRPL41	ENSG00000182154.8	7
MT-CO2	ENSG00000198712.1	7
MT-ND1	ENSG00000198888.2	7
MT-ND2	ENSG00000198763.3	7
MTATP6P1	ENSG00000248527.1	7
MVB12A	ENSG00000141971.13	7
NDUFA11	ENSG00000174886.14	7
NDUFB10	ENSG00000140990.15	7
NDUFB8	ENSG00000166136.16	7
NDUFB9	ENSG00000147684.9	7
NME2	ENSG00000243678.12	7
OST4	ENSG00000228474.6	7
OTUB1	ENSG00000167770.11	7
PLP2	ENSG00000102007.11	7
POLR2L	ENSG00000177700.6	7
PPIB	ENSG00000166794.5	7
PRDX2	ENSG00000167815.12	7
PRDX5	ENSG00000126432.14	7
PSMB10	ENSG00000205220.12	7
PSME2	ENSG00000100911.16	7
RABGGTA	ENSG00000100949.14	7
RNASEK	ENSG00000219200.11	7
ROMO1	ENSG00000125995.16	7
RPL10A	ENSG00000198755.11	7
RPL23A	ENSG00000198242.14	7
RPL24	ENSG00000114391.13	7
RPL27	ENSG00000131469.15	7
RPL39	ENSG00000198918.8	7
RPL41	ENSG00000229117.9	7
RPL8	ENSG00000161016.17	7
RPLP0	ENSG00000089157.16	7
RPLP2	ENSG00000177600.9	7
RPS11	ENSG00000142534.7	7
RPS12	ENSG00000112306.8	7
RPS19	ENSG00000105372.8	7
RPS21	ENSG00000171858.18	7
RPS25	ENSG00000118181.11	7
RPS5	ENSG00000083845.9	7
SERF2	ENSG00000140264.20	7
SH3GL1	ENSG00000141985.9	7
SHISA5	ENSG00000164054.15	7
SNF8	ENSG00000159210.10	7
STAP2	ENSG00000178078.12	7
TAF10	ENSG00000166337.10	7
TRIR	ENSG00000123144.11	7
TRPT1	ENSG00000149743.14	7
UQCC3	ENSG00000204922.5	7
UQCRQ	ENSG00000164405.11	7
WDR83OS	ENSG00000105583.11	7
YPEL3	ENSG00000090238.12	7
ZNHIT1	ENSG00000106400.12	7
AC010422.3	ENSG00000269242.1	6
AC011511.4	ENSG00000267303.1	6
AKR7A2	ENSG00000053371.12	6
ALDOA	ENSG00000149925.22	6
ALKBH7	ENSG00000125652.8	6
ALYREF	ENSG00000183684.8	6
ARHGAP4	ENSG00000089820.16	6
ARL2	ENSG00000213465.8	6
ARL8A	ENSG00000143862.8	6
ARMC5	ENSG00000140691.18	6
ATP5MG	ENSG00000167283.8	6
ATP5PD	ENSG00000167863.12	6
ATP6V0C	ENSG00000185883.12	6
ATP6V0D1	ENSG00000159720.12	6
AURKAIP1	ENSG00000175756.13	6
BANF1	ENSG00000175334.8	6
BRK1	ENSG00000254999.4	6
BRMS1	ENSG00000174744.14	6
BTBD2	ENSG00000133243.10	6
C11orf98	ENSG00000278615.5	6
C12orf57	ENSG00000111678.11	6
C20orf27	ENSG00000101220.18	6
C9orf16	ENSG00000171159.5	6
CALR	ENSG00000179218.14	6
CARD19	ENSG00000165233.18	6
CCDC124	ENSG00000007080.11	6
CCT5	ENSG00000150753.12	6
CDK5RAP1	ENSG00000101391.21	6
CENPB	ENSG00000125817.8	6
CFDP1	ENSG00000153774.9	6
CFL1	ENSG00000172757.13	6
CKB	ENSG00000166165.13	6
COA3	ENSG00000183978.8	6
COMTD1	ENSG00000165644.11	6
COX7C	ENSG00000127184.13	6
CTSA	ENSG00000064601.19	6
CYHR1	ENSG00000187954.12	6
DCTN3	ENSG00000137100.16	6
ECH1	ENSG00000104823.9	6
ELOB	ENSG00000103363.15	6
EMP3	ENSG00000142227.11	6
EPN1	ENSG00000063245.15	6
ERGIC3	ENSG00000125991.20	6
FAM174C	ENSG00000228300.14	6
FLOT2	ENSG00000132589.16	6
FXYD1	ENSG00000266964.6	6
GIPC1	ENSG00000123159.16	6
GNB2	ENSG00000172354.10	6
GNG5	ENSG00000174021.11	6
GOT2	ENSG00000125166.13	6
GPI	ENSG00000105220.17	6
GPS2	ENSG00000132522.16	6
GSDMB	ENSG00000073605.18	6
GSDMD	ENSG00000104518.11	6
GTF3C5	ENSG00000148308.18	6
HIGD2A	ENSG00000146066.3	6
HMG20B	ENSG00000064961.19	6
IFITM3	ENSG00000142089.16	6
INF2	ENSG00000203485.14	6
ISOC2	ENSG00000063241.8	6
JAK3	ENSG00000105639.20	6
KIAA2013	ENSG00000116685.16	6
KRTCAP2	ENSG00000163463.13	6
LCAT	ENSG00000213398.8	6
LGALS1	ENSG00000100097.12	6
LGALS3	ENSG00000131981.16	6
LRRC45	ENSG00000169683.8	6
LSM7	ENSG00000130332.15	6
METTL26	ENSG00000130731.16	6
MICOS13	ENSG00000174917.9	6
MIEN1	ENSG00000141741.12	6
MMP24OS	ENSG00000126005.17	6
MROH1	ENSG00000179832.17	6
MRPL11	ENSG00000174547.13	6
MSRB2	ENSG00000148450.13	6
MT-ATP8	ENSG00000228253.1	6
MT-ND4	ENSG00000198886.2	6
MYL9	ENSG00000101335.10	6
MZT2A	ENSG00000173272.16	6
NAA38	ENSG00000183011.13	6
NACA	ENSG00000196531.13	6
NAPRT	ENSG00000147813.16	6
NCLN	ENSG00000125912.11	6
NDUFA8	ENSG00000119421.7	6
NDUFB1	ENSG00000183648.11	6
NDUFS3	ENSG00000213619.10	6
NELFB	ENSG00000188986.8	6
NFKBIB	ENSG00000104825.17	6
NME4	ENSG00000103202.13	6
NOP10	ENSG00000182117.6	6
NR2F6	ENSG00000160113.5	6
OSTF1	ENSG00000134996.12	6
PAFAH1B3	ENSG00000079462.7	6
PCGF2	ENSG00000277258.5	6
PCOLCE	ENSG00000106333.13	6
PHB2	ENSG00000215021.9	6
PINK1	ENSG00000158828.8	6
PLCB3	ENSG00000149782.12	6
PLTP	ENSG00000100979.15	6
POLD4	ENSG00000175482.9	6
POLR2I	ENSG00000105258.9	6
POLR2J	ENSG00000005075.15	6
PPP1CA	ENSG00000172531.15	6
PPP1R14B	ENSG00000173457.11	6
PPP4C	ENSG00000149923.14	6
PRMT1	ENSG00000126457.21	6
PRR14	ENSG00000156858.12	6
PSMB1	ENSG00000008018.9	6
PSMB6	ENSG00000142507.10	6
PSMC4	ENSG00000013275.8	6
PYCARD	ENSG00000103490.14	6
RABAC1	ENSG00000105404.11	6
RALY	ENSG00000125970.12	6
RBCK1	ENSG00000125826.21	6
RBM4	ENSG00000173933.21	6
RBM6	ENSG00000004534.15	6
RHOG	ENSG00000177105.10	6
RNF31	ENSG00000092098.17	6
RPL11	ENSG00000142676.14	6
RPL12	ENSG00000197958.13	6
RPL13	ENSG00000167526.14	6
RPL13A	ENSG00000142541.17	6
RPL17	ENSG00000265681.7	6
RPL18A	ENSG00000105640.13	6
RPL19	ENSG00000108298.11	6
RPL21	ENSG00000122026.10	6
RPL27A	ENSG00000166441.13	6
RPL30	ENSG00000156482.11	6
RPL35A	ENSG00000182899.17	6
RPL36A	ENSG00000241343.10	6
RPL36AL	ENSG00000165502.7	6
RPL4	ENSG00000174444.15	6
RPL6	ENSG00000089009.15	6
RPL7A	ENSG00000148303.17	6
RPLP1	ENSG00000137818.12	6
RPS10	ENSG00000124614.16	6
RPS16	ENSG00000105193.9	6
RPS2	ENSG00000140988.16	6
RPS24	ENSG00000138326.21	6
RPS27	ENSG00000177954.14	6
RPS28	ENSG00000233927.5	6
RPS29	ENSG00000213741.11	6
RPSA	ENSG00000168028.14	6
S100A6	ENSG00000197956.10	6
SCYL1	ENSG00000142186.17	6
SHARPIN	ENSG00000179526.17	6
SIGIRR	ENSG00000185187.13	6
SIGMAR1	ENSG00000147955.17	6
SLIRP	ENSG00000119705.10	6
SNAPIN	ENSG00000143553.11	6
SNRPB	ENSG00000125835.19	6
SRRM2	ENSG00000167978.17	6
SRRT	ENSG00000087087.20	6
SSR2	ENSG00000163479.14	6
STUB1	ENSG00000103266.11	6
TALDO1	ENSG00000177156.11	6
TECR	ENSG00000099797.15	6
TEN1	ENSG00000257949.7	6
TMA7	ENSG00000232112.3	6
TMED3	ENSG00000166557.14	6
TMEM141	ENSG00000244187.8	6
TMEM189	ENSG00000240849.11	6
TMEM208	ENSG00000168701.19	6
TMEM258	ENSG00000134825.16	6
TOMM7	ENSG00000196683.10	6
TP53I13	ENSG00000167543.16	6
TPM2	ENSG00000198467.16	6
TPRN	ENSG00000176058.13	6
TRABD	ENSG00000170638.9	6
TRMT112	ENSG00000173113.7	6
TSC22D4	ENSG00000166925.9	6
TYK2	ENSG00000105397.14	6
UBA1	ENSG00000130985.17	6
UBC	ENSG00000150991.15	6
UBL5	ENSG00000198258.11	6
UBTD1	ENSG00000165886.5	6
UBXN6	ENSG00000167671.12	6
UQCR10	ENSG00000184076.13	6
USE1	ENSG00000053501.13	6
VAC14	ENSG00000103043.15	6
VAMP8	ENSG00000118640.11	6
YDJC	ENSG00000161179.14	6
ZDHHC12	ENSG00000160446.19	6
ZFAND2B	ENSG00000158552.13	6
AC138969.1	ENSG00000183889.12	5
ACADS	ENSG00000122971.9	5
ADA	ENSG00000196839.13	5
ADAT3	ENSG00000213638.6	5
ADCY4	ENSG00000129467.13	5
ADRM1	ENSG00000130706.13	5
AGER	ENSG00000204305.14	5
AIP	ENSG00000110711.10	5
AKT1S1	ENSG00000204673.11	5
ALDH16A1	ENSG00000161618.10	5
ANAPC11	ENSG00000141552.17	5
ANKRD13D	ENSG00000172932.16	5
ANP32B	ENSG00000136938.9	5
ANXA11	ENSG00000122359.18	5
AP1S1	ENSG00000106367.15	5
AP5Z1	ENSG00000242802.9	5
APH1B	ENSG00000138613.14	5
ARF5	ENSG00000004059.11	5
ARHGAP39	ENSG00000147799.11	5
ARMC6	ENSG00000105676.14	5
ARPC3	ENSG00000111229.16	5
ARPC4	ENSG00000241553.12	5
ARSA	ENSG00000100299.18	5
ATP5MC1	ENSG00000159199.14	5
ATP6V0E1	ENSG00000113732.9	5
ATXN2L	ENSG00000168488.18	5
BAG1	ENSG00000107262.25	5
BCAM	ENSG00000187244.12	5
BCL7C	ENSG00000099385.11	5
BICDL2	ENSG00000162069.16	5
BLOC1S1	ENSG00000135441.7	5
BOLA2B	ENSG00000169627.9	5
BOP1	ENSG00000261236.8	5
BRI3	ENSG00000164713.10	5
BX255925.3	ENSG00000284976.1	5
C11orf68	ENSG00000175573.7	5
C7orf50	ENSG00000146540.15	5
CAPNS1	ENSG00000126247.11	5
CCDC84	ENSG00000186166.9	5
CCDC86	ENSG00000110104.13	5
CCM2	ENSG00000136280.17	5
CD320	ENSG00000167775.11	5
CD99	ENSG00000002586.20	5
CDC34	ENSG00000099804.9	5
CDK2AP2	ENSG00000167797.8	5
CDK5RAP3	ENSG00000108465.15	5
CEBPD	ENSG00000221869.5	5
CENPT	ENSG00000102901.13	5
CENPX	ENSG00000169689.15	5
CEP131	ENSG00000141577.14	5
CHCHD1	ENSG00000172586.8	5
CHCHD2	ENSG00000106153.13	5
CHCHD5	ENSG00000125611.15	5
CHKB	ENSG00000100288.20	5
CHMP4A	ENSG00000254505.11	5
CNPY3	ENSG00000137161.17	5
COL13A1	ENSG00000197467.15	5
COL17A1	ENSG00000065618.21	5
COMMD6	ENSG00000188243.12	5
COMMD7	ENSG00000149600.11	5
COPRS	ENSG00000172301.11	5
COTL1	ENSG00000103187.8	5
COX7B	ENSG00000131174.7	5
CRAT	ENSG00000095321.17	5
CRYL1	ENSG00000165475.15	5
CSRP1	ENSG00000159176.14	5
CST3	ENSG00000101439.9	5
CSTB	ENSG00000160213.9	5
CTU1	ENSG00000142544.7	5
CUEDC2	ENSG00000107874.11	5
CUTA	ENSG00000112514.18	5
CYBA	ENSG00000051523.11	5
CYP4F12	ENSG00000186204.15	5
DAD1	ENSG00000129562.11	5
DDRGK1	ENSG00000198171.13	5
DGCR2	ENSG00000070413.20	5
DHRS4	ENSG00000157326.19	5
DHX38	ENSG00000140829.12	5
DNAJC7	ENSG00000168259.17	5
DPP7	ENSG00000176978.14	5
DUSP23	ENSG00000158716.9	5
ECI1	ENSG00000167969.13	5
ECSIT	ENSG00000130159.14	5
EIF3C	ENSG00000184110.15	5
ELMO3	ENSG00000102890.16	5
EMC10	ENSG00000161671.17	5
EMG1	ENSG00000126749.16	5
ENKD1	ENSG00000124074.12	5
ESAM	ENSG00000149564.12	5
ESYT1	ENSG00000139641.13	5
EXOSC4	ENSG00000178896.9	5
EXOSC5	ENSG00000077348.9	5
EZR	ENSG00000092820.18	5
FAAP20	ENSG00000162585.17	5
FAM193B	ENSG00000146067.16	5
FAM3A	ENSG00000071889.17	5
FAM98C	ENSG00000130244.12	5
FBXW5	ENSG00000159069.14	5
FCGRT	ENSG00000104870.13	5
FGFR3	ENSG00000068078.19	5
FIS1	ENSG00000214253.9	5
FKBP2	ENSG00000173486.14	5
FLII	ENSG00000177731.16	5
FTH1	ENSG00000167996.16	5
FTL	ENSG00000087086.15	5
G6PC3	ENSG00000141349.8	5
GABARAP	ENSG00000170296.10	5
GADD45GIP1	ENSG00000179271.3	5
GDPD3	ENSG00000102886.15	5
GGT1	ENSG00000100031.19	5
GMFG	ENSG00000130755.13	5
GNAI2	ENSG00000114353.17	5
GNG11	ENSG00000127920.6	5
GPS1	ENSG00000169727.12	5
GRN	ENSG00000030582.18	5
GSTO1	ENSG00000148834.13	5
H1-10	ENSG00000184897.6	5
H2AJ	ENSG00000246705.4	5
HADHA	ENSG00000084754.12	5
HAGH	ENSG00000063854.13	5
HECTD4	ENSG00000173064.13	5
HIRIP3	ENSG00000149929.16	5
HRAS	ENSG00000174775.17	5
HTRA1	ENSG00000166033.13	5
HYOU1	ENSG00000149428.19	5
ICAM2	ENSG00000108622.11	5
IFITM2	ENSG00000185201.16	5
IFT20	ENSG00000109083.14	5
IGFBP4	ENSG00000141753.7	5
IGHV1-69D	ENSG00000280411.1	5
IL10RB	ENSG00000243646.10	5
ILVBL	ENSG00000105135.16	5
IMP3	ENSG00000177971.8	5
INAFM1	ENSG00000257704.4	5
IRF2BP1	ENSG00000170604.5	5
IRF9	ENSG00000213928.9	5
ISYNA1	ENSG00000105655.19	5
ITGAE	ENSG00000083457.12	5
ITGB4	ENSG00000132470.14	5
KANK3	ENSG00000186994.11	5
KCTD11	ENSG00000213859.6	5
KDELR1	ENSG00000105438.9	5
KIF22	ENSG00000079616.13	5
KLHDC3	ENSG00000124702.18	5
KRT10	ENSG00000186395.8	5
LAGE3	ENSG00000196976.7	5
LGALS3BP	ENSG00000108679.13	5
LHPP	ENSG00000107902.14	5
LIMD2	ENSG00000136490.9	5
LMF2	ENSG00000100258.18	5
LRCH4	ENSG00000077454.16	5
LRRC32	ENSG00000137507.11	5
LSM10	ENSG00000181817.6	5
LSR	ENSG00000105699.16	5
LTB4R	ENSG00000213903.9	5
MACROD1	ENSG00000133315.12	5
MAD1L1	ENSG00000002822.15	5
MANF	ENSG00000145050.19	5
MAP3K11	ENSG00000173327.8	5
MARCHF2	ENSG00000099785.10	5
MAZ	ENSG00000103495.14	5
MBLAC1	ENSG00000214309.5	5
MED16	ENSG00000175221.15	5
METRN	ENSG00000103260.9	5
METRNL	ENSG00000176845.13	5
MFSD10	ENSG00000109736.15	5
MFSD13A	ENSG00000138111.14	5
MFSD3	ENSG00000167700.9	5
MFSD5	ENSG00000182544.9	5
MGST2	ENSG00000085871.9	5
MICOS10	ENSG00000173436.15	5
MIER2	ENSG00000105556.11	5
MISP3	ENSG00000141854.9	5
MLF2	ENSG00000089693.10	5
MMP15	ENSG00000102996.5	5
MMP28	ENSG00000271447.6	5
MORC2	ENSG00000133422.14	5
MOV10	ENSG00000155363.18	5
MPND	ENSG00000008382.16	5
MRGPRF	ENSG00000172935.9	5
MRPL17	ENSG00000158042.9	5
MRPL21	ENSG00000197345.13	5
MRPL28	ENSG00000086504.17	5
MRPL4	ENSG00000105364.14	5
MRPL43	ENSG00000055950.16	5
MRPL54	ENSG00000183617.5	5
MRPS26	ENSG00000125901.6	5
MRPS7	ENSG00000125445.11	5
MSRB1	ENSG00000198736.11	5
MT-ND5	ENSG00000198786.2	5
MTCO1P12	ENSG00000237973.1	5
MTND2P28	ENSG00000225630.1	5
MTRNR2L8	ENSG00000255823.5	5
MUS81	ENSG00000172732.12	5
MXD3	ENSG00000213347.10	5
MYL12A	ENSG00000101608.13	5
NAT14	ENSG00000090971.5	5
NAXE	ENSG00000163382.12	5
NDOR1	ENSG00000188566.14	5
NDUFA1	ENSG00000125356.7	5
NDUFAF8	ENSG00000224877.4	5
NDUFB2	ENSG00000090266.13	5
NDUFS6	ENSG00000145494.12	5
NDUFS7	ENSG00000115286.20	5
NDUFS8	ENSG00000110717.13	5
NECTIN2	ENSG00000130202.10	5
NIBAN2	ENSG00000136830.12	5
NINJ1	ENSG00000131669.10	5
NME3	ENSG00000103024.7	5
NOC4L	ENSG00000184967.7	5
NOP53	ENSG00000105373.19	5
NPC2	ENSG00000119655.11	5
NPDC1	ENSG00000107281.10	5
NPEPL1	ENSG00000215440.12	5
NPRL3	ENSG00000103148.17	5
NRGN	ENSG00000154146.13	5
NRM	ENSG00000137404.14	5
NT5C	ENSG00000125458.7	5
NUDT1	ENSG00000106268.15	5
NUDT16L1	ENSG00000168101.14	5
OGFR	ENSG00000060491.16	5
ORMDL2	ENSG00000123353.10	5
ORMDL3	ENSG00000172057.10	5
OSBPL7	ENSG00000006025.12	5
P4HB	ENSG00000185624.15	5
PAF1	ENSG00000006712.15	5
PARK7	ENSG00000116288.13	5
PAXX	ENSG00000148362.11	5
PHF23	ENSG00000040633.13	5
PIDD1	ENSG00000177595.18	5
PIH1D1	ENSG00000104872.11	5
PIN1	ENSG00000127445.14	5
PLOD3	ENSG00000106397.12	5
PLSCR3	ENSG00000187838.17	5
PMF1	ENSG00000160783.19	5
PNPLA2	ENSG00000177666.17	5
PNPLA6	ENSG00000032444.17	5
POLR2G	ENSG00000168002.12	5
POP5	ENSG00000167272.11	5
POP7	ENSG00000172336.5	5
PPFIA3	ENSG00000177380.14	5
PPIA	ENSG00000196262.14	5
PPP1R12C	ENSG00000125503.13	5
PPP1R15A	ENSG00000087074.8	5
PPP1R16A	ENSG00000160972.9	5
PPP1R1A	ENSG00000135447.17	5
PPP1R37	ENSG00000104866.11	5
PRDX1	ENSG00000117450.14	5
PRELID1	ENSG00000169230.10	5
PRKCSH	ENSG00000130175.9	5
PRKD2	ENSG00000105287.12	5
PSMA6	ENSG00000100902.11	5
PSMC3	ENSG00000165916.8	5
PTMS	ENSG00000159335.18	5
PUS1	ENSG00000177192.14	5
PYM1	ENSG00000170473.17	5
QTRT1	ENSG00000213339.9	5
RAB11B	ENSG00000185236.12	5
RAB1B	ENSG00000174903.16	5
RAB24	ENSG00000169228.14	5
RAB5IF	ENSG00000101084.18	5
RABEP2	ENSG00000177548.13	5
RABL6	ENSG00000196642.19	5
RACK1	ENSG00000204628.12	5
RAD23A	ENSG00000179262.10	5
RBM38	ENSG00000132819.17	5
REX1BD	ENSG00000006015.17	5
RFX1	ENSG00000132005.9	5
RGS11	ENSG00000076344.16	5
RHBDD2	ENSG00000005486.17	5
RHOC	ENSG00000155366.17	5
RIMKLB	ENSG00000166532.16	5
RIN3	ENSG00000100599.16	5
RNF40	ENSG00000103549.21	5
RNPEPL1	ENSG00000142327.13	5
RPL10	ENSG00000147403.17	5
RPL14	ENSG00000188846.14	5
RPL18	ENSG00000063177.13	5
RPL23	ENSG00000125691.14	5
RPL26	ENSG00000161970.15	5
RPL29	ENSG00000162244.12	5
RPL3	ENSG00000100316.16	5
RPL32	ENSG00000144713.13	5
RPL34	ENSG00000109475.16	5
RPL37	ENSG00000145592.14	5
RPL37A	ENSG00000197756.10	5
RPL7	ENSG00000147604.14	5
RPP25L	ENSG00000164967.10	5
RPS15A	ENSG00000134419.15	5
RPS27A	ENSG00000143947.14	5
RPS28P7	ENSG00000227097.5	5
RPS3	ENSG00000149273.15	5
RPS6KA4	ENSG00000162302.13	5
RPS9	ENSG00000170889.14	5
RRAS	ENSG00000126458.4	5
RRBP1	ENSG00000125844.16	5
RTRAF	ENSG00000087302.9	5
S100A16	ENSG00000188643.11	5
S100A4	ENSG00000196154.12	5
SAC3D1	ENSG00000168061.17	5
SCAND1	ENSG00000171222.10	5
SEC11C	ENSG00000166562.9	5
SEC16A	ENSG00000148396.18	5
SGF29	ENSG00000176476.9	5
SHKBP1	ENSG00000160410.15	5
SHMT2	ENSG00000182199.11	5
SLC25A20	ENSG00000178537.10	5
SLC25A39	ENSG00000013306.16	5
SLC27A1	ENSG00000130304.17	5
SLC27A4	ENSG00000167114.13	5
SLC39A4	ENSG00000147804.10	5
SLC44A3-AS1	ENSG00000224081.9	5
SLC52A2	ENSG00000185803.12	5
SLC9A1	ENSG00000090020.11	5
SLC9A3R1	ENSG00000109062.12	5
SLCO4A1	ENSG00000101187.16	5
SLX1A	ENSG00000132207.18	5
SMARCA4	ENSG00000127616.19	5
SMIM7	ENSG00000214046.8	5
SMOX	ENSG00000088826.18	5
SNAPC4	ENSG00000165684.4	5
SNRNP25	ENSG00000161981.11	5
SNRPA	ENSG00000077312.9	5
SNRPA1	ENSG00000131876.17	5
SNRPD2	ENSG00000125743.10	5
SPAG7	ENSG00000091640.8	5
SPATA20	ENSG00000006282.21	5
SRA1	ENSG00000213523.10	5
SSNA1	ENSG00000176101.12	5
SSR4	ENSG00000180879.14	5
SSU72	ENSG00000160075.12	5
ST3GAL4	ENSG00000110080.19	5
STARD10	ENSG00000214530.9	5
STOML2	ENSG00000165283.16	5
STX18	ENSG00000168818.10	5
STX4	ENSG00000103496.15	5
STX5	ENSG00000162236.12	5
STX8	ENSG00000170310.15	5
STYXL1	ENSG00000127952.17	5
SULT1A3	ENSG00000261052.6	5
SURF1	ENSG00000148290.10	5
SUZ12P1	ENSG00000264538.6	5
SYBU	ENSG00000147642.17	5
SYDE1	ENSG00000105137.13	5
SYK	ENSG00000165025.15	5
SYNGR2	ENSG00000108639.7	5
TADA3	ENSG00000171148.13	5
TBL3	ENSG00000183751.15	5
TCF25	ENSG00000141002.20	5
TEDC1	ENSG00000185347.18	5
TESC	ENSG00000088992.18	5
TFPT	ENSG00000105619.13	5
THAP7	ENSG00000184436.12	5
THAP8	ENSG00000161277.11	5
TIMM44	ENSG00000104980.8	5
TIMM8B	ENSG00000150779.12	5
TMC6	ENSG00000141524.16	5
TMEM120A	ENSG00000189077.11	5
TMEM147	ENSG00000105677.12	5
TMEM160	ENSG00000130748.7	5
TMEM179B	ENSG00000185475.11	5
TMEM203	ENSG00000187713.7	5
TMEM205	ENSG00000105518.14	5
TMEM223	ENSG00000168569.8	5
TMEM256	ENSG00000205544.4	5
TMUB1	ENSG00000164897.14	5
TNIP1	ENSG00000145901.16	5
TNKS1BP1	ENSG00000149115.14	5
TPT1	ENSG00000133112.17	5
TRAP1	ENSG00000126602.11	5
TRIM21	ENSG00000132109.10	5
TRIM69	ENSG00000185880.13	5
TRMT61A	ENSG00000166166.13	5
TRPV2	ENSG00000187688.15	5
TSPO	ENSG00000100300.18	5
TWF2	ENSG00000247596.9	5
TXNDC17	ENSG00000129235.11	5
TXNL4A	ENSG00000141759.15	5
UBALD2	ENSG00000185262.9	5
UBE2L6	ENSG00000156587.16	5
UCKL1	ENSG00000198276.16	5
UQCC2	ENSG00000137288.10	5
UQCR11	ENSG00000127540.12	5
UQCRB	ENSG00000156467.10	5
VAT1	ENSG00000108828.16	5
VKORC1	ENSG00000167397.15	5
VPS4A	ENSG00000132612.16	5
VPS9D1	ENSG00000075399.14	5
VTI1B	ENSG00000100568.11	5
WASH8P	ENSG00000226210.3	5
WDR34	ENSG00000119333.11	5
XAB2	ENSG00000076924.12	5
YIF1A	ENSG00000174851.16	5
YJU2	ENSG00000105248.16	5
ZDHHC16	ENSG00000171307.19	5
ZFPM1	ENSG00000179588.9	5
ZNF317	ENSG00000130803.15	5
ZNF358	ENSG00000198816.7	5
ZNF513	ENSG00000163795.14	5
ZNF524	ENSG00000171443.7	5
ZNF629	ENSG00000102870.6	5
ZNF688	ENSG00000229809.8	5
ZNF768	ENSG00000169957.10	5
ZNF787	ENSG00000142409.6	5
A1BG	ENSG00000121410.12	4
A2M	ENSG00000175899.15	4
AAGAB	ENSG00000103591.13	4
ABCB1	ENSG00000085563.15	4
ABHD12	ENSG00000100997.20	4
ABHD14B	ENSG00000114779.19	4
ABI3	ENSG00000108798.9	4
ABR	ENSG00000159842.15	4
AC008982.1	ENSG00000268083.5	4
AC015813.2	ENSG00000266086.3	4
AC018638.8	ENSG00000281896.1	4
AC040162.1	ENSG00000261884.2	4
AC116533.1	ENSG00000244398.1	4
AC118281.1	ENSG00000288380.1	4
AC122718.1	ENSG00000250461.1	4
AC138356.2	ENSG00000233170.4	4
ACADVL	ENSG00000072778.20	4
ACAP1	ENSG00000072818.12	4
ACAT1	ENSG00000075239.14	4
ACD	ENSG00000102977.17	4
ACKR1	ENSG00000213088.12	4
ACO2	ENSG00000100412.16	4
ACOT8	ENSG00000101473.17	4
ACP2	ENSG00000134575.13	4
ACSF2	ENSG00000167107.13	4
ACSL5	ENSG00000197142.10	4
ADAM33	ENSG00000149451.18	4
ADCK5	ENSG00000173137.12	4
AEBP1	ENSG00000106624.11	4
AGAP3	ENSG00000133612.19	4
AGFG2	ENSG00000106351.13	4
AGPAT2	ENSG00000169692.13	4
AKAP17A	ENSG00000197976.12	4
AL157935.2	ENSG00000257524.6	4
AL358113.1	ENSG00000285130.2	4
AL669942.1	ENSG00000274628.5	4
ANAPC13	ENSG00000129055.12	4
ANAPC15	ENSG00000110200.8	4
ANKRD13B	ENSG00000198720.13	4
ANKS3	ENSG00000168096.15	4
ANKS6	ENSG00000165138.18	4
ANKZF1	ENSG00000163516.14	4
ANTKMT	ENSG00000103254.10	4
ANXA2	ENSG00000182718.17	4
AP3D1	ENSG00000065000.19	4
APEX1	ENSG00000100823.12	4
APOBR	ENSG00000184730.11	4
APOE	ENSG00000130203.10	4
AQP1	ENSG00000240583.13	4
AQP7P1	ENSG00000186466.5	4
ARAP1	ENSG00000186635.14	4
ARHGAP9	ENSG00000123329.20	4
ARHGEF1	ENSG00000076928.18	4
ARHGEF39	ENSG00000137135.18	4
ARPC2	ENSG00000163466.16	4
ARPC5L	ENSG00000136950.13	4
ASB1	ENSG00000065802.12	4
ASB6	ENSG00000148331.12	4
ASPSCR1	ENSG00000169696.16	4
ATF4	ENSG00000128272.15	4
ATN1	ENSG00000111676.15	4
ATP2A3	ENSG00000074370.18	4
ATP5F1C	ENSG00000165629.20	4
ATP5F1E	ENSG00000124172.10	4
ATP5IF1	ENSG00000130770.18	4
ATP5MD	ENSG00000173915.16	4
ATP5ME	ENSG00000169020.10	4
ATP6V0B	ENSG00000117410.14	4
ATP6V1E1	ENSG00000131100.13	4
ATP6V1F	ENSG00000128524.5	4
ATRAID	ENSG00000138085.17	4
AUP1	ENSG00000115307.17	4
AVEN	ENSG00000169857.9	4
AXL	ENSG00000167601.12	4
B3GNT8	ENSG00000177191.2	4
BAIAP2L1	ENSG00000006453.14	4
BCAS1	ENSG00000064787.13	4
BCAT2	ENSG00000105552.15	4
BCKDK	ENSG00000103507.14	4
BCL11B	ENSG00000127152.18	4
BCL2L14	ENSG00000121380.12	4
BCL7B	ENSG00000106635.8	4
BIRC5	ENSG00000089685.15	4
BORCS8	ENSG00000254901.8	4
BSPRY	ENSG00000119411.11	4
BTBD6	ENSG00000184887.13	4
BX679664.3	ENSG00000244716.3	4
C11orf96	ENSG00000187479.8	4
C16orf91	ENSG00000174109.5	4
C17orf49	ENSG00000258315.5	4
C18orf21	ENSG00000141428.17	4
C19orf18	ENSG00000177025.3	4
C19orf53	ENSG00000104979.9	4
C1QTNF1	ENSG00000173918.15	4
C1orf61	ENSG00000125462.18	4
C8orf82	ENSG00000213563.7	4
C9orf78	ENSG00000136819.15	4
CAPG	ENSG00000042493.16	4
CAPN15	ENSG00000103326.12	4
CAPN3	ENSG00000092529.25	4
CARD11	ENSG00000198286.9	4
CARD16	ENSG00000204397.8	4
CARS1	ENSG00000110619.18	4
CARS2	ENSG00000134905.17	4
CASP4LP	ENSG00000235505.7	4
CAVIN1	ENSG00000177469.13	4
CCDC102A	ENSG00000135736.6	4
CCDC106	ENSG00000173581.8	4
CCDC107	ENSG00000159884.12	4
CCDC130	ENSG00000104957.14	4
CCDC192	ENSG00000230561.4	4
CCDC57	ENSG00000176155.19	4
CCDC88B	ENSG00000168071.22	4
CCER2	ENSG00000262484.1	4
CCL19	ENSG00000172724.12	4
CCL22	ENSG00000102962.5	4
CCNB1IP1	ENSG00000100814.18	4
CCS	ENSG00000173992.9	4
CCT6A	ENSG00000146731.11	4
CD151	ENSG00000177697.19	4
CD19	ENSG00000177455.15	4
CD63	ENSG00000135404.12	4
CD81	ENSG00000110651.12	4
CDC25B	ENSG00000101224.17	4
CDC37	ENSG00000105401.9	4
CDC42EP1	ENSG00000128283.7	4
CDC45	ENSG00000093009.11	4
CDH5	ENSG00000179776.19	4
CDHR5	ENSG00000099834.19	4
CDIPT	ENSG00000103502.14	4
CDK11A	ENSG00000008128.23	4
CDK11B	ENSG00000248333.8	4
CDK5RAP2	ENSG00000136861.18	4
CDT1	ENSG00000167513.9	4
CEBPA	ENSG00000245848.3	4
CES3	ENSG00000172828.13	4
CHCHD10	ENSG00000250479.9	4
CHD4	ENSG00000111642.16	4
CHD8	ENSG00000100888.15	4
CHID1	ENSG00000177830.18	4
CHTF8	ENSG00000168802.14	4
CIAO2B	ENSG00000166595.12	4
CIB1	ENSG00000185043.12	4
CISD3	ENSG00000277972.2	4
CKLF	ENSG00000217555.13	4
CKS2	ENSG00000123975.5	4
CLASRP	ENSG00000104859.15	4
CLDN5	ENSG00000184113.9	4
CLEC11A	ENSG00000105472.13	4
CLEC4E	ENSG00000166523.8	4
CLIC1	ENSG00000213719.8	4
CLN3	ENSG00000188603.21	4
CLPP	ENSG00000125656.11	4
CLPTM1	ENSG00000104853.16	4
CLTB	ENSG00000175416.15	4
CLYBL	ENSG00000125246.15	4
CMC1	ENSG00000187118.14	4
CNOT3	ENSG00000088038.19	4
CNP	ENSG00000173786.17	4
CNPY2	ENSG00000257727.6	4
COASY	ENSG00000068120.15	4
COG7	ENSG00000168434.13	4
COG8	ENSG00000213380.15	4
COL16A1	ENSG00000084636.18	4
COL18A1	ENSG00000182871.16	4
COL6A1	ENSG00000142156.15	4
COL7A1	ENSG00000114270.17	4
COL9A3	ENSG00000092758.18	4
COLGALT1	ENSG00000130309.11	4
COMMD4	ENSG00000140365.16	4
COMMD5	ENSG00000170619.10	4
COMT	ENSG00000093010.14	4
COPS9	ENSG00000172428.11	4
COPZ2	ENSG00000005243.10	4
CORO1B	ENSG00000172725.14	4
CORO2A	ENSG00000106789.13	4
COX5A	ENSG00000178741.12	4
COX6A1	ENSG00000111775.3	4
COX7A2	ENSG00000112695.11	4
CPNE4	ENSG00000196353.11	4
CPNE7	ENSG00000178773.15	4
CPSF1	ENSG00000071894.17	4
CRACR2B	ENSG00000177685.17	4
CRELD2	ENSG00000184164.15	4
CSK	ENSG00000103653.16	4
CSMD1	ENSG00000183117.19	4
CTDP1	ENSG00000060069.17	4
CTNNBL1	ENSG00000132792.19	4
CTSD	ENSG00000117984.14	4
CTSZ	ENSG00000101160.14	4
CTTN	ENSG00000085733.16	4
CUX1	ENSG00000257923.11	4
CXXC1	ENSG00000154832.15	4
CYC1	ENSG00000179091.5	4
CYSTM1	ENSG00000120306.11	4
DAZAP1	ENSG00000071626.17	4
DCAF15	ENSG00000132017.10	4
DCTN1	ENSG00000204843.12	4
DCTPP1	ENSG00000179958.9	4
DCXR	ENSG00000169738.8	4
DDAH2	ENSG00000213722.9	4
DDC	ENSG00000132437.18	4
DDT	ENSG00000099977.14	4
DDX19B	ENSG00000157349.17	4
DDX24	ENSG00000089737.17	4
DDX58	ENSG00000107201.10	4
DECR1	ENSG00000104325.7	4
DENND1A	ENSG00000119522.16	4
DEXI	ENSG00000182108.11	4
DGAT1	ENSG00000185000.12	4
DGCR6L	ENSG00000128185.10	4
DHRS1	ENSG00000157379.14	4
DHRS13	ENSG00000167536.14	4
DHRS4L2	ENSG00000187630.17	4
DHX34	ENSG00000134815.19	4
DHX37	ENSG00000150990.8	4
DIABLO	ENSG00000184047.20	4
DIAPH3	ENSG00000139734.19	4
DMAC2	ENSG00000105341.19	4
DMAP1	ENSG00000178028.14	4
DMBT1	ENSG00000187908.20	4
DMPK	ENSG00000104936.19	4
DMWD	ENSG00000185800.12	4
DNAJC1	ENSG00000136770.11	4
DNAJC8	ENSG00000126698.11	4
DNTTIP1	ENSG00000101457.13	4
DOK4	ENSG00000125170.11	4
DPCD	ENSG00000166171.13	4
DRG2	ENSG00000108591.10	4
DSP	ENSG00000096696.14	4
DUOX2	ENSG00000140279.13	4
DUS1L	ENSG00000169718.18	4
DYRK4	ENSG00000010219.13	4
E2F1	ENSG00000101412.13	4
EBP	ENSG00000147155.11	4
ECHS1	ENSG00000127884.5	4
EEF1G	ENSG00000254772.10	4
EEF2	ENSG00000167658.16	4
EFEMP2	ENSG00000172638.13	4
EFHD2	ENSG00000142634.13	4
EGFL7	ENSG00000172889.16	4
EGLN2	ENSG00000269858.6	4
EIF2S2	ENSG00000125977.7	4
EIF3L	ENSG00000100129.18	4
EIF4A1	ENSG00000161960.16	4
EIF4EBP1	ENSG00000187840.5	4
EIF4EBP3	ENSG00000243056.2	4
EIF5A	ENSG00000132507.18	4
ELOF1	ENSG00000130165.10	4
EMC6	ENSG00000127774.7	4
EMILIN1	ENSG00000138080.14	4
EML3	ENSG00000149499.12	4
ENDOG	ENSG00000167136.7	4
ENO1	ENSG00000074800.16	4
EPHX1	ENSG00000143819.12	4
EPOR	ENSG00000187266.14	4
EPS15L1	ENSG00000127527.14	4
EPS8L2	ENSG00000177106.16	4
EPSTI1	ENSG00000133106.14	4
ERCC2	ENSG00000104884.16	4
ERCC5	ENSG00000134899.23	4
ERG28	ENSG00000133935.7	4
ERI3	ENSG00000117419.16	4
ERP29	ENSG00000089248.7	4
ESD	ENSG00000139684.15	4
ESS2	ENSG00000100056.12	4
ETHE1	ENSG00000105755.8	4
ETNK2	ENSG00000143845.15	4
FAAH	ENSG00000117480.16	4
FAAP100	ENSG00000185504.17	4
FAM207A	ENSG00000160256.13	4
FAM20C	ENSG00000177706.9	4
FAM32A	ENSG00000105058.12	4
FAM50A	ENSG00000071859.15	4
FAM83B	ENSG00000168143.9	4
FAM83E	ENSG00000105523.3	4
FAM83H	ENSG00000180921.7	4
FAM89B	ENSG00000176973.8	4
FANCI	ENSG00000140525.19	4
FASTK	ENSG00000164896.20	4
FBH1	ENSG00000134452.20	4
FBL	ENSG00000105202.9	4
FBRS	ENSG00000156860.16	4
FCGBP	ENSG00000275395.6	4
FDPS	ENSG00000160752.15	4
FDX2	ENSG00000267673.6	4
FGFBP3	ENSG00000174721.10	4
FGFR2	ENSG00000066468.23	4
FHOD1	ENSG00000135723.14	4
FIBP	ENSG00000172500.13	4
FKBP8	ENSG00000105701.16	4
FLNA	ENSG00000196924.18	4
FLT3LG	ENSG00000090554.13	4
FLYWCH2	ENSG00000162076.13	4
FUNDC2	ENSG00000165775.18	4
GARS1	ENSG00000106105.15	4
GAS6	ENSG00000183087.15	4
GBA2	ENSG00000070610.14	4
GCHFR	ENSG00000137880.6	4
GCSHP5	ENSG00000224837.1	4
GFER	ENSG00000127554.13	4
GIMAP4	ENSG00000133574.10	4
GLE1	ENSG00000119392.15	4
GMIP	ENSG00000089639.11	4
GNAS	ENSG00000087460.26	4
GNB1L	ENSG00000185838.14	4
GNB3	ENSG00000111664.11	4
GNE	ENSG00000159921.18	4
GNPTG	ENSG00000090581.10	4
GPRC5C	ENSG00000170412.18	4
GRK2	ENSG00000173020.11	4
GSN	ENSG00000148180.20	4
GSTP1	ENSG00000084207.18	4
GTF2F1	ENSG00000125651.14	4
GTF3A	ENSG00000122034.16	4
GTF3C1	ENSG00000077235.18	4
GUCD1	ENSG00000138867.16	4
GUCY1B2	ENSG00000123201.14	4
GUK1	ENSG00000143774.16	4
GYPC	ENSG00000136732.16	4
H1-2	ENSG00000187837.4	4
H1-3	ENSG00000124575.7	4
H2AX	ENSG00000188486.3	4
H2BC9	ENSG00000275713.2	4
H3-3A	ENSG00000163041.12	4
H3-3B	ENSG00000132475.10	4
HARS1	ENSG00000170445.16	4
HAUS7	ENSG00000213397.10	4
HBA2	ENSG00000188536.13	4
HCFC1	ENSG00000172534.14	4
HCFC1R1	ENSG00000103145.11	4
HCST	ENSG00000126264.10	4
HDDC2	ENSG00000111906.18	4
HEXD	ENSG00000169660.17	4
HLA-F	ENSG00000204642.14	4
HM13	ENSG00000101294.18	4
HMGCL	ENSG00000117305.15	4
HNRNPL	ENSG00000104824.17	4
HNRNPM	ENSG00000099783.12	4
HNRNPUL2-BSCL2	ENSG00000234857.2	4
HOXA10	ENSG00000253293.5	4
HOXB3	ENSG00000120093.11	4
HPS1	ENSG00000107521.19	4
HSPA5	ENSG00000044574.8	4
HSPB1	ENSG00000106211.10	4
HSPB6	ENSG00000004776.13	4
ID1	ENSG00000125968.9	4
IDH2	ENSG00000182054.10	4
IDH3G	ENSG00000067829.19	4
IER5L	ENSG00000188483.8	4
IFFO1	ENSG00000010295.19	4
IFI27	ENSG00000165949.12	4
IFI27L1	ENSG00000165948.11	4
IFI27L2	ENSG00000119632.4	4
IFI30	ENSG00000216490.4	4
IFI35	ENSG00000068079.8	4
IFI6	ENSG00000126709.15	4
IFT43	ENSG00000119650.12	4
IGBP1	ENSG00000089289.16	4
IGHG1	ENSG00000211896.7	4
IGHV4-61	ENSG00000211970.3	4
IL18BP	ENSG00000137496.18	4
IL32	ENSG00000008517.18	4
IL4I1	ENSG00000104951.16	4
IMPDH2	ENSG00000178035.12	4
INAFM2	ENSG00000259330.3	4
INO80E	ENSG00000169592.15	4
INTS1	ENSG00000164880.16	4
INTS11	ENSG00000127054.21	4
IQCH	ENSG00000103599.20	4
IQSEC3	ENSG00000120645.12	4
IRAG1	ENSG00000072952.18	4
IRF3	ENSG00000126456.16	4
ISG15	ENSG00000187608.10	4
ITPA	ENSG00000125877.13	4
ITPK1	ENSG00000100605.17	4
ITPRIP	ENSG00000148841.17	4
IWS1	ENSG00000163166.15	4
JMJD4	ENSG00000081692.12	4
JMJD8	ENSG00000161999.13	4
JOSD2	ENSG00000161677.12	4
JPT1	ENSG00000189159.16	4
JTB	ENSG00000143543.15	4
KAT2A	ENSG00000108773.11	4
KCNK6	ENSG00000099337.5	4
KCTD5	ENSG00000167977.9	4
KEAP1	ENSG00000079999.14	4
KIF7	ENSG00000166813.15	4
KIZ	ENSG00000088970.16	4
KLC1	ENSG00000126214.21	4
KLHDC7B	ENSG00000130487.9	4
KLK11	ENSG00000167757.14	4
KRI1	ENSG00000129347.21	4
KXD1	ENSG00000105700.11	4
LAMC3	ENSG00000050555.18	4
LAT	ENSG00000213658.12	4
LETM2	ENSG00000165046.13	4
LIMS2	ENSG00000072163.20	4
LIN37	ENSG00000267796.8	4
LLGL1	ENSG00000131899.11	4
LRP3	ENSG00000130881.14	4
LRRC37A2	ENSG00000238083.7	4
LRRC37A3	ENSG00000176809.10	4
LRRC75A	ENSG00000181350.12	4
LUC7L	ENSG00000007392.17	4
LURAP1	ENSG00000171357.6	4
LY6E	ENSG00000160932.11	4
LZTS2	ENSG00000107816.17	4
MACROH2A2	ENSG00000099284.14	4
MAF1	ENSG00000179632.10	4
MAFK	ENSG00000198517.10	4
MAGED4B	ENSG00000187243.16	4
MAMDC4	ENSG00000177943.14	4
MAN1B1	ENSG00000177239.15	4
MANBAL	ENSG00000101363.12	4
MAP1S	ENSG00000130479.11	4
MAP2K2	ENSG00000126934.14	4
MAP2K5	ENSG00000137764.20	4
MAP4K2	ENSG00000168067.12	4
MARK3	ENSG00000075413.18	4
MARS1	ENSG00000166986.15	4
MBD3	ENSG00000071655.18	4
MBD6	ENSG00000166987.15	4
MCM7	ENSG00000166508.18	4
MCMDC2	ENSG00000178460.18	4
MCOLN1	ENSG00000090674.16	4
MCRIP1	ENSG00000225663.8	4
MCRIP2	ENSG00000172366.20	4
MDK	ENSG00000110492.15	4
MEA1	ENSG00000124733.5	4
METTL7B	ENSG00000170439.7	4
MFSD12	ENSG00000161091.13	4
MGAT4B	ENSG00000161013.17	4
MICALL2	ENSG00000164877.19	4
MIF	ENSG00000240972.2	4
MIPEP	ENSG00000027001.10	4
MKNK2	ENSG00000099875.14	4
MLLT1	ENSG00000130382.9	4
MLST8	ENSG00000167965.18	4
MMAB	ENSG00000139428.12	4
MMP25	ENSG00000008516.17	4
MOB2	ENSG00000182208.14	4
MOB3A	ENSG00000172081.14	4
MPDU1	ENSG00000129255.16	4
MPRIP	ENSG00000133030.22	4
MPV17L2	ENSG00000254858.10	4
MRGBP	ENSG00000101189.7	4
MROH6	ENSG00000204839.9	4
MRPL10	ENSG00000159111.13	4
MRPL14	ENSG00000180992.7	4
MRPL24	ENSG00000143314.12	4
MRPL27	ENSG00000108826.16	4
MRPL38	ENSG00000204316.13	4
MRPL47	ENSG00000136522.14	4
MRPL48	ENSG00000175581.14	4
MRPL51	ENSG00000111639.8	4
MRPL52	ENSG00000172590.18	4
MRPL53	ENSG00000204822.7	4
MRPS18A	ENSG00000096080.11	4
MRPS21	ENSG00000266472.6	4
MT-ND4L	ENSG00000212907.2	4
MT1E	ENSG00000169715.15	4
MT1G	ENSG00000125144.14	4
MT1X	ENSG00000187193.9	4
MTG1	ENSG00000148824.19	4
MTLN	ENSG00000175701.10	4
MTRNR2L12	ENSG00000269028.3	4
MTX1	ENSG00000173171.14	4
MVP	ENSG00000013364.19	4
MYDGF	ENSG00000074842.8	4
MYG1	ENSG00000139637.14	4
MYL12B	ENSG00000118680.14	4
MYL4	ENSG00000198336.9	4
MYO9B	ENSG00000099331.13	4
MZF1	ENSG00000099326.9	4
MZT2B	ENSG00000152082.15	4
NADSYN1	ENSG00000172890.13	4
NAT10	ENSG00000135372.9	4
NCBP2AS2	ENSG00000270170.2	4
NDUFA3	ENSG00000170906.16	4
NDUFA4L2	ENSG00000185633.10	4
NDUFAF2	ENSG00000164182.11	4
NDUFAF5	ENSG00000101247.18	4
NDUFB11	ENSG00000147123.11	4
NDUFB3	ENSG00000119013.9	4
NDUFC2	ENSG00000151366.13	4
NDUFS5	ENSG00000168653.11	4
NDUFV1	ENSG00000167792.13	4
NDUFV3	ENSG00000160194.18	4
NECAP2	ENSG00000157191.20	4
NELFE	ENSG00000204356.14	4
NENF	ENSG00000117691.10	4
NFATC4	ENSG00000100968.14	4
NFKB2	ENSG00000077150.20	4
NGRN	ENSG00000182768.9	4
NLRP14	ENSG00000158077.5	4
NLRX1	ENSG00000160703.16	4
NOL12	ENSG00000273899.5	4
NOL3	ENSG00000140939.14	4
NOMO2	ENSG00000185164.14	4
NOSIP	ENSG00000142546.14	4
NOTCH4	ENSG00000204301.6	4
NPIPB12	ENSG00000169203.16	4
NPM2	ENSG00000158806.14	4
NR2C2AP	ENSG00000184162.15	4
NSMCE1	ENSG00000169189.17	4
NSMF	ENSG00000165802.23	4
NSUN5P1	ENSG00000223705.9	4
NSUN5P2	ENSG00000106133.18	4
NTHL1	ENSG00000065057.9	4
NTN5	ENSG00000142233.13	4
NTRK3	ENSG00000140538.16	4
NUBP2	ENSG00000095906.17	4
NUDC	ENSG00000090273.14	4
NUDT14	ENSG00000183828.15	4
NUDT22	ENSG00000149761.9	4
NUP205	ENSG00000155561.15	4
NUP93	ENSG00000102900.13	4
NUPR1	ENSG00000176046.9	4
NUTF2	ENSG00000102898.12	4
NXF1	ENSG00000162231.14	4
NXT1	ENSG00000132661.4	4
ORAI1	ENSG00000276045.3	4
OS9	ENSG00000135506.16	4
OXLD1	ENSG00000204237.5	4
P2RY11	ENSG00000244165.2	4
P3H3	ENSG00000110811.20	4
P3H4	ENSG00000141696.13	4
PA2G4	ENSG00000170515.14	4
PABPC1L	ENSG00000101104.13	4
PALM	ENSG00000099864.18	4
PAM16	ENSG00000217930.8	4
PANK4	ENSG00000157881.16	4
PAQR4	ENSG00000162073.14	4
PARP10	ENSG00000178685.14	4
PARP12	ENSG00000059378.13	4
PARP6	ENSG00000137817.17	4
PAXIP1	ENSG00000157212.19	4
PBX4	ENSG00000105717.14	4
PCED1A	ENSG00000132635.17	4
PCIF1	ENSG00000100982.12	4
PDAP1	ENSG00000106244.13	4
PDCD6	ENSG00000249915.8	4
PDHA1	ENSG00000131828.14	4
PDIA4	ENSG00000155660.11	4
PEBP1	ENSG00000089220.5	4
PEF1	ENSG00000162517.13	4
PEMT	ENSG00000133027.18	4
PES1	ENSG00000100029.18	4
PET100	ENSG00000229833.10	4
PGA4	ENSG00000229183.8	4
PGAM1	ENSG00000171314.9	4
PGAP3	ENSG00000161395.14	4
PGAP6	ENSG00000129925.11	4
PHB	ENSG00000167085.12	4
PHF11	ENSG00000136147.18	4
PIGT	ENSG00000124155.18	4
PITRM1	ENSG00000107959.16	4
PKIG	ENSG00000168734.14	4
PLAAT3	ENSG00000176485.11	4
PLAAT4	ENSG00000133321.11	4
PLD3	ENSG00000105223.20	4
PLEKHA4	ENSG00000105559.12	4
PLEKHF1	ENSG00000166289.6	4
PLEKHH3	ENSG00000068137.15	4
PLEKHJ1	ENSG00000104886.12	4
PLEKHO2	ENSG00000241839.10	4
PLVAP	ENSG00000130300.9	4
PLXNB1	ENSG00000164050.13	4
PMVK	ENSG00000163344.6	4
PNKP	ENSG00000039650.12	4
PODN	ENSG00000174348.14	4
POLD1	ENSG00000062822.15	4
POLDIP2	ENSG00000004142.12	4
POLR2A	ENSG00000181222.18	4
POLR2E	ENSG00000099817.12	4
POLRMT	ENSG00000099821.14	4
POMC	ENSG00000115138.11	4
POMGNT1	ENSG00000085998.14	4
POR	ENSG00000127948.16	4
PPDPF	ENSG00000125534.10	4
PPP1R35	ENSG00000160813.7	4
PRDM11	ENSG00000019485.13	4
PREB	ENSG00000138073.14	4
PRELP	ENSG00000188783.6	4
PRPF6	ENSG00000101161.8	4
PRPF8	ENSG00000174231.17	4
PSMA4	ENSG00000041357.16	4
PSMB7	ENSG00000136930.13	4
PSMC1	ENSG00000100764.14	4
PSMD13	ENSG00000185627.18	4
PSMD3	ENSG00000108344.15	4
PSMG2	ENSG00000128789.21	4
PSMG3	ENSG00000157778.9	4
PTCRA	ENSG00000171611.10	4
PTDSS1	ENSG00000156471.13	4
PTGFRN	ENSG00000134247.10	4
PTOV1	ENSG00000104960.15	4
PTPRCAP	ENSG00000213402.3	4
PTRH2	ENSG00000141378.15	4
PUSL1	ENSG00000169972.12	4
PWWP2B	ENSG00000171813.14	4
QSOX1	ENSG00000116260.17	4
R3HCC1L	ENSG00000166024.13	4
RAB13	ENSG00000143545.10	4
RAB34	ENSG00000109113.20	4
RAB5C	ENSG00000108774.15	4
RABEPK	ENSG00000136933.17	4
RAC3	ENSG00000169750.9	4
RASIP1	ENSG00000105538.10	4
RBM42	ENSG00000126254.12	4
RBPMS	ENSG00000157110.16	4
RCC1L	ENSG00000274523.5	4
RENBP	ENSG00000102032.13	4
REXO2	ENSG00000076043.11	4
RFNG	ENSG00000169733.12	4
RGS10	ENSG00000148908.15	4
RGS3	ENSG00000138835.22	4
RHOD	ENSG00000173156.7	4
RHOF	ENSG00000139725.8	4
RHOT2	ENSG00000140983.14	4
RILP	ENSG00000167705.12	4
RILPL1	ENSG00000188026.13	4
RILPL2	ENSG00000150977.10	4
RNF113A	ENSG00000125352.6	4
RNF126	ENSG00000070423.18	4
RNF135	ENSG00000181481.14	4
RNF167	ENSG00000108523.16	4
RNF181	ENSG00000168894.10	4
ROM1	ENSG00000149489.9	4
RP9P	ENSG00000205763.13	4
RPL13AP20	ENSG00000234498.3	4
RPL22	ENSG00000116251.11	4
RPL31	ENSG00000071082.11	4
RPL38	ENSG00000172809.13	4
RPN2	ENSG00000118705.17	4
RPS14	ENSG00000164587.13	4
RPS19BP1	ENSG00000187051.9	4
RPS23	ENSG00000186468.13	4
RPS4X	ENSG00000198034.11	4
RPS8	ENSG00000142937.12	4
RRP9	ENSG00000114767.7	4
RTL8A	ENSG00000203950.6	4
RTL8C	ENSG00000134590.14	4
RUVBL2	ENSG00000183207.14	4
S100A10	ENSG00000197747.9	4
S100A11	ENSG00000163191.6	4
S100A13	ENSG00000189171.14	4
S100A3	ENSG00000188015.10	4
SAA1	ENSG00000173432.12	4
SAMD1	ENSG00000141858.12	4
SAP18	ENSG00000150459.12	4
SART1	ENSG00000175467.15	4
SAT2	ENSG00000141504.12	4
SCRIB	ENSG00000180900.20	4
SCRN2	ENSG00000141295.14	4
SDF2L1	ENSG00000128228.5	4
SDHAP3	ENSG00000185986.12	4
SDSL	ENSG00000139410.15	4
SEC24C	ENSG00000176986.16	4
SEC31B	ENSG00000075826.17	4
SEC61A1	ENSG00000058262.10	4
SEC61B	ENSG00000106803.10	4
SECTM1	ENSG00000141574.8	4
SELENBP1	ENSG00000143416.21	4
SELENOM	ENSG00000198832.10	4
SELENOO	ENSG00000073169.14	4
SENP3	ENSG00000161956.13	4
SEPTIN1	ENSG00000180096.12	4
SEPTIN4	ENSG00000108387.15	4
SEPTIN9	ENSG00000184640.19	4
SERF1B	ENSG00000205572.10	4
SERPING1	ENSG00000149131.16	4
SERTAD3	ENSG00000167565.13	4
SF3A2	ENSG00000104897.10	4
SF3B5	ENSG00000169976.7	4
SGSM2	ENSG00000141258.13	4
SGSM3	ENSG00000100359.21	4
SGTA	ENSG00000104969.10	4
SH2D3C	ENSG00000095370.20	4
SHB	ENSG00000107338.10	4
SHISA4	ENSG00000198892.7	4
SIPA1	ENSG00000213445.10	4
SIRT6	ENSG00000077463.15	4
SIRT7	ENSG00000187531.14	4
SIVA1	ENSG00000184990.13	4
SLC10A3	ENSG00000126903.16	4
SLC16A5	ENSG00000170190.16	4
SLC35B1	ENSG00000121073.15	4
SLC38A10	ENSG00000157637.13	4
SLC3A2	ENSG00000168003.17	4
SLC4A2	ENSG00000164889.14	4
SLC52A3	ENSG00000101276.18	4
SLC66A1	ENSG00000040487.13	4
SLC9A3R2	ENSG00000065054.14	4
SLCO5A1	ENSG00000137571.11	4
SMG9	ENSG00000105771.14	4
SMIM29	ENSG00000186577.14	4
SMIM5	ENSG00000204323.5	4
SMPD1	ENSG00000166311.10	4
SNRNP70	ENSG00000104852.15	4
SNRPC	ENSG00000124562.10	4
SNRPF	ENSG00000139343.10	4
SNRPG	ENSG00000143977.14	4
SP100	ENSG00000067066.17	4
SPACA6	ENSG00000182310.14	4
SPATA7	ENSG00000042317.17	4
SPHK2	ENSG00000063176.16	4
SPNS1	ENSG00000169682.18	4
SPNS2	ENSG00000183018.9	4
SPNS3	ENSG00000182557.8	4
SPOUT1	ENSG00000198917.13	4
SPRYD3	ENSG00000167778.9	4
SPSB3	ENSG00000162032.16	4
SPTAN1	ENSG00000197694.18	4
SPTBN5	ENSG00000137877.10	4
SQOR	ENSG00000137767.14	4
SRM	ENSG00000116649.10	4
SRP14	ENSG00000140319.11	4
SRSF2	ENSG00000161547.17	4
SSBP4	ENSG00000130511.16	4
SSH3	ENSG00000172830.13	4
SSRP1	ENSG00000149136.9	4
STAB1	ENSG00000010327.10	4
STK11IP	ENSG00000144589.22	4
STN1	ENSG00000107960.11	4
STX10	ENSG00000104915.15	4
STX1A	ENSG00000106089.12	4
STXBP2	ENSG00000076944.16	4
SUMO2	ENSG00000188612.12	4
SUPT4H1	ENSG00000213246.7	4
SUPT5H	ENSG00000196235.14	4
SURF6	ENSG00000148296.7	4
SYMPK	ENSG00000125755.19	4
SYTL1	ENSG00000142765.18	4
TACO1	ENSG00000136463.8	4
TAF11	ENSG00000064995.18	4
TAF1D	ENSG00000166012.17	4
TAF6L	ENSG00000162227.8	4
TAOK2	ENSG00000149930.18	4
TAX1BP3	ENSG00000213977.8	4
TBC1D17	ENSG00000104946.13	4
TCEA2	ENSG00000171703.17	4
TCP10L3	ENSG00000203690.13	4
TELO2	ENSG00000100726.15	4
TESK1	ENSG00000107140.16	4
TGFB1	ENSG00000105329.10	4
THAP4	ENSG00000176946.12	4
THOC6	ENSG00000131652.14	4
THOP1	ENSG00000172009.15	4
TIMM13	ENSG00000099800.8	4
TIMM23	ENSG00000265354.4	4
TIMP1	ENSG00000102265.12	4
TJAP1	ENSG00000137221.14	4
TLCD1	ENSG00000160606.11	4
TLE2	ENSG00000065717.15	4
TMEM102	ENSG00000181284.3	4
TMEM109	ENSG00000110108.10	4
TMEM11	ENSG00000178307.10	4
TMEM126B	ENSG00000171204.13	4
TMEM132A	ENSG00000006118.15	4
TMEM138	ENSG00000149483.12	4
TMEM176B	ENSG00000106565.18	4
TMEM204	ENSG00000131634.14	4
TMEM214	ENSG00000119777.20	4
TMEM222	ENSG00000186501.14	4
TMEM225B	ENSG00000244219.7	4
TMEM238	ENSG00000233493.4	4
TMEM250	ENSG00000238227.8	4
TMEM255B	ENSG00000184497.13	4
TMEM54	ENSG00000121900.19	4
TMEM86B	ENSG00000180089.6	4
TMSB10	ENSG00000034510.6	4
TMSB4X	ENSG00000205542.11	4
TMSB4XP4	ENSG00000223551.1	4
TMX2	ENSG00000213593.10	4
TNFSF12	ENSG00000239697.11	4
TNFSF13	ENSG00000161955.16	4
TOMM34	ENSG00000025772.8	4
TOMM6	ENSG00000214736.7	4
TONSL	ENSG00000160949.17	4
TPGS1	ENSG00000141933.9	4
TPI1	ENSG00000111669.15	4
TRAF7	ENSG00000131653.13	4
TRAPPC4	ENSG00000196655.12	4
TRAPPC5	ENSG00000181029.9	4
TREX1	ENSG00000213689.14	4
TRGV5P	ENSG00000228668.1	4
TRIP10	ENSG00000125733.18	4
TRIP6	ENSG00000087077.14	4
TRPC4AP	ENSG00000100991.12	4
TRPM4	ENSG00000130529.16	4
TSPAN4	ENSG00000214063.11	4
TSR3	ENSG00000007520.4	4
TSTA3	ENSG00000104522.16	4
TTLL12	ENSG00000100304.13	4
TUBA1B	ENSG00000123416.15	4
TUBB4B	ENSG00000188229.6	4
TUFM	ENSG00000178952.11	4
TXN	ENSG00000136810.13	4
TXN2	ENSG00000100348.10	4
TXNDC11	ENSG00000153066.12	4
TXNRD2	ENSG00000184470.21	4
TYMP	ENSG00000025708.14	4
UBAC1	ENSG00000130560.9	4
UBAP1L	ENSG00000246922.8	4
UBB	ENSG00000170315.14	4
UBE2M	ENSG00000130725.8	4
UBL7	ENSG00000138629.16	4
UBR4	ENSG00000127481.15	4
UCK1	ENSG00000130717.13	4
UNC45A	ENSG00000140553.18	4
UPF1	ENSG00000005007.13	4
UPP1	ENSG00000183696.14	4
UQCRC2	ENSG00000140740.11	4
UQCRH	ENSG00000173660.12	4
UROD	ENSG00000126088.14	4
USF1	ENSG00000158773.14	4
USHBP1	ENSG00000130307.12	4
USP20	ENSG00000136878.14	4
UXT	ENSG00000126756.12	4
VAMP5	ENSG00000168899.5	4
VEGFB	ENSG00000173511.9	4
VPS16	ENSG00000215305.10	4
VPS35L	ENSG00000103544.15	4
VPS37B	ENSG00000139722.7	4
VPS51	ENSG00000149823.9	4
VTN	ENSG00000109072.14	4
WASH6P	ENSG00000182484.15	4
WASHC1	ENSG00000181404.17	4
WASHC3	ENSG00000120860.11	4
WDHD1	ENSG00000198554.12	4
WDR11	ENSG00000120008.16	4
WDR18	ENSG00000065268.11	4
WDR74	ENSG00000133316.15	4
WDR83	ENSG00000123154.12	4
WFIKKN1	ENSG00000127578.7	4
WTIP	ENSG00000142279.13	4
XRCC1	ENSG00000073050.12	4
XRCC6	ENSG00000196419.13	4
XYLT2	ENSG00000015532.10	4
YIF1B	ENSG00000167645.17	4
YY1AP1	ENSG00000163374.19	4
ZBTB17	ENSG00000116809.12	4
ZBTB45	ENSG00000119574.13	4
ZC3HC1	ENSG00000091732.17	4
ZER1	ENSG00000160445.11	4
ZFAND2A	ENSG00000178381.12	4
ZFP36	ENSG00000128016.7	4
ZFYVE19	ENSG00000166140.17	4
ZMAT5	ENSG00000100319.13	4
ZMYND19	ENSG00000165724.6	4
ZNF14	ENSG00000105708.9	4
ZNF141	ENSG00000131127.14	4
ZNF205	ENSG00000122386.11	4
ZNF341	ENSG00000131061.14	4
ZNF385A	ENSG00000161642.18	4
ZNF394	ENSG00000160908.15	4
ZNF414	ENSG00000133250.14	4
ZNF428	ENSG00000131116.12	4
ZNF467	ENSG00000181444.13	4
ZNF511	ENSG00000198546.15	4
ZNF525	ENSG00000203326.12	4
ZNF564	ENSG00000249709.8	4
ZNF574	ENSG00000105732.13	4
ZNF581	ENSG00000171425.10	4
ZNF593	ENSG00000142684.9	4
ZNF638	ENSG00000075292.19	4
ZNF653	ENSG00000161914.10	4
ZNF771	ENSG00000179965.12	4
ZNF777	ENSG00000196453.8	4
ZNF784	ENSG00000179922.6	4
ZNF865	ENSG00000261221.3	4
AAAS	ENSG00000094914.14	3
AAMDC	ENSG00000087884.14	3
AAR2	ENSG00000131043.12	3
AARS1	ENSG00000090861.17	3
AARSD1	ENSG00000266967.7	3
AATF	ENSG00000275700.5	3
ABCA7	ENSG00000064687.13	3
ABCB10	ENSG00000135776.5	3
ABCB6	ENSG00000115657.14	3
ABCB8	ENSG00000197150.12	3
ABCC10	ENSG00000124574.15	3
ABCC3	ENSG00000108846.16	3
ABCC6	ENSG00000091262.15	3
ABCD4	ENSG00000119688.21	3
ABHD11	ENSG00000106077.18	3
ABHD13	ENSG00000139826.6	3
ABHD8	ENSG00000127220.6	3
ABRACL	ENSG00000146386.8	3
ABT1	ENSG00000146109.5	3
ABTB1	ENSG00000114626.18	3
AC007325.2	ENSG00000277196.4	3
AC007325.4	ENSG00000278817.1	3
AC008012.1	ENSG00000285901.2	3
AC008507.1	ENSG00000266910.2	3
AC008687.4	ENSG00000268655.2	3
AC008695.2	ENSG00000286676.1	3
AC009053.1	ENSG00000214331.8	3
AC010442.3	ENSG00000288622.1	3
AC010542.3	ENSG00000260851.6	3
AC011092.1	ENSG00000254765.1	3
AC011448.1	ENSG00000258674.5	3
AC011499.1	ENSG00000267157.1	3
AC012441.1	ENSG00000227080.2	3
AC013356.1	ENSG00000244251.1	3
AC018638.5	ENSG00000243679.1	3
AC024581.2	ENSG00000273860.1	3
AC025165.6	ENSG00000287908.1	3
AC027796.3	ENSG00000262304.2	3
AC055811.2	ENSG00000264187.1	3
AC068533.2	ENSG00000229886.1	3
AC068775.1	ENSG00000255641.1	3
AC084824.1	ENSG00000257511.1	3
AC090360.1	ENSG00000267127.7	3
AC092821.1	ENSG00000214776.12	3
AC099336.1	ENSG00000232626.3	3
AC100827.2	ENSG00000260144.1	3
AC106886.6	ENSG00000282034.1	3
AC120057.2	ENSG00000262526.2	3
AC144530.1	ENSG00000234742.1	3
AC145212.1	ENSG00000277400.1	3
AC234781.5	ENSG00000230578.3	3
AC245060.4	ENSG00000272779.1	3
AC245297.1	ENSG00000215861.6	3
ACAA1	ENSG00000060971.19	3
ACAP3	ENSG00000131584.19	3
ACOT13	ENSG00000112304.11	3
ACOT7	ENSG00000097021.19	3
ACP7	ENSG00000183760.11	3
ACSM3	ENSG00000005187.12	3
ACTA2	ENSG00000107796.13	3
ACTG1	ENSG00000184009.12	3
ACTN4	ENSG00000130402.12	3
ACTR5	ENSG00000101442.10	3
ADAD2	ENSG00000140955.11	3
ADAM15	ENSG00000143537.14	3
ADAMTS13	ENSG00000160323.18	3
ADD1	ENSG00000087274.17	3
ADIPOQ	ENSG00000181092.10	3
ADRA2C	ENSG00000184160.8	3
AGAP6	ENSG00000204149.12	3
AGAP7P	ENSG00000264204.2	3
AGR2	ENSG00000106541.12	3
AGTRAP	ENSG00000177674.16	3
AHCY	ENSG00000101444.13	3
AHNAK2	ENSG00000185567.7	3
AIF1L	ENSG00000126878.13	3
AIFM1	ENSG00000156709.15	3
AK2	ENSG00000004455.17	3
AKAP8L	ENSG00000011243.18	3
AKNA	ENSG00000106948.17	3
AKR1A1	ENSG00000117448.13	3
AKR1C3	ENSG00000196139.14	3
AKR1C7P	ENSG00000215267.8	3
AKT1	ENSG00000142208.16	3
AL024498.2	ENSG00000272162.1	3
AL136295.1	ENSG00000254692.1	3
AL136982.4	ENSG00000261011.1	3
AL137803.1	ENSG00000230863.3	3
AL354718.3	ENSG00000276832.2	3
AL365205.1	ENSG00000124593.16	3
AL390726.4	ENSG00000273036.3	3
AL445524.2	ENSG00000287856.1	3
AL513523.1	ENSG00000223599.1	3
AL583836.1	ENSG00000276490.1	3
AL590627.1	ENSG00000255585.3	3
AL590764.2	ENSG00000285171.1	3
AL645728.2	ENSG00000284740.1	3
ALAD	ENSG00000148218.16	3
ALAS1	ENSG00000023330.15	3
ALDH18A1	ENSG00000059573.9	3
ALDH1L2	ENSG00000136010.14	3
ALDH3B1	ENSG00000006534.16	3
ALDH4A1	ENSG00000159423.17	3
ALDOC	ENSG00000109107.14	3
ALKAL1	ENSG00000196711.9	3
ALKBH5	ENSG00000091542.9	3
ALOX5	ENSG00000012779.11	3
ALPK3	ENSG00000136383.7	3
ANAPC16	ENSG00000166295.9	3
ANGEL1	ENSG00000013523.11	3
ANKHD1-EIF4EBP3	ENSG00000254996.5	3
ANKLE1	ENSG00000160117.16	3
ANKRD20A5P	ENSG00000186481.16	3
ANKRD27	ENSG00000105186.16	3
ANKRD35	ENSG00000198483.13	3
ANKRD49	ENSG00000168876.9	3
ANKRD54	ENSG00000100124.15	3
ANKRD9	ENSG00000156381.9	3
ANLN	ENSG00000011426.11	3
ANO2	ENSG00000047617.15	3
AOPEP	ENSG00000148120.16	3
AP000347.1	ENSG00000272578.5	3
AP000781.2	ENSG00000254979.5	3
AP001267.5	ENSG00000285827.1	3
AP001992.1	ENSG00000241170.3	3
AP003170.1	ENSG00000255710.2	3
AP1G2	ENSG00000213983.12	3
AP4M1	ENSG00000221838.10	3
APEH	ENSG00000164062.13	3
APOBEC3B	ENSG00000179750.16	3
AQR	ENSG00000021776.11	3
ARAF	ENSG00000078061.13	3
ARCN1	ENSG00000095139.14	3
AREG	ENSG00000109321.11	3
ARF1	ENSG00000143761.16	3
ARF6	ENSG00000165527.7	3
ARFGAP1	ENSG00000101199.13	3
ARFIP2	ENSG00000132254.12	3
ARFRP1	ENSG00000101246.20	3
ARGLU1	ENSG00000134884.15	3
ARHGAP1	ENSG00000175220.12	3
ARHGAP17	ENSG00000140750.17	3
ARHGAP22	ENSG00000128805.15	3
ARHGAP26	ENSG00000145819.18	3
ARHGAP45	ENSG00000180448.10	3
ARHGAP8	ENSG00000241484.9	3
ARHGDIB	ENSG00000111348.9	3
ARHGEF15	ENSG00000198844.12	3
ARL16	ENSG00000214087.8	3
ARMC7	ENSG00000125449.7	3
ARNTL	ENSG00000133794.19	3
ARPC1A	ENSG00000241685.10	3
ARPC1B	ENSG00000130429.15	3
ARRB2	ENSG00000141480.18	3
ARRDC2	ENSG00000105643.10	3
ASF1B	ENSG00000105011.9	3
ASIC3	ENSG00000213199.8	3
ASL	ENSG00000126522.17	3
ASNS	ENSG00000070669.17	3
ASPHD1	ENSG00000174939.11	3
ASS1	ENSG00000130707.18	3
ASTE1	ENSG00000034533.12	3
ATAD3B	ENSG00000160072.20	3
ATAD3C	ENSG00000215915.10	3
ATF5	ENSG00000169136.12	3
ATF6B	ENSG00000213676.13	3
ATF7-NPFF	ENSG00000267281.2	3
ATG101	ENSG00000123395.14	3
ATG2A	ENSG00000110046.13	3
ATG4D	ENSG00000130734.10	3
ATIC	ENSG00000138363.15	3
ATOX1	ENSG00000177556.12	3
ATP13A2	ENSG00000159363.19	3
ATP5F1A	ENSG00000152234.16	3
ATP5PB	ENSG00000116459.11	3
ATP5PF	ENSG00000154723.12	3
ATP5PO	ENSG00000241837.7	3
ATP6AP1	ENSG00000071553.17	3
ATP6V0A1	ENSG00000033627.17	3
ATP6V1D	ENSG00000100554.12	3
ATP9B	ENSG00000166377.20	3
ATXN2	ENSG00000204842.18	3
ATXN7L2	ENSG00000162650.16	3
AVPI1	ENSG00000119986.7	3
AVPR1A	ENSG00000166148.4	3
AVPR2	ENSG00000126895.15	3
B3GAT3	ENSG00000149541.10	3
B3GNT3	ENSG00000179913.11	3
B3GNT6	ENSG00000198488.10	3
B4GALNT4	ENSG00000182272.12	3
B4GALT2	ENSG00000117411.16	3
B4GALT7	ENSG00000027847.14	3
BAAT	ENSG00000136881.12	3
BABAM1	ENSG00000105393.16	3
BAD	ENSG00000002330.14	3
BAG3	ENSG00000151929.10	3
BAK1	ENSG00000030110.13	3
BAMBI	ENSG00000095739.11	3
BATF2	ENSG00000168062.10	3
BCAR1	ENSG00000050820.17	3
BCL2L1	ENSG00000171552.13	3
BCL3	ENSG00000069399.15	3
BCLAF1P1	ENSG00000248966.1	3
BECN1	ENSG00000126581.13	3
BEST2	ENSG00000039987.7	3
BEST4	ENSG00000142959.5	3
BEX3	ENSG00000166681.14	3
BFSP2	ENSG00000170819.5	3
BIK	ENSG00000100290.3	3
BIN1	ENSG00000136717.15	3
BIN3	ENSG00000147439.13	3
BLM	ENSG00000197299.12	3
BMF	ENSG00000104081.14	3
BMP4	ENSG00000125378.16	3
BMS1P1	ENSG00000204177.10	3
BNIP3	ENSG00000176171.11	3
BOLA1	ENSG00000178096.9	3
BORCS6	ENSG00000196544.8	3
BRAT1	ENSG00000106009.16	3
BSCL2	ENSG00000168000.14	3
BUD31	ENSG00000106245.11	3
C11orf1	ENSG00000137720.8	3
C15orf62	ENSG00000188277.10	3
C16orf86	ENSG00000159761.15	3
C16orf89	ENSG00000153446.15	3
C16orf95	ENSG00000260456.7	3
C17orf100	ENSG00000256806.6	3
C17orf67	ENSG00000214226.9	3
C19orf25	ENSG00000119559.17	3
C19orf38	ENSG00000214212.9	3
C1QA	ENSG00000173372.17	3
C1QBP	ENSG00000108561.8	3
C1QTNF5	ENSG00000223953.6	3
C1QTNF6	ENSG00000133466.14	3
C1orf122	ENSG00000197982.14	3
C1orf131	ENSG00000143633.13	3
C1orf35	ENSG00000143793.13	3
C1orf54	ENSG00000118292.9	3
C20orf96	ENSG00000196476.12	3
C3orf38	ENSG00000179021.10	3
C7orf31	ENSG00000153790.12	3
C8orf33	ENSG00000182307.14	3
CABIN1	ENSG00000099991.18	3
CACNG4	ENSG00000075461.6	3
CALCB	ENSG00000175868.14	3
CALM3	ENSG00000160014.17	3
CALML4	ENSG00000129007.14	3
CAMKK2	ENSG00000110931.19	3
CAMSAP3	ENSG00000076826.10	3
CAMTA1	ENSG00000171735.19	3
CAP1	ENSG00000131236.17	3
CAPN1	ENSG00000014216.16	3
CAPN12	ENSG00000182472.9	3
CAPN14	ENSG00000214711.10	3
CAPN8	ENSG00000203697.12	3
CAPS	ENSG00000105519.18	3
CARD10	ENSG00000100065.15	3
CARD8	ENSG00000105483.18	3
CARM1	ENSG00000142453.12	3
CARNMT1	ENSG00000156017.13	3
CASP4	ENSG00000196954.14	3
CASP5	ENSG00000137757.11	3
CASP9	ENSG00000132906.18	3
CASTOR2	ENSG00000274070.2	3
CATSPER2	ENSG00000166762.19	3
CATSPER2P1	ENSG00000205771.6	3
CBLC	ENSG00000142273.13	3
CCDC115	ENSG00000136710.10	3
CCDC12	ENSG00000160799.11	3
CCDC122	ENSG00000151773.13	3
CCDC137	ENSG00000185298.13	3
CCDC159	ENSG00000183401.12	3
CCDC198	ENSG00000100557.10	3
CCDC28B	ENSG00000160050.15	3
CCDC59	ENSG00000133773.12	3
CCDC71L	ENSG00000253276.4	3
CCDC85C	ENSG00000205476.9	3
CCDC9	ENSG00000105321.14	3
CCDC97	ENSG00000142039.4	3
CCL21	ENSG00000137077.8	3
CCM2L	ENSG00000101331.17	3
CCN3	ENSG00000136999.5	3
CCND3	ENSG00000112576.13	3
CCNQ	ENSG00000262919.8	3
CCRL2	ENSG00000121797.10	3
CCT2	ENSG00000166226.13	3
CCT6P3	ENSG00000234585.6	3
CD101	ENSG00000134256.12	3
CD248	ENSG00000174807.4	3
CD276	ENSG00000103855.18	3
CD2BP2	ENSG00000169217.9	3
CD300A	ENSG00000167851.15	3
CD37	ENSG00000104894.12	3
CD74	ENSG00000019582.15	3
CD79A	ENSG00000105369.10	3
CDA	ENSG00000158825.6	3
CDAN1	ENSG00000140326.13	3
CDC123	ENSG00000151465.14	3
CDC42EP2	ENSG00000149798.5	3
CDC6	ENSG00000094804.12	3
CDCA4	ENSG00000170779.11	3
CDKN2A	ENSG00000147889.17	3
CDR2L	ENSG00000109089.7	3
CDYL	ENSG00000153046.18	3
CEACAM3	ENSG00000170956.17	3
CEBPB	ENSG00000172216.6	3
CENPM	ENSG00000100162.15	3
CENPV	ENSG00000166582.10	3
CEP192	ENSG00000101639.18	3
CEP85L	ENSG00000111860.14	3
CEP95	ENSG00000258890.7	3
CERK	ENSG00000100422.14	3
CERS4	ENSG00000090661.12	3
CES1	ENSG00000198848.13	3
CES2	ENSG00000172831.14	3
CES4A	ENSG00000172824.16	3
CETN2	ENSG00000147400.10	3
CFAP410	ENSG00000160226.16	3
CFAP70	ENSG00000156042.18	3
CFB	ENSG00000243649.9	3
CFD	ENSG00000197766.8	3
CHAC1	ENSG00000128965.13	3
CHAD	ENSG00000136457.10	3
CHADL	ENSG00000100399.16	3
CHAF1A	ENSG00000167670.16	3
CHIT1	ENSG00000133063.16	3
CHKA	ENSG00000110721.12	3
CHMP4B	ENSG00000101421.4	3
CHMP4BP1	ENSG00000258469.1	3
CHMP6	ENSG00000176108.9	3
CHMP7	ENSG00000147457.14	3
CHORDC1P4	ENSG00000263606.1	3
CHRNA10	ENSG00000129749.3	3
CHST14	ENSG00000169105.8	3
CHST2	ENSG00000175040.6	3
CIAO3	ENSG00000103245.14	3
CIC	ENSG00000079432.7	3
CITED4	ENSG00000179862.7	3
CIZ1	ENSG00000148337.21	3
CKAP4	ENSG00000136026.14	3
CKMT2	ENSG00000131730.16	3
CKS1B	ENSG00000173207.13	3
CLCF1	ENSG00000175505.11	3
CLDN7	ENSG00000181885.18	3
CLEC10A	ENSG00000132514.13	3
CLEC3B	ENSG00000163815.6	3
CLIP3	ENSG00000105270.15	3
CLPB	ENSG00000162129.14	3
CLSTN1	ENSG00000171603.18	3
CLTC	ENSG00000141367.12	3
CLU	ENSG00000120885.22	3
CMPK2	ENSG00000134326.11	3
CMTM2	ENSG00000140932.10	3
CMTM3	ENSG00000140931.20	3
CMTM4	ENSG00000183723.13	3
CMTM7	ENSG00000153551.14	3
CNDP2	ENSG00000133313.15	3
CNIH4	ENSG00000143771.12	3
CNNM4	ENSG00000158158.12	3
CNPPD1	ENSG00000115649.16	3
COA1	ENSG00000106603.19	3
COA4	ENSG00000181924.7	3
COA8	ENSG00000256053.9	3
COG4	ENSG00000103051.20	3
COIL	ENSG00000121058.5	3
COL20A1	ENSG00000101203.16	3
COL23A1	ENSG00000050767.17	3
COL2A1	ENSG00000139219.19	3
COL4A2	ENSG00000134871.19	3
COL5A1	ENSG00000130635.16	3
COL5A3	ENSG00000080573.7	3
COL9A2	ENSG00000049089.15	3
COLCA2	ENSG00000214290.8	3
COMMD9	ENSG00000110442.12	3
COPG1	ENSG00000181789.14	3
COPS7A	ENSG00000111652.10	3
COQ4	ENSG00000167113.11	3
COQ9	ENSG00000088682.14	3
CORO1A	ENSG00000102879.16	3
COX14	ENSG00000178449.9	3
COX16	ENSG00000133983.16	3
COX17	ENSG00000138495.6	3
COX6C	ENSG00000164919.11	3
COX7A1	ENSG00000161281.11	3
CPA6	ENSG00000165078.13	3
CPLX2	ENSG00000145920.15	3
CPNE2	ENSG00000140848.17	3
CPSF6	ENSG00000111605.18	3
CPT1A	ENSG00000110090.13	3
CPTP	ENSG00000224051.7	3
CRIP1	ENSG00000213145.10	3
CROCC	ENSG00000058453.17	3
CROCCP2	ENSG00000215908.10	3
CROT	ENSG00000005469.12	3
CRYAB	ENSG00000109846.9	3
CRYBA2	ENSG00000163499.12	3
CSAD	ENSG00000139631.18	3
CSE1L	ENSG00000124207.17	3
CSKMT	ENSG00000214756.8	3
CSNK1D	ENSG00000141551.14	3
CSNK1G2	ENSG00000133275.16	3
CSNK2B	ENSG00000204435.14	3
[truncated: 5,709 more rows]
