# Supplementary material for: Overlooked poor-quality patient samples in sequencing data impair reproducibility of published clinically relevant datasets
Source: Genome Biol. 2024 Aug 16;25:222. doi: 10.1186/s13059-024-03331-6 (PMC11328481; doi:10.1186/s13059-024-03331-6)
Supplement: Supplementary file 5 — Additional file 5: Table S4. Regulators of the Low-Quality Marker Genes. This table shows statistically significant molecular regulators of the top 500 low-quality marker genes derived by an enrichment analysis (transcription factors or miRNAs). P-value was derived from a Fisher’s exact test and adjusted by the Bonferroni method. [file 13059_2024_3331_MOESM5_ESM.tsv]

pathway	pval	padj	overlap	size	overlapGenes	input_genes	universe_genes	significant	fold_change
PSMB5_TARGET_GENES	3.203698826088809e-8	1.796022001050022e-5	28	136		500	7708	TRUE	3.17
NPM1_TARGET_GENES	3.55346354079993e-8	1.796022001050022e-5	31	162		500	7708	TRUE	2.95
GTF2A2_TARGET_GENES	6.368732007331892e-7	2.503619315771137e-4	33	202		500	7708	TRUE	2.52
SNRNP70_TARGET_GENES	2.9030995558133286e-12	1.0271166228467556e-8	69	443		500	7708	TRUE	2.4
CDC73_TARGET_GENES	2.7572197689066854e-5	0.0031828816548818946	32	229		500	7708	TRUE	2.15
FOXE1_TARGET_GENES	7.177641145490486e-6	0.001269724718637267	39	287		500	7708	TRUE	2.09
TAF9B_TARGET_GENES	1.2456121642539662e-4	0.011017439592826332	29	215		500	7708	TRUE	2.08
SETD7_TARGET_GENES	3.001929191711176e-8	1.796022001050022e-5	60	446		500	7708	TRUE	2.07
IRF5_TARGET_GENES	5.588844590098098e-6	0.0010788235323989143	42	316		500	7708	TRUE	2.05
ARNT2_TARGET_GENES	2.5677507087002717e-5	0.0031828816548818946	38	292		500	7708	TRUE	2.01
ZNF507_TARGET_GENES	9.079399828439517e-5	0.008923032386949725	33	254		500	7708	TRUE	2
BRCA2_TARGET_GENES	2.4736143677231787e-9	2.1879119082511515e-6	76	590		500	7708	TRUE	1.99
KAT5_TARGET_GENES	1.2776436179535812e-6	3.7669192669331417e-4	51	395		500	7708	TRUE	1.99
KDM7A_TARGET_GENES	1.5256796597546572e-11	2.6989273181059885e-8	98	771		500	7708	TRUE	1.96
ZFHX3_TARGET_GENES	3.544437635216904e-11	4.1800734511324686e-8	95	748		500	7708	TRUE	1.96
NCOA4_TARGET_GENES	5.793568998185237e-6	0.0010788235323989143	47	371		500	7708	TRUE	1.95
DYRK1A_TARGET_GENES	1.1207723645486867e-4	0.010347229829791714	37	301		500	7708	TRUE	1.89
FXR1_TARGET_GENES	9.404806517308727e-7	3.1454184203234706e-4	62	514		500	7708	TRUE	1.86
AEBP2_TARGET_GENES	1.979874274512804e-5	0.0029186646596776247	54	469		500	7708	TRUE	1.77
NKX2_2_TARGET_GENES	2.6268582379017e-5	0.0031828816548818946	58	521		500	7708	TRUE	1.72
PHF2_TARGET_GENES	2.118453187766856e-6	5.353633841656526e-4	74	668		500	7708	TRUE	1.71
CHAF1B_TARGET_GENES	2.3088151889678248e-4	0.01899671660132131	45	405		500	7708	TRUE	1.71
ADA2_TARGET_GENES	5.445304682429457e-4	0.03634997729516117	40	361		500	7708	TRUE	1.71
CIITA_TARGET_GENES	2.788844864367969e-5	0.0031828816548818946	61	558		500	7708	TRUE	1.69
KAT2A_TARGET_GENES	8.346630058794146e-5	0.008437250613718198	54	494		500	7708	TRUE	1.69
THAP1_TARGET_GENES	8.564888728948984e-8	3.7878220403776886e-5	97	890		500	7708	TRUE	1.68
ZNF184_TARGET_GENES	2.766715824909229e-5	0.0031828816548818946	63	582		500	7708	TRUE	1.67
ARID5B_TARGET_GENES	6.116400483051974e-4	0.04007374983155164	42	387		500	7708	TRUE	1.67
CREB3L4_TARGET_GENES	2.606589335866369e-5	0.0031828816548818946	64	593		500	7708	TRUE	1.66
MORC2_TARGET_GENES	9.77942414458965e-7	3.1454184203234706e-4	87	812		500	7708	TRUE	1.65
ZNF350_TARGET_GENES	5.907744404913767e-5	0.006147529324877914	60	560		500	7708	TRUE	1.65
TFEB_TARGET_GENES	1.6558471797542041e-4	0.0142887495657814	54	507		500	7708	TRUE	1.64
HMBOX1_TARGET_GENES	6.361349839201567e-4	0.04054223135013578	45	424		500	7708	TRUE	1.64
FOXD2_TARGET_GENES	2.1318279793114108e-4	0.017958112835247075	54	512		500	7708	TRUE	1.63
NUP153_TARGET_GENES	9.174272197489438e-6	0.0015456464302246492	77	732		500	7708	TRUE	1.62
NFRKB_TARGET_GENES	4.696687372947865e-6	9.77463525028797e-4	83	793		500	7708	TRUE	1.61
ZNF84_TARGET_GENES	3.2683318544845865e-6	7.227098813229042e-4	88	848		500	7708	TRUE	1.6
SETX_TARGET_GENES	1.9386986467601038e-6	5.27624293249019e-4	93	900		500	7708	TRUE	1.59
ELF2_TARGET_GENES	3.813252266197285e-5	0.004088268641759393	74	724		500	7708	TRUE	1.58
ZNF592_TARGET_GENES	1.902296746617671e-5	0.0029186646596776247	81	797		500	7708	TRUE	1.57
ZNF740_TARGET_GENES	5.410661373632181e-4	0.03634997729516117	55	544		500	7708	TRUE	1.56
UBP1_TARGET_GENES	3.18467109869469e-5	0.0035210519834943167	82	821		500	7708	TRUE	1.54
CEBPZ_TARGET_GENES	1.1405934521251466e-4	0.010347229829791714	72	723		500	7708	TRUE	1.54
SCGGAAGY_ELK1_02	3.100453497807301e-4	0.023846531467917896	63	632		500	7708	TRUE	1.54
SETD1A_TARGET_GENES	3.430132730321553e-4	0.02528293666641178	64	647		500	7708	TRUE	1.52
TEAD2_TARGET_GENES	6.417085798777851e-4	0.04054223135013578	60	611		500	7708	TRUE	1.51
ZNF407_TARGET_GENES	2.480963263683724e-4	0.01994920006116594	75	780		500	7708	TRUE	1.48
FOXP2_TARGET_GENES	4.119023102277833e-4	0.029301302258771273	75	793		500	7708	TRUE	1.46
