# Supplementary material for: Overlooked poor-quality patient samples in sequencing data impair reproducibility of published clinically relevant datasets
Source: Genome Biol. 2024 Aug 16;25:222. doi: 10.1186/s13059-024-03331-6 (PMC11328481; doi:10.1186/s13059-024-03331-6)
Supplement: Supplementary file 6 — Additional file 6: Table S5. High-Quality Marker Genes. Column N: number of datasets out of 13 in which the gene expression negatively correlated with a machine-learning derived low-quality probability. Each of the 13 datasets represented a different disease and had a low-quality imbalance between control and patient groups of samples. [file 13059_2024_3331_MOESM6_ESM.tsv]

genes	geneid	n
C16orf72	ENSG00000182831.12	7
CAPN7	ENSG00000131375.10	7
CCDC186	ENSG00000165813.20	7
CCP110	ENSG00000103540.16	7
EIF5	ENSG00000100664.11	7
IPO7	ENSG00000205339.10	7
LAPTM4A	ENSG00000068697.7	7
LRRC58	ENSG00000163428.4	7
PUM2	ENSG00000055917.15	7
RAB2A	ENSG00000104388.15	7
RAB5A	ENSG00000144566.11	7
RBL2	ENSG00000103479.16	7
RFX7	ENSG00000181827.15	7
SENP7	ENSG00000138468.16	7
SP3	ENSG00000172845.16	7
ANK3	ENSG00000151150.22	6
ANKRD13C	ENSG00000118454.13	6
ARID4A	ENSG00000032219.19	6
ARMC8	ENSG00000114098.18	6
ARRDC3	ENSG00000113369.9	6
ATF7IP	ENSG00000171681.12	6
ATP2A2	ENSG00000174437.17	6
CACUL1	ENSG00000151893.15	6
CAPRIN1	ENSG00000135387.21	6
CGGBP1	ENSG00000163320.12	6
DDI2	ENSG00000197312.12	6
DDX17	ENSG00000100201.22	6
DDX3X	ENSG00000215301.11	6
DHX36	ENSG00000174953.14	6
DIS3	ENSG00000083520.15	6
ELF1	ENSG00000120690.16	6
EPC2	ENSG00000135999.12	6
ETV3	ENSG00000117036.12	6
EXTL2	ENSG00000162694.14	6
FBXO21	ENSG00000135108.15	6
FBXO3	ENSG00000110429.14	6
FBXO30	ENSG00000118496.5	6
G3BP2	ENSG00000138757.14	6
GAPVD1	ENSG00000165219.22	6
GNA13	ENSG00000120063.10	6
GPATCH8	ENSG00000186566.13	6
GSKIP	ENSG00000100744.15	6
GUCY1A1	ENSG00000164116.17	6
HAUS6	ENSG00000147874.11	6
HIPK3	ENSG00000110422.12	6
ICE1	ENSG00000164151.12	6
IL1RAP	ENSG00000196083.10	6
LCOR	ENSG00000196233.14	6
MAP3K2	ENSG00000169967.16	6
MID1	ENSG00000101871.16	6
MSL2	ENSG00000174579.4	6
NDUFAF7	ENSG00000003509.16	6
NRIP1	ENSG00000180530.11	6
NUP160	ENSG00000030066.13	6
OTUD4	ENSG00000164164.17	6
PAPSS1	ENSG00000138801.9	6
PIK3R1	ENSG00000145675.15	6
PPP1R15B	ENSG00000158615.9	6
PPTC7	ENSG00000196850.6	6
PRKAR1A	ENSG00000108946.15	6
PTPN11	ENSG00000179295.18	6
RNF19A	ENSG00000034677.13	6
SCAMP1	ENSG00000085365.18	6
SEC24A	ENSG00000113615.13	6
SLC25A46	ENSG00000164209.17	6
SMCR8	ENSG00000176994.11	6
STK4	ENSG00000101109.12	6
TAOK1	ENSG00000160551.11	6
TM9SF2	ENSG00000125304.10	6
TNRC6B	ENSG00000100354.21	6
WDR82	ENSG00000164091.12	6
YWHAG	ENSG00000170027.7	6
ZBTB37	ENSG00000185278.15	6
ZBTB41	ENSG00000177888.8	6
ZEB1	ENSG00000148516.21	6
ZNF41	ENSG00000147124.12	6
ACTR2	ENSG00000138071.14	5
ADSS2	ENSG00000035687.10	5
AFDN	ENSG00000130396.20	5
AKAP11	ENSG00000023516.9	5
AMD1	ENSG00000123505.19	5
AP3M1	ENSG00000185009.12	5
APLP2	ENSG00000084234.17	5
APOOL	ENSG00000155008.14	5
APP	ENSG00000142192.21	5
ARHGAP29	ENSG00000137962.13	5
ARHGEF12	ENSG00000196914.9	5
ARPP19	ENSG00000128989.11	5
ASAP2	ENSG00000151693.11	5
ASH1L	ENSG00000116539.13	5
ASXL2	ENSG00000143970.17	5
ATE1	ENSG00000107669.17	5
ATG14	ENSG00000126775.9	5
ATM	ENSG00000149311.19	5
ATP2C1	ENSG00000017260.20	5
ATP6V1A	ENSG00000114573.10	5
ATP7A	ENSG00000165240.20	5
ATP9A	ENSG00000054793.14	5
ATRX	ENSG00000085224.23	5
AXIN2	ENSG00000168646.13	5
B3GNT2	ENSG00000170340.11	5
BACH2	ENSG00000112182.15	5
BAZ1B	ENSG00000009954.11	5
BICD2	ENSG00000185963.14	5
BICRAL	ENSG00000112624.12	5
BLOC1S6	ENSG00000104164.12	5
BLZF1	ENSG00000117475.14	5
BPNT2	ENSG00000104331.9	5
BRAF	ENSG00000157764.14	5
BTAF1	ENSG00000095564.14	5
BTRC	ENSG00000166167.18	5
CCNG2	ENSG00000138764.15	5
CDK17	ENSG00000059758.8	5
CDS2	ENSG00000101290.14	5
CDV3	ENSG00000091527.16	5
CNEP1R1	ENSG00000205423.11	5
COLQ	ENSG00000206561.13	5
COPS8	ENSG00000198612.11	5
CPEB2	ENSG00000137449.16	5
CPEB4	ENSG00000113742.14	5
CREBZF	ENSG00000137504.13	5
CRIM1	ENSG00000150938.10	5
CSDE1	ENSG00000009307.16	5
CSNK1A1	ENSG00000113712.19	5
CYRIA	ENSG00000197872.11	5
DDX18	ENSG00000088205.13	5
DDX5	ENSG00000108654.15	5
DDX6	ENSG00000110367.13	5
DGKH	ENSG00000102780.17	5
DIP2B	ENSG00000066084.13	5
DIPK2A	ENSG00000181744.9	5
DLC1	ENSG00000164741.15	5
DLGAP4	ENSG00000080845.17	5
DSTYK	ENSG00000133059.17	5
EDEM1	ENSG00000134109.11	5
EFCAB14	ENSG00000159658.13	5
EGLN1	ENSG00000135766.9	5
ELK4	ENSG00000158711.14	5
ETNK1	ENSG00000139163.16	5
FAM168B	ENSG00000152102.18	5
FAM8A1	ENSG00000137414.6	5
FEM1B	ENSG00000169018.6	5
FOXO3	ENSG00000118689.15	5
FXR1	ENSG00000114416.18	5
GARRE1	ENSG00000166398.14	5
GNB4	ENSG00000114450.11	5
GOLGA8A	ENSG00000175265.17	5
GPD2	ENSG00000115159.16	5
GPR161	ENSG00000143147.14	5
GTF2A1	ENSG00000165417.12	5
GTF3C4	ENSG00000125484.12	5
GULP1	ENSG00000144366.16	5
HACE1	ENSG00000085382.12	5
HBP1	ENSG00000105856.14	5
HBS1L	ENSG00000112339.15	5
HECW2	ENSG00000138411.13	5
HOOK3	ENSG00000168172.9	5
IL6ST	ENSG00000134352.20	5
ITGAV	ENSG00000138448.12	5
JPH1	ENSG00000104369.5	5
KIAA0232	ENSG00000170871.12	5
KIDINS220	ENSG00000134313.16	5
KIF1B	ENSG00000054523.18	5
KIFBP	ENSG00000198954.9	5
KLHL20	ENSG00000076321.11	5
KLHL42	ENSG00000087448.11	5
KPNA6	ENSG00000025800.14	5
KYAT3	ENSG00000137944.18	5
LATS1	ENSG00000131023.13	5
LIN54	ENSG00000189308.11	5
LNPEP	ENSG00000113441.16	5
LNX2	ENSG00000139517.9	5
LUC7L2	ENSG00000146963.18	5
MALT1	ENSG00000172175.15	5
MARCHF7	ENSG00000136536.15	5
MBNL2	ENSG00000139793.18	5
MEF2C	ENSG00000081189.16	5
METAP2	ENSG00000111142.14	5
MFSD14A	ENSG00000156875.14	5
MOB3B	ENSG00000120162.10	5
MOSPD2	ENSG00000130150.12	5
MPP5	ENSG00000072415.9	5
MRS2	ENSG00000124532.15	5
MTDH	ENSG00000147649.10	5
MTERF2	ENSG00000120832.10	5
MTMR6	ENSG00000139505.11	5
NCOA1	ENSG00000084676.15	5
NEK7	ENSG00000151414.15	5
NIPA1	ENSG00000170113.16	5
NKTR	ENSG00000114857.18	5
NMD3	ENSG00000169251.13	5
NPHP3	ENSG00000113971.20	5
NPTN	ENSG00000156642.17	5
NR3C1	ENSG00000113580.15	5
NUP58	ENSG00000139496.16	5
OGA	ENSG00000198408.14	5
OSBPL10	ENSG00000144645.14	5
OXR1	ENSG00000164830.18	5
PBRM1	ENSG00000163939.18	5
PCMTD1	ENSG00000168300.14	5
PCYOX1	ENSG00000116005.12	5
PEX2	ENSG00000164751.15	5
PFKM	ENSG00000152556.17	5
PJA2	ENSG00000198961.10	5
PKN2	ENSG00000065243.20	5
PLAGL1	ENSG00000118495.20	5
POLK	ENSG00000122008.15	5
PPP1R9A	ENSG00000158528.12	5
PPP2R5E	ENSG00000154001.14	5
PPP4R2	ENSG00000163605.15	5
PRKAR2A	ENSG00000114302.16	5
PTAR1	ENSG00000188647.13	5
PTPRS	ENSG00000105426.17	5
PURB	ENSG00000146676.10	5
QKI	ENSG00000112531.17	5
RAD21	ENSG00000164754.15	5
RAPGEF6	ENSG00000158987.22	5
RBM18	ENSG00000119446.14	5
RBM27	ENSG00000091009.8	5
REL	ENSG00000162924.15	5
REST	ENSG00000084093.19	5
RHOBTB3	ENSG00000164292.13	5
RICTOR	ENSG00000164327.13	5
RNF11	ENSG00000123091.5	5
RNF115	ENSG00000265491.5	5
RPRD2	ENSG00000163125.15	5
RTL6	ENSG00000188636.4	5
RTN4	ENSG00000115310.18	5
SARAF	ENSG00000133872.14	5
SATB1	ENSG00000182568.17	5
SCAF8	ENSG00000213079.10	5
SCML1	ENSG00000047634.15	5
SCRN1	ENSG00000136193.17	5
SDE2	ENSG00000143751.10	5
SEPTIN2	ENSG00000168385.18	5
SERINC1	ENSG00000111897.7	5
SESN3	ENSG00000149212.12	5
SETD7	ENSG00000145391.13	5
SF1	ENSG00000168066.20	5
SLC38A2	ENSG00000134294.14	5
SLFN5	ENSG00000166750.10	5
SMC2	ENSG00000136824.19	5
SMG1	ENSG00000157106.17	5
SNAPC3	ENSG00000164975.15	5
SOS2	ENSG00000100485.12	5
SPTY2D1	ENSG00000179119.15	5
SRGAP2C	ENSG00000171943.12	5
STXBP5	ENSG00000164506.14	5
SUZ12	ENSG00000178691.11	5
TENT4B	ENSG00000121274.13	5
TEX2	ENSG00000136478.8	5
TGFBR1	ENSG00000106799.13	5
TGOLN2	ENSG00000152291.14	5
TIA1	ENSG00000116001.17	5
TLE4	ENSG00000106829.20	5
TM9SF3	ENSG00000077147.16	5
TMEM170B	ENSG00000205269.6	5
TMEM245	ENSG00000106771.13	5
TMEM39A	ENSG00000176142.13	5
TMEM47	ENSG00000147027.4	5
TMPO	ENSG00000120802.14	5
TNKS2	ENSG00000107854.6	5
TOPORS	ENSG00000197579.8	5
TRDMT1	ENSG00000107614.22	5
TRIM44	ENSG00000166326.7	5
TRIO	ENSG00000038382.20	5
TSC22D2	ENSG00000196428.12	5
TSPYL1	ENSG00000189241.8	5
TTBK2	ENSG00000128881.17	5
UBN2	ENSG00000157741.15	5
UBR3	ENSG00000144357.17	5
USO1	ENSG00000138768.15	5
USP38	ENSG00000170185.10	5
UTRN	ENSG00000152818.18	5
WAC	ENSG00000095787.23	5
WSB1	ENSG00000109046.15	5
WWP1	ENSG00000123124.14	5
XRN1	ENSG00000114127.10	5
YME1L1	ENSG00000136758.19	5
YPEL2	ENSG00000175155.10	5
YWHAQ	ENSG00000134308.14	5
ZBTB21	ENSG00000173276.14	5
ZBTB34	ENSG00000177125.5	5
ZC2HC1A	ENSG00000104427.12	5
ZNF10	ENSG00000256223.6	5
ZNF354C	ENSG00000177932.7	5
ZNF737	ENSG00000237440.9	5
ABCA6	ENSG00000154262.13	4
ABCB7	ENSG00000131269.19	4
ABCC9	ENSG00000069431.11	4
ABHD17B	ENSG00000107362.14	4
ABLIM1	ENSG00000099204.20	4
AC090517.4	ENSG00000285253.1	4
AC126755.1	ENSG00000205746.9	4
AC132008.2	ENSG00000214135.8	4
ACADL	ENSG00000115361.8	4
ACCS	ENSG00000110455.14	4
ACSL3	ENSG00000123983.14	4
ACSS3	ENSG00000111058.8	4
ACVR1C	ENSG00000123612.16	4
ADAM10	ENSG00000137845.15	4
ADCY1	ENSG00000164742.16	4
ADCY7	ENSG00000121281.13	4
ADD3	ENSG00000148700.15	4
ADTRP	ENSG00000111863.13	4
AFF1	ENSG00000172493.21	4
AFF3	ENSG00000144218.19	4
AFF4	ENSG00000072364.13	4
AGGF1	ENSG00000164252.13	4
AGTPBP1	ENSG00000135049.16	4
AHR	ENSG00000106546.14	4
AKIRIN1	ENSG00000174574.16	4
AKT3	ENSG00000117020.18	4
AL133216.2	ENSG00000276805.2	4
AL732372.2	ENSG00000237094.12	4
ANKRD28	ENSG00000206560.11	4
ANKRD29	ENSG00000154065.17	4
ANKRD36	ENSG00000135976.20	4
ANO3	ENSG00000134343.14	4
ANO6	ENSG00000177119.16	4
AP1S2	ENSG00000182287.15	4
APBB2	ENSG00000163697.17	4
AR	ENSG00000169083.18	4
ARAP2	ENSG00000047365.12	4
ARF4	ENSG00000168374.11	4
ARFGEF2	ENSG00000124198.9	4
ARHGAP5	ENSG00000100852.13	4
ARHGEF6	ENSG00000129675.16	4
ARID4B	ENSG00000054267.22	4
ARL2BP	ENSG00000102931.8	4
ARL5B	ENSG00000165997.5	4
ARMCX1	ENSG00000126947.13	4
ARMCX3	ENSG00000102401.20	4
ARNT	ENSG00000143437.21	4
ATG2B	ENSG00000066739.12	4
ATL2	ENSG00000119787.14	4
ATP11B	ENSG00000058063.16	4
ATP2B1	ENSG00000070961.15	4
ATRN	ENSG00000088812.18	4
ATXN7L3B	ENSG00000253719.4	4
AUTS2	ENSG00000158321.18	4
AVL9	ENSG00000105778.19	4
AZIN1	ENSG00000155096.14	4
B3GALNT2	ENSG00000162885.14	4
B3GLCT	ENSG00000187676.8	4
B4GALT5	ENSG00000158470.5	4
BAALC	ENSG00000164929.17	4
BAG5	ENSG00000166170.9	4
BAZ2A	ENSG00000076108.11	4
BBS10	ENSG00000179941.9	4
BBX	ENSG00000114439.19	4
BCAS2	ENSG00000116752.6	4
BCLAF1	ENSG00000029363.17	4
BDP1	ENSG00000145734.19	4
BIVM	ENSG00000134897.14	4
BMPR2	ENSG00000204217.15	4
BNIP3L	ENSG00000104765.16	4
BRWD1	ENSG00000185658.13	4
BRWD3	ENSG00000165288.11	4
BTBD3	ENSG00000132640.15	4
BTBD8	ENSG00000189195.14	4
BZW1	ENSG00000082153.18	4
C18orf25	ENSG00000152242.11	4
C4B	ENSG00000224389.9	4
C5orf22	ENSG00000082213.18	4
C9orf72	ENSG00000147894.17	4
CACNA2D1	ENSG00000153956.16	4
CADPS2	ENSG00000081803.16	4
CAMKMT	ENSG00000143919.15	4
CAMSAP2	ENSG00000118200.14	4
CAPS2	ENSG00000180881.19	4
CAPZA2	ENSG00000198898.14	4
CASP6	ENSG00000138794.10	4
CBFA2T2	ENSG00000078699.22	4
CCDC144B	ENSG00000154874.15	4
CCDC82	ENSG00000149231.15	4
CCDC93	ENSG00000125633.11	4
CCNC	ENSG00000112237.13	4
CCNT1	ENSG00000129315.11	4
CCNT2	ENSG00000082258.13	4
CCSER2	ENSG00000107771.17	4
CD164	ENSG00000135535.17	4
CD36	ENSG00000135218.19	4
CD38	ENSG00000004468.13	4
CDC37L1	ENSG00000106993.12	4
CDC42	ENSG00000070831.17	4
CDC42BPA	ENSG00000143776.18	4
CDC5L	ENSG00000096401.8	4
CDC73	ENSG00000134371.14	4
CDH11	ENSG00000140937.14	4
CDH13	ENSG00000140945.17	4
CDKN2AIP	ENSG00000168564.6	4
CDYL2	ENSG00000166446.15	4
CELF2	ENSG00000048740.18	4
CELSR1	ENSG00000075275.18	4
CEP135	ENSG00000174799.11	4
CEP68	ENSG00000011523.14	4
CEP85L	ENSG00000111860.14	4
CHD3	ENSG00000170004.17	4
CHML	ENSG00000203668.2	4
CLCN3	ENSG00000109572.14	4
CLIP1	ENSG00000130779.20	4
CLK4	ENSG00000113240.13	4
CLSTN2	ENSG00000158258.16	4
CMPK1	ENSG00000162368.13	4
CMTM6	ENSG00000091317.8	4
CNOT6L	ENSG00000138767.13	4
CNOT9	ENSG00000144580.14	4
COL25A1	ENSG00000188517.16	4
COMMD10	ENSG00000145781.9	4
COMMD8	ENSG00000169019.11	4
COPS2	ENSG00000166200.15	4
CPE	ENSG00000109472.14	4
CPEB3	ENSG00000107864.15	4
CPNE3	ENSG00000085719.13	4
CRBN	ENSG00000113851.14	4
CREBL2	ENSG00000111269.3	4
CREBRF	ENSG00000164463.12	4
CRTC3	ENSG00000140577.16	4
CRY1	ENSG00000008405.12	4
CRYBG1	ENSG00000112297.18	4
CSNK1G3	ENSG00000151292.17	4
CSNK2A1	ENSG00000101266.19	4
CSPG4P12	ENSG00000259295.6	4
CTDSP2	ENSG00000175215.11	4
CTNNA1	ENSG00000044115.21	4
CTNNB1	ENSG00000168036.18	4
CTR9	ENSG00000198730.9	4
CTSF	ENSG00000174080.11	4
CTTNBP2NL	ENSG00000143079.15	4
CUL4B	ENSG00000158290.18	4
CYB5R4	ENSG00000065615.14	4
CYBRD1	ENSG00000071967.12	4
CYLD	ENSG00000083799.18	4
CYP1B1	ENSG00000138061.12	4
CYP51A1	ENSG00000001630.17	4
CYP7B1	ENSG00000172817.4	4
DACH1	ENSG00000276644.5	4
DAPK1	ENSG00000196730.13	4
DAZAP2	ENSG00000183283.16	4
DBR1	ENSG00000138231.13	4
DBT	ENSG00000137992.14	4
DCAF8	ENSG00000132716.19	4
DCTN4	ENSG00000132912.13	4
DDHD1	ENSG00000100523.16	4
DDHD2	ENSG00000085788.14	4
DDX1	ENSG00000079785.15	4
DDX21	ENSG00000165732.13	4
DDX3Y	ENSG00000067048.17	4
DENND4C	ENSG00000137145.20	4
DESI2	ENSG00000121644.19	4
DNAJB4	ENSG00000162616.9	4
DNAJB6	ENSG00000105993.15	4
DNAJC3	ENSG00000102580.15	4
DUSP4	ENSG00000120875.9	4
DZIP3	ENSG00000198919.13	4
EFNB2	ENSG00000125266.8	4
EFR3A	ENSG00000132294.15	4
EIF3A	ENSG00000107581.13	4
ELOVL5	ENSG00000012660.14	4
ENPP4	ENSG00000001561.7	4
ENTPD5	ENSG00000187097.12	4
EPG5	ENSG00000152223.15	4
EPS8	ENSG00000151491.14	4
ESR1	ENSG00000091831.24	4
F2R	ENSG00000181104.7	4
FAF1	ENSG00000185104.20	4
FAM102B	ENSG00000162636.16	4
FAM126A	ENSG00000122591.12	4
FAM126B	ENSG00000155744.9	4
FAM204A	ENSG00000165669.14	4
FAM91A1	ENSG00000176853.16	4
FAR1	ENSG00000197601.13	4
FAS	ENSG00000026103.22	4
FBXL17	ENSG00000145743.17	4
FBXL3	ENSG00000005812.11	4
FBXL5	ENSG00000118564.15	4
FBXO28	ENSG00000143756.12	4
FBXW11	ENSG00000072803.17	4
FCHO2	ENSG00000157107.14	4
FEM1C	ENSG00000145780.8	4
FGF1	ENSG00000113578.18	4
FGF2	ENSG00000138685.16	4
FGF7	ENSG00000140285.11	4
FIGN	ENSG00000182263.14	4
FILIP1L	ENSG00000168386.18	4
FMNL2	ENSG00000157827.20	4
FMR1	ENSG00000102081.15	4
FNIP2	ENSG00000052795.13	4
FOXJ3	ENSG00000198815.9	4
FRMD6	ENSG00000139926.16	4
FTO	ENSG00000140718.21	4
GALNT11	ENSG00000178234.13	4
GALNT13	ENSG00000144278.15	4
GAN	ENSG00000261609.8	4
GANC	ENSG00000214013.9	4
GBE1	ENSG00000114480.13	4
GHR	ENSG00000112964.14	4
GIGYF2	ENSG00000204120.15	4
GLCE	ENSG00000138604.10	4
GMFB	ENSG00000197045.13	4
GNPTAB	ENSG00000111670.16	4
GNS	ENSG00000135677.11	4
GOLM2	ENSG00000166734.20	4
GOSR1	ENSG00000108587.16	4
GPAM	ENSG00000119927.14	4
GPATCH11	ENSG00000152133.16	4
GPATCH2	ENSG00000092978.11	4
GPATCH2L	ENSG00000089916.18	4
GPR158	ENSG00000151025.11	4
GPR180	ENSG00000152749.8	4
GPR75	ENSG00000119737.6	4
GSK3B	ENSG00000082701.16	4
GSTCD	ENSG00000138780.15	4
GTF2H3	ENSG00000111358.14	4
GUCY1A2	ENSG00000152402.11	4
H2BP2	ENSG00000234571.2	4
HACD2	ENSG00000206527.10	4
HCFC2	ENSG00000111727.12	4
HEATR5A	ENSG00000129493.15	4
HEATR5B	ENSG00000008869.12	4
HECTD2	ENSG00000165338.16	4
HELZ	ENSG00000198265.12	4
HIF1A	ENSG00000100644.17	4
HIPK1	ENSG00000163349.22	4
HIPK2	ENSG00000064393.16	4
HIVEP2	ENSG00000010818.10	4
HMGCR	ENSG00000113161.16	4
HMGCS1	ENSG00000112972.15	4
HNRNPH2	ENSG00000126945.9	4
HNRNPH3	ENSG00000096746.17	4
HNRNPK	ENSG00000165119.21	4
HNRNPU	ENSG00000153187.20	4
HPS5	ENSG00000110756.18	4
HS2ST1	ENSG00000153936.17	4
HSF2	ENSG00000025156.13	4
IDI1	ENSG00000067064.11	4
IFIT1	ENSG00000185745.10	4
IFNAR1	ENSG00000142166.13	4
IKZF5	ENSG00000095574.12	4
IL33	ENSG00000137033.11	4
IL7R	ENSG00000168685.15	4
INSIG2	ENSG00000125629.15	4
IREB2	ENSG00000136381.13	4
IRS2	ENSG00000185950.9	4
ISCA1	ENSG00000135070.15	4
ITGA6	ENSG00000091409.15	4
ITM2B	ENSG00000136156.15	4
JMJD1C	ENSG00000171988.19	4
JMY	ENSG00000152409.9	4
KAT2B	ENSG00000114166.8	4
KAT7	ENSG00000136504.13	4
KBTBD6	ENSG00000165572.8	4
KBTBD7	ENSG00000120696.9	4
KCNJ2	ENSG00000123700.5	4
KCTD3	ENSG00000136636.13	4
KDR	ENSG00000128052.10	4
KIAA1143	ENSG00000163807.6	4
KIF5B	ENSG00000170759.11	4
KIT	ENSG00000157404.16	4
KLF10	ENSG00000155090.15	4
KLF12	ENSG00000118922.17	4
KLF3	ENSG00000109787.13	4
KLHL2	ENSG00000109466.14	4
KLHL28	ENSG00000179454.14	4
KLHL9	ENSG00000198642.7	4
KMT2A	ENSG00000118058.23	4
KPNA3	ENSG00000102753.10	4
KPNA5	ENSG00000196911.11	4
KRAS	ENSG00000133703.13	4
LAMP2	ENSG00000005893.16	4
LDB2	ENSG00000169744.13	4
LEMD3	ENSG00000174106.3	4
LIFR	ENSG00000113594.10	4
LMAN1	ENSG00000074695.6	4
LOX	ENSG00000113083.14	4
LPAR4	ENSG00000147145.12	4
LRFN5	ENSG00000165379.13	4
LRP1B	ENSG00000168702.18	4
LRRC40	ENSG00000066557.6	4
LRRC8C	ENSG00000171488.15	4
LRRTM2	ENSG00000146006.8	4
LTN1	ENSG00000198862.14	4
LYRM2	ENSG00000083099.11	4
LYSMD3	ENSG00000176018.13	4
MAP2K7	ENSG00000076984.18	4
MAP3K20	ENSG00000091436.17	4
MAP4K3	ENSG00000011566.15	4
MAP4K5	ENSG00000012983.11	4
MAPK10	ENSG00000109339.24	4
MBNL1	ENSG00000152601.17	4
MBTPS2	ENSG00000012174.12	4
MCFD2	ENSG00000180398.13	4
MED13	ENSG00000108510.10	4
MED14	ENSG00000180182.11	4
MEX3C	ENSG00000176624.12	4
MFAP3	ENSG00000037749.12	4
MGA	ENSG00000174197.16	4
MIB1	ENSG00000101752.11	4
MICU3	ENSG00000155970.12	4
MIGA1	ENSG00000180488.15	4
MINDY2	ENSG00000128923.11	4
MINDY3	ENSG00000148481.14	4
MOB1B	ENSG00000173542.9	4
MORF4L1	ENSG00000185787.15	4
MPZL3	ENSG00000160588.10	4
MRTFB	ENSG00000186260.17	4
MTF2	ENSG00000143033.18	4
MTMR12	ENSG00000150712.11	4
MTMR7	ENSG00000003987.14	4
MTMR9	ENSG00000104643.10	4
MTPN	ENSG00000105887.11	4
MTR	ENSG00000116984.14	4
MTX3	ENSG00000177034.17	4
MYH10	ENSG00000133026.13	4
MYNN	ENSG00000085274.15	4
N4BP2	ENSG00000078177.14	4
NAA35	ENSG00000135040.16	4
NAALAD2	ENSG00000077616.11	4
NADK2	ENSG00000152620.13	4
NAMPTP1	ENSG00000229644.6	4
NAPB	ENSG00000125814.17	4
NAPG	ENSG00000134265.13	4
NATD1	ENSG00000274180.1	4
NBPF15	ENSG00000266338.6	4
NCL	ENSG00000115053.16	4
NCOA3	ENSG00000124151.19	4
NCOR1	ENSG00000141027.21	4
NCR3LG1	ENSG00000188211.9	4
NDEL1	ENSG00000166579.16	4
NDFIP2	ENSG00000102471.14	4
NEDD1	ENSG00000139350.12	4
NEGR1	ENSG00000172260.15	4
NEMP1	ENSG00000166881.10	4
NFKBIZ	ENSG00000144802.11	4
NFYA	ENSG00000001167.14	4
NHLRC2	ENSG00000196865.4	4
NHLRC3	ENSG00000188811.14	4
NIPSNAP2	ENSG00000146729.10	4
NNT	ENSG00000112992.18	4
NPEPPS	ENSG00000141279.16	4
NPIPB4	ENSG00000185864.16	4
NR1D2	ENSG00000174738.13	4
NRP1	ENSG00000099250.18	4
NUFIP2	ENSG00000108256.9	4
NUP153	ENSG00000124789.12	4
NUP50	ENSG00000093000.19	4
OAT	ENSG00000065154.12	4
OCIAD1	ENSG00000109180.14	4
OGFRL1	ENSG00000119900.9	4
OGT	ENSG00000147162.14	4
OPHN1	ENSG00000079482.13	4
OSBPL8	ENSG00000091039.17	4
OTUD6B	ENSG00000155100.11	4
PAIP2	ENSG00000120727.13	4
PALM2AKAP2	ENSG00000157654.19	4
PANK3	ENSG00000120137.7	4
PAPOLG	ENSG00000115421.13	4
PARVA	ENSG00000197702.14	4
PAXBP1	ENSG00000159086.15	4
PCDHGA10	ENSG00000253846.2	4
PCDHGA6	ENSG00000253731.3	4
PCDHGA9	ENSG00000261934.2	4
PCDHGB7	ENSG00000254122.3	4
PCOLCE2	ENSG00000163710.9	4
PDE3B	ENSG00000152270.9	4
PDE7A	ENSG00000205268.11	4
PDE8A	ENSG00000073417.15	4
PDE8B	ENSG00000113231.14	4
PDPK1	ENSG00000140992.19	4
PEAK1	ENSG00000173517.10	4
PECAM1	ENSG00000261371.6	4
PELI1	ENSG00000197329.12	4
PEX19	ENSG00000162735.19	4
PGBD4	ENSG00000182405.6	4
PHLPP2	ENSG00000040199.18	4
PHOSPHO1	ENSG00000173868.12	4
PHTF2	ENSG00000006576.16	4
PICALM	ENSG00000073921.18	4
PIGA	ENSG00000165195.16	4
PIKFYVE	ENSG00000115020.17	4
PIP4P2	ENSG00000155099.8	4
PIP5K1A	ENSG00000143398.20	4
PJA1	ENSG00000181191.11	4
PKD1	ENSG00000008710.20	4
PKD2	ENSG00000118762.8	4
PLEKHB2	ENSG00000115762.16	4
POT1	ENSG00000128513.16	4
PPFIBP1	ENSG00000110841.14	4
PPIG	ENSG00000138398.16	4
PPIL4	ENSG00000131013.4	4
PPP1CB	ENSG00000213639.10	4
PPP1R12A	ENSG00000058272.19	4
PPP1R2	ENSG00000184203.8	4
PPP2CA	ENSG00000113575.10	4
PPP2R3A	ENSG00000073711.11	4
PPP3R1	ENSG00000221823.11	4
PPP4R3B	ENSG00000275052.5	4
PPP6R3	ENSG00000110075.14	4
PPWD1	ENSG00000113593.12	4
PRKAA1	ENSG00000132356.11	4
PRKAA2	ENSG00000162409.11	4
PRKAB2	ENSG00000131791.8	4
PRKAR2B	ENSG00000005249.13	4
PRKRA	ENSG00000180228.13	4
PRPF38B	ENSG00000134186.12	4
PSMD12	ENSG00000197170.10	4
PTGER4	ENSG00000171522.6	4
PTPDC1	ENSG00000158079.16	4
PTPN20	ENSG00000204179.10	4
PTPRK	ENSG00000152894.14	4
PUM1	ENSG00000134644.16	4
QTRT2	ENSG00000151576.10	4
R3HDM2	ENSG00000179912.20	4
RAB11FIP1	ENSG00000156675.16	4
RAB11FIP2	ENSG00000107560.12	4
RAB12	ENSG00000206418.4	4
RAB18	ENSG00000099246.17	4
RAB27B	ENSG00000041353.10	4
RAB30	ENSG00000137502.10	4
RAB33B	ENSG00000172007.7	4
RAB8B	ENSG00000166128.13	4
RAD23B	ENSG00000119318.13	4
RAMAC	ENSG00000169612.4	4
RANBP6	ENSG00000137040.10	4
RASA1	ENSG00000145715.15	4
RB1CC1	ENSG00000023287.13	4
RBAK	ENSG00000146587.18	4
RBM17	ENSG00000134453.16	4
RBM7	ENSG00000076053.11	4
RBMXL1	ENSG00000213516.10	4
RCBTB1	ENSG00000136144.12	4
RCHY1	ENSG00000163743.13	4
RECK	ENSG00000122707.12	4
RFXAP	ENSG00000133111.4	4
RGP1	ENSG00000107185.10	4
RGS1	ENSG00000090104.12	4
RHOQ	ENSG00000119729.12	4
RIC1	ENSG00000107036.12	4
RINT1	ENSG00000135249.8	4
RLF	ENSG00000117000.9	4
RNF141	ENSG00000110315.7	4
RNF169	ENSG00000166439.6	4
RNF24	ENSG00000101236.17	4
RNF38	ENSG00000137075.18	4
RNF41	ENSG00000181852.18	4
RNGTT	ENSG00000111880.16	4
ROCK1	ENSG00000067900.8	4
RORA	ENSG00000069667.16	4
RPL7L1	ENSG00000146223.16	4
RRP1B	ENSG00000160208.13	4
RSBN1	ENSG00000081019.13	4
RSPH3	ENSG00000130363.12	4
RTN3	ENSG00000133318.14	4
SAMD8	ENSG00000156671.15	4
SBDS	ENSG00000126524.10	4
SBNO1	ENSG00000139697.14	4
SC5D	ENSG00000109929.10	4
SCN3B	ENSG00000166257.9	4
SDAD1	ENSG00000198301.12	4
SEC23A	ENSG00000100934.15	4
SEC24B	ENSG00000138802.11	4
SEC62	ENSG00000008952.17	4
SECISBP2	ENSG00000187742.15	4
SECISBP2L	ENSG00000138593.9	4
SEL1L	ENSG00000071537.14	4
SENP2	ENSG00000163904.13	4
SENP6	ENSG00000112701.18	4
SEPTIN10	ENSG00000186522.15	4
SERINC3	ENSG00000132824.14	4
SETD2	ENSG00000181555.21	4
SETX	ENSG00000107290.14	4
SEZ6L	ENSG00000100095.19	4
SGCB	ENSG00000163069.13	4
SH3BGRL	ENSG00000131171.13	4
SH3BP5	ENSG00000131370.16	4
SH3RF1	ENSG00000154447.15	4
SHOC2	ENSG00000108061.12	4
SIK2	ENSG00000170145.5	4
SIRT1	ENSG00000096717.12	4
SKAP2	ENSG00000005020.13	4
SKIL	ENSG00000136603.14	4
SLC23A2	ENSG00000089057.15	4
SLC25A27	ENSG00000153291.16	4
SLC25A32	ENSG00000164933.12	4
SLC25A36	ENSG00000114120.14	4
SLC35G2	ENSG00000168917.9	4
SLC36A4	ENSG00000180773.15	4
SLC38A1	ENSG00000111371.16	4
SLC39A6	ENSG00000141424.13	4
SLC6A6	ENSG00000131389.17	4
SLC9A7	ENSG00000065923.10	4
SLC9B2	ENSG00000164038.16	4
SMARCA1	ENSG00000102038.16	4
SMNDC1	ENSG00000119953.14	4
SNTB2	ENSG00000168807.16	4
SNX18	ENSG00000178996.14	4
SOCS4	ENSG00000180008.9	4
SOCS6	ENSG00000170677.6	4
SON	ENSG00000159140.21	4
SORL1	ENSG00000137642.13	4
SORT1	ENSG00000134243.12	4
SP4	ENSG00000105866.15	4
SPDYE17	ENSG00000186645.9	4
SPIN1	ENSG00000106723.17	4
SPOPL	ENSG00000144228.9	4
SPRED2	ENSG00000198369.10	4
SPRY1	ENSG00000164056.11	4
SQLE	ENSG00000104549.12	4
SREK1	ENSG00000153914.16	4
SRRM1	ENSG00000133226.17	4
SRSF11	ENSG00000116754.13	4
SRSF3	ENSG00000112081.17	4
ST8SIA4	ENSG00000113532.13	4
STAG1	ENSG00000118007.13	4
STAT5B	ENSG00000173757.10	4
STAU2	ENSG00000040341.18	4
STK17B	ENSG00000081320.11	4
STRN	ENSG00000115808.12	4
STRN3	ENSG00000196792.12	4
STT3B	ENSG00000163527.10	4
STX7	ENSG00000079950.14	4
SULT1C4	ENSG00000198075.10	4
SUN1	ENSG00000164828.18	4
SUPT5H	ENSG00000196235.14	4
SYNCRIP	ENSG00000135316.18	4
SYPL1	ENSG00000008282.8	4
SYTL2	ENSG00000137501.17	4
TACC1	ENSG00000147526.20	4
TAF1B	ENSG00000115750.17	4
TAF5L	ENSG00000135801.9	4
TANC2	ENSG00000170921.15	4
TAPT1	ENSG00000169762.17	4
TBC1D5	ENSG00000131374.14	4
TBC1D9	ENSG00000109436.8	4
TCF4	ENSG00000196628.20	4
TCP11L2	ENSG00000166046.11	4
TERF1	ENSG00000147601.14	4
TET3	ENSG00000187605.15	4
THRAP3	ENSG00000054118.15	4
THUMPD1	ENSG00000066654.14	4
TIMM17A	ENSG00000134375.11	4
TMED7	ENSG00000134970.14	4
TMEM106B	ENSG00000106460.19	4
TMEM123	ENSG00000152558.15	4
TMEM135	ENSG00000166575.17	4
TMEM170A	ENSG00000166822.13	4
TMEM178B	ENSG00000261115.6	4
TMEM30A	ENSG00000112697.17	4
TMEM33	ENSG00000109133.13	4
TMEM67	ENSG00000164953.16	4
TMF1	ENSG00000144747.17	4
TNFAIP1	ENSG00000109079.10	4
TNRC6C	ENSG00000078687.17	4
TOPBP1	ENSG00000163781.14	4
TRAF6	ENSG00000175104.15	4
TRIM9	ENSG00000100505.13	4
TRMT11	ENSG00000066651.20	4
TSN	ENSG00000211460.12	4
TSPYL2	ENSG00000184205.14	4
TTC3	ENSG00000182670.13	4
TTC37	ENSG00000198677.12	4
TTC3P1	ENSG00000215105.4	4
TUBE1	ENSG00000074935.14	4
TUG1	ENSG00000253352.9	4
TXLNB	ENSG00000164440.15	4
TXLNG	ENSG00000086712.13	4
UBE3A	ENSG00000114062.22	4
UBE3C	ENSG00000009335.18	4
UBQLN1	ENSG00000135018.14	4
UBQLN2	ENSG00000188021.9	4
UBXN2B	ENSG00000215114.10	4
UBXN7	ENSG00000163960.12	4
UFL1	ENSG00000014123.10	4
UFM1	ENSG00000120686.12	4
UHRF2	ENSG00000147854.17	4
ULK2	ENSG00000083290.20	4
ULK4	ENSG00000168038.11	4
URI1	ENSG00000105176.18	4
USP14	ENSG00000101557.15	4
USP25	ENSG00000155313.15	4
USP32P2	ENSG00000233327.11	4
USP46	ENSG00000109189.13	4
USPL1	ENSG00000132952.12	4
VAPA	ENSG00000101558.14	4
VPS13C	ENSG00000129003.19	4
VPS4B	ENSG00000119541.10	4
VWCE	ENSG00000167992.13	4
WASHC2A	ENSG00000099290.17	4
WASL	ENSG00000106299.8	4
WDHD1	ENSG00000198554.12	4
WDR26	ENSG00000162923.16	4
WDR47	ENSG00000085433.15	4
WIPF2	ENSG00000171475.14	4
WNT5A	ENSG00000114251.14	4
WWC2	ENSG00000151718.16	4
XPO4	ENSG00000132953.16	4
XRN2	ENSG00000088930.8	4
XYLT1	ENSG00000103489.12	4
YPEL5	ENSG00000119801.13	4
YTHDF2	ENSG00000198492.16	4
ZBTB1	ENSG00000126804.13	4
ZBTB4	ENSG00000174282.12	4
ZBTB40	ENSG00000184677.18	4
ZC3H11A	ENSG00000058673.16	4
ZC3H13	ENSG00000123200.16	4
ZDBF2	ENSG00000204186.10	4
ZDHHC17	ENSG00000186908.14	4
ZDHHC21	ENSG00000175893.11	4
ZFAND5	ENSG00000107372.13	4
ZFAND6	ENSG00000086666.19	4
ZFHX4	ENSG00000091656.19	4
ZFP36L2	ENSG00000152518.8	4
ZFP91	ENSG00000186660.15	4
ZFPM2	ENSG00000169946.14	4
ZFX	ENSG00000005889.15	4
ZFYVE16	ENSG00000039319.17	4
ZKSCAN8	ENSG00000198315.11	4
ZMAT3	ENSG00000172667.11	4
ZMYM4	ENSG00000146463.12	4
ZMYM5	ENSG00000132950.19	4
ZMYM6	ENSG00000163867.17	4
ZMYND11	ENSG00000015171.20	4
ZNF136	ENSG00000196646.12	4
ZNF160	ENSG00000170949.17	4
ZNF25	ENSG00000175395.16	4
ZNF26	ENSG00000198393.8	4
ZNF260	ENSG00000254004.7	4
ZNF276	ENSG00000158805.12	4
ZNF292	ENSG00000188994.13	4
ZNF320	ENSG00000182986.14	4
ZNF326	ENSG00000162664.17	4
ZNF33A	ENSG00000189180.16	4
ZNF439	ENSG00000171291.8	4
ZNF451	ENSG00000112200.17	4
ZNF460	ENSG00000197714.9	4
ZNF570	ENSG00000171827.11	4
ZNF594	ENSG00000180626.10	4
ZNF606	ENSG00000166704.11	4
ZNF615	ENSG00000197619.14	4
ZNF639	ENSG00000121864.10	4
ZNF644	ENSG00000122482.21	4
ZNF655	ENSG00000197343.11	4
ZNF664	ENSG00000179195.16	4
ZNF704	ENSG00000164684.13	4
ZNF813	ENSG00000198346.11	4
ZNF823	ENSG00000197933.13	4
ZRANB1	ENSG00000019995.6	4
ZSCAN21	ENSG00000166529.15	4
ZSWIM6	ENSG00000130449.6	4
ZYG11B	ENSG00000162378.13	4
AASS	ENSG00000008311.15	3
ABCA5	ENSG00000154265.16	3
ABCD2	ENSG00000173208.4	3
ABCE1	ENSG00000164163.11	3
ABHD14A-ACY1	ENSG00000114786.16	3
ABHD2	ENSG00000140526.18	3
ABHD5	ENSG00000011198.10	3
ABHD6	ENSG00000163686.15	3
AC006486.1	ENSG00000268643.1	3
AC006978.1	ENSG00000235859.5	3
AC008750.7	ENSG00000269403.1	3
AC011497.2	ENSG00000269374.1	3
AC026464.4	ENSG00000260914.3	3
AC073508.2	ENSG00000264058.2	3
AC083899.1	ENSG00000204745.4	3
AC084880.1	ENSG00000213144.2	3
AC099489.1	ENSG00000188897.9	3
AC112128.1	ENSG00000285943.1	3
AC114490.3	ENSG00000284773.1	3
AC124944.2	ENSG00000260261.2	3
AC129492.3	ENSG00000263620.1	3
AC135983.3	ENSG00000223509.8	3
AC138932.1	ENSG00000183458.14	3
AC140504.1	ENSG00000261130.5	3
AC241952.1	ENSG00000275131.3	3
ACACB	ENSG00000076555.15	3
ACADM	ENSG00000117054.14	3
ACADSB	ENSG00000196177.13	3
ACAP2	ENSG00000114331.15	3
ACBD3	ENSG00000182827.9	3
ACSL1	ENSG00000151726.14	3
ACSM5	ENSG00000183549.10	3
ACTR3	ENSG00000115091.12	3
ADAM17	ENSG00000151694.14	3
ADAM22	ENSG00000008277.14	3
ADAMTS19	ENSG00000145808.10	3
ADAMTS4	ENSG00000158859.10	3
ADCYAP1	ENSG00000141433.13	3
ADGRF5	ENSG00000069122.19	3
ADGRL2	ENSG00000117114.20	3
ADGRL3	ENSG00000150471.16	3
ADH1B	ENSG00000196616.14	3
ADIPOR1	ENSG00000159346.13	3
ADIPOR2	ENSG00000006831.10	3
AEBP2	ENSG00000139154.16	3
AFAP1L1	ENSG00000157510.14	3
AFAP1L2	ENSG00000169129.15	3
AFG1L	ENSG00000135537.17	3
AGAP6	ENSG00000204149.12	3
AGL	ENSG00000162688.17	3
AGO3	ENSG00000126070.20	3
AGPAT5	ENSG00000155189.12	3
AGPS	ENSG00000018510.16	3
AHNAK	ENSG00000124942.14	3
AIDAP2	ENSG00000251429.1	3
AJAP1	ENSG00000196581.11	3
AK3	ENSG00000147853.17	3
AK4P1	ENSG00000263535.2	3
AKAP12	ENSG00000131016.17	3
AKAP3	ENSG00000111254.8	3
AKAP9	ENSG00000127914.17	3
AKTIP	ENSG00000166971.17	3
AL096711.2	ENSG00000255330.9	3
AL121900.1	ENSG00000284776.1	3
AL390728.4	ENSG00000227671.4	3
ALCAM	ENSG00000170017.12	3
ALDH9A1	ENSG00000143149.12	3
ALG10	ENSG00000139133.7	3
ANGPT1	ENSG00000154188.10	3
ANKIB1	ENSG00000001629.10	3
ANKMY2	ENSG00000106524.9	3
ANKRA2	ENSG00000164331.10	3
ANKRD46	ENSG00000186106.11	3
ANKRD54	ENSG00000100124.15	3
ANO5	ENSG00000171714.12	3
ANOS1	ENSG00000011201.12	3
AP001931.2	ENSG00000288534.1	3
AP1G1	ENSG00000166747.13	3
AP4S1	ENSG00000100478.15	3
AP5M1	ENSG00000053770.12	3
APCDD1	ENSG00000154856.13	3
API5	ENSG00000166181.13	3
APLN	ENSG00000171388.12	3
APPBP2	ENSG00000062725.10	3
ARFGEF3	ENSG00000112379.9	3
ARHGAP12	ENSG00000165322.18	3
ARHGAP19	ENSG00000213390.11	3
ARHGAP20	ENSG00000137727.12	3
ARHGAP21	ENSG00000107863.18	3
ARHGAP26	ENSG00000145819.18	3
ARHGAP32	ENSG00000134909.18	3
ARHGAP6	ENSG00000047648.23	3
ARID1A	ENSG00000117713.20	3
ARID5B	ENSG00000150347.16	3
ARIH1	ENSG00000166233.15	3
ARIH2	ENSG00000177479.19	3
ARL4C	ENSG00000188042.8	3
ARL5A	ENSG00000162980.17	3
ARMT1	ENSG00000146476.11	3
ARRDC2	ENSG00000105643.10	3
ARRDC4	ENSG00000140450.9	3
ASAH1	ENSG00000104763.20	3
ASAH2	ENSG00000188611.15	3
ASAP1	ENSG00000153317.15	3
ASNS	ENSG00000070669.17	3
ASPH	ENSG00000198363.18	3
ASTN1	ENSG00000152092.16	3
ASXL1	ENSG00000171456.20	3
ATG4C	ENSG00000125703.15	3
ATMIN	ENSG00000166454.10	3
ATP13A3	ENSG00000133657.16	3
ATP1B1	ENSG00000143153.13	3
ATP2B2	ENSG00000157087.20	3
ATP2B4	ENSG00000058668.15	3
ATP6AP2	ENSG00000182220.15	3
ATP6V0A2	ENSG00000185344.15	3
ATP6V1B1	ENSG00000116039.13	3
ATP8A1	ENSG00000124406.16	3
ATXN1	ENSG00000124788.19	3
ATXN10	ENSG00000130638.17	3
ATXN7	ENSG00000163635.20	3
ATXN7L3	ENSG00000087152.15	3
AVPR1A	ENSG00000166148.4	3
BAG4	ENSG00000156735.11	3
BARD1	ENSG00000138376.11	3
BAZ2B	ENSG00000123636.18	3
BBS2	ENSG00000125124.13	3
BBS7	ENSG00000138686.10	3
BCKDHB	ENSG00000083123.15	3
BCL2	ENSG00000171791.13	3
BICC1	ENSG00000122870.12	3
BMPR1A	ENSG00000107779.14	3
BMS1P3	ENSG00000240089.2	3
BNIP2	ENSG00000140299.13	3
BORCS7	ENSG00000166275.16	3
BRD7	ENSG00000166164.16	3
BRI3BP	ENSG00000184992.13	3
BRMS1L	ENSG00000100916.14	3
BROX	ENSG00000162819.12	3
BRPF3	ENSG00000096070.19	3
BSDC1	ENSG00000160058.19	3
BTBD10	ENSG00000148925.11	3
BTG1	ENSG00000133639.6	3
BTNL9	ENSG00000165810.17	3
BVES	ENSG00000112276.14	3
C10orf90	ENSG00000154493.19	3
C12orf66	ENSG00000174206.13	3
C12orf76	ENSG00000174456.15	3
C15orf61	ENSG00000189227.6	3
C17orf75	ENSG00000108666.10	3
C1GALT1	ENSG00000106392.11	3
C1orf109	ENSG00000116922.14	3
C20orf194	ENSG00000088854.12	3
C20orf96	ENSG00000196476.12	3
C2CD5	ENSG00000111731.12	3
C2CD6	ENSG00000155754.15	3
C2orf69	ENSG00000178074.6	3
C3orf14	ENSG00000114405.11	3
C4orf46	ENSG00000205208.5	3
C5orf15	ENSG00000113583.8	3
C5orf24	ENSG00000181904.9	3
C5orf38	ENSG00000186493.13	3
C5orf51	ENSG00000205765.9	3
C6orf120	ENSG00000185127.6	3
C6orf89	ENSG00000198663.17	3
C7orf26	ENSG00000146576.13	3
C8orf37	ENSG00000156172.6	3
CACHD1	ENSG00000158966.16	3
CACNB2	ENSG00000165995.21	3
CADM1	ENSG00000182985.17	3
CADPS	ENSG00000163618.18	3
CALCOCO2	ENSG00000136436.15	3
CAMK2A	ENSG00000070808.16	3
CAMK2D	ENSG00000145349.17	3
CAMK4	ENSG00000152495.11	3
CAMSAP1	ENSG00000130559.19	3
CAND1	ENSG00000111530.13	3
CAP1	ENSG00000131236.17	3
CASK	ENSG00000147044.22	3
CASP7	ENSG00000165806.21	3
CASP8	ENSG00000064012.22	3
CASS4	ENSG00000087589.16	3
CASTOR2	ENSG00000274070.2	3
CAV2	ENSG00000105971.15	3
CBL	ENSG00000110395.7	3
CBWD3	ENSG00000196873.16	3
CCDC112	ENSG00000164221.13	3
CCDC117	ENSG00000159873.10	3
CCDC158	ENSG00000163749.17	3
CCDC39	ENSG00000284862.3	3
CCDC47	ENSG00000108588.14	3
CCDC6	ENSG00000108091.11	3
CCDC85A	ENSG00000055813.6	3
CCNJ	ENSG00000107443.16	3
CCNY	ENSG00000108100.18	3
CCPG1	ENSG00000260916.7	3
CD200	ENSG00000091972.18	3
CD2AP	ENSG00000198087.7	3
CD302	ENSG00000241399.7	3
CD46	ENSG00000117335.20	3
CD84	ENSG00000066294.15	3
CDC14A	ENSG00000079335.20	3
CDC42EP2	ENSG00000149798.5	3
CDC42EP4	ENSG00000179604.10	3
CDK12	ENSG00000167258.15	3
CDK13	ENSG00000065883.16	3
CDK14	ENSG00000058091.17	3
CDKL5	ENSG00000008086.13	3
CDKN1B	ENSG00000111276.11	3
CDO1	ENSG00000129596.5	3
CDON	ENSG00000064309.14	3
CECR2	ENSG00000099954.18	3
CEP295	ENSG00000166004.15	3
CEP44	ENSG00000164118.13	3
CEP57	ENSG00000166037.11	3
CEPT1	ENSG00000134255.14	3
CES4A	ENSG00000172824.16	3
CETP	ENSG00000087237.12	3
CFAP97	ENSG00000164323.14	3
CFL2	ENSG00000165410.15	3
CHAMP1	ENSG00000198824.7	3
CHD1	ENSG00000153922.11	3
CHD6	ENSG00000124177.15	3
CHD9	ENSG00000177200.17	3
CHDH	ENSG00000016391.11	3
CHMP1B	ENSG00000255112.3	3
CHMP2B	ENSG00000083937.9	3
CHMP5	ENSG00000086065.14	3
CHMP7	ENSG00000147457.14	3
CHN2	ENSG00000106069.23	3
CILK1	ENSG00000112144.16	3
CIPC	ENSG00000198894.8	3
CLASP1	ENSG00000074054.19	3
CLASP2	ENSG00000163539.17	3
CLCN4	ENSG00000073464.13	3
CLDN12	ENSG00000157224.16	3
CLDND1	ENSG00000080822.17	3
CLEC2D	ENSG00000069493.15	3
CLIC4	ENSG00000169504.15	3
CLIP4	ENSG00000115295.20	3
CLOCK	ENSG00000134852.15	3
CLVS1	ENSG00000177182.11	3
CMTR2	ENSG00000180917.18	3
CNN3	ENSG00000117519.16	3
CNR1	ENSG00000118432.12	3
CNRIP1	ENSG00000119865.9	3
CNST	ENSG00000162852.14	3
CNTN4	ENSG00000144619.15	3
CNTNAP3	ENSG00000106714.17	3
COA7	ENSG00000162377.6	3
COBLL1	ENSG00000082438.17	3
COG5	ENSG00000164597.14	3
COL19A1	ENSG00000082293.13	3
COMMD2	ENSG00000114744.9	3
COPB2	ENSG00000184432.10	3
COPG2	ENSG00000158623.14	3
COQ10B	ENSG00000115520.8	3
CORO1C	ENSG00000110880.11	3
COX20	ENSG00000203667.10	3
CPD	ENSG00000108582.12	3
CPED1	ENSG00000106034.18	3
CPOX	ENSG00000080819.9	3
CPSF2	ENSG00000165934.13	3
CRK	ENSG00000167193.8	3
CRKL	ENSG00000099942.13	3
CRTC1	ENSG00000105662.16	3
CRYZL1	ENSG00000205758.12	3
CSNK1G1	ENSG00000169118.18	3
CSTF2T	ENSG00000177613.9	3
CTDSPL2	ENSG00000137770.14	3
CUL2	ENSG00000108094.16	3
CUL4A	ENSG00000139842.15	3
CUL5	ENSG00000166266.14	3
CX3CR1	ENSG00000168329.14	3
CXADR	ENSG00000154639.19	3
CXCL8	ENSG00000169429.11	3
CYB5B	ENSG00000103018.17	3
CYCS	ENSG00000172115.9	3
CYGB	ENSG00000161544.10	3
CYP4X1	ENSG00000186377.8	3
DCAF10	ENSG00000122741.16	3
DCAF12	ENSG00000198876.13	3
DCAF17	ENSG00000115827.14	3
DCAF6	ENSG00000143164.15	3
DCK	ENSG00000156136.10	3
DCP1A	ENSG00000272886.6	3
DCTN6	ENSG00000104671.8	3
DDR1	ENSG00000204580.13	3
DDX20	ENSG00000064703.12	3
DEGS1	ENSG00000143753.13	3
DEK	ENSG00000124795.17	3
DENND5B	ENSG00000170456.16	3
DEPTOR	ENSG00000155792.10	3
DERL1	ENSG00000136986.10	3
DGKE	ENSG00000153933.10	3
DGKI	ENSG00000157680.15	3
DHCR24	ENSG00000116133.13	3
DHH	ENSG00000139549.4	3
DHX29	ENSG00000067248.10	3
DHX40	ENSG00000108406.10	3
DIP2A	ENSG00000160305.18	3
DIP2C	ENSG00000151240.17	3
DKK3	ENSG00000050165.18	3
DLD	ENSG00000091140.14	3
DLG1	ENSG00000075711.21	3
DLST	ENSG00000119689.15	3
DMGDH	ENSG00000132837.15	3
DMRTC1B	ENSG00000184911.14	3
DMTF1	ENSG00000135164.19	3
DMXL1	ENSG00000172869.14	3
DNAH6	ENSG00000115423.19	3
DNAJB14	ENSG00000164031.17	3
DNAJC16	ENSG00000116138.13	3
DNAJC18	ENSG00000170464.10	3
DNAJC19	ENSG00000205981.8	3
DNER	ENSG00000187957.8	3
DNM1L	ENSG00000087470.18	3
DOCK4	ENSG00000128512.23	3
DOK6	ENSG00000206052.11	3
DPH7	ENSG00000148399.13	3
DPY19L4	ENSG00000156162.16	3
DPYD	ENSG00000188641.14	3
DR1	ENSG00000117505.13	3
DRC3	ENSG00000171962.18	3
DTWD1	ENSG00000104047.15	3
DUOX1	ENSG00000137857.17	3
DUSP10	ENSG00000143507.18	3
DUSP16	ENSG00000111266.9	3
DUSP19	ENSG00000162999.13	3
DYNC1I2	ENSG00000077380.16	3
DYNC1LI1	ENSG00000144635.9	3
DYNC2LI1	ENSG00000138036.18	3
DYRK1A	ENSG00000157540.22	3
DYRK2	ENSG00000127334.11	3
EAF1	ENSG00000144597.14	3
EBF1	ENSG00000164330.17	3
ECM2	ENSG00000106823.12	3
EDNRB	ENSG00000136160.17	3
EEA1	ENSG00000102189.17	3
EEF1E1	ENSG00000124802.12	3
EGR3	ENSG00000179388.9	3
EIF1B	ENSG00000114784.4	3
EIF2AK1	ENSG00000086232.13	3
EIF2AK2	ENSG00000055332.18	3
EIF4A2	ENSG00000156976.17	3
EIF4E	ENSG00000151247.12	3
EIF4EBP2	ENSG00000148730.7	3
EIF4G2	ENSG00000110321.18	3
EIF4H	ENSG00000106682.14	3
ELK3	ENSG00000111145.8	3
EMC2	ENSG00000104412.8	3
EME1	ENSG00000154920.15	3
EML4	ENSG00000143924.19	3
ENAH	ENSG00000154380.17	3
ENPP2	ENSG00000136960.13	3
ENTPD4	ENSG00000197217.13	3
EP300	ENSG00000100393.14	3
EPAS1	ENSG00000116016.14	3
EPB41	ENSG00000159023.21	3
EPB41L2	ENSG00000079819.19	3
EPB41L3	ENSG00000082397.17	3
EPB41L5	ENSG00000115109.14	3
EPHA5	ENSG00000145242.13	3
EPHB4	ENSG00000196411.10	3
EPM2AIP1	ENSG00000178567.8	3
ERBB4	ENSG00000178568.15	3
ERBIN	ENSG00000112851.14	3
ERMP1	ENSG00000099219.14	3
ERRFI1	ENSG00000116285.13	3
ESRRG	ENSG00000196482.18	3
ESYT2	ENSG00000117868.17	3
ETAA1	ENSG00000143971.9	3
ETF1	ENSG00000120705.13	3
ETFRF1	ENSG00000205707.11	3
ETS1	ENSG00000134954.14	3
EVI2B	ENSG00000185862.7	3
EXOC5	ENSG00000070367.16	3
EXOC6	ENSG00000138190.17	3
F8	ENSG00000185010.15	3
FADS1	ENSG00000149485.19	3
FAM122A	ENSG00000187866.10	3
FAM124A	ENSG00000150510.17	3
FAM13A	ENSG00000138640.15	3
FAM13B	ENSG00000031003.10	3
FAM155A	ENSG00000204442.4	3
FAM160B1	ENSG00000151553.15	3
FAM161A	ENSG00000170264.13	3
FAM168A	ENSG00000054965.10	3
FAM172A	ENSG00000113391.19	3
FAM199X	ENSG00000123575.9	3
FAM214A	ENSG00000047346.12	3
FAM227B	ENSG00000166262.16	3
FAM47E	ENSG00000189157.14	3
FAM98B	ENSG00000171262.11	3
FASTKD3	ENSG00000124279.12	3
FAT3	ENSG00000165323.15	3
FAXDC2	ENSG00000170271.11	3
FBXL20	ENSG00000108306.13	3
FBXL4	ENSG00000112234.9	3
FBXO11	ENSG00000138081.21	3
FBXO36	ENSG00000153832.12	3
FBXO8	ENSG00000164117.14	3
FBXW7	ENSG00000109670.16	3
FCF1	ENSG00000119616.11	3
FCHSD2	ENSG00000137478.15	3
FEM1A	ENSG00000141965.5	3
FER	ENSG00000151422.13	3
FGFR1OP2	ENSG00000111790.14	3
FHL1	ENSG00000022267.19	3
FILIP1	ENSG00000118407.15	3
FKBP3	ENSG00000100442.11	3
FLRT2	ENSG00000185070.11	3
FLRT3	ENSG00000125848.10	3
FMN1	ENSG00000248905.10	3
FMO2	ENSG00000094963.14	3
FNBP1L	ENSG00000137942.16	3
FNDC3A	ENSG00000102531.16	3
FNIP1	ENSG00000217128.12	3
FO681492.1	ENSG00000277758.5	3
FOXN2	ENSG00000170802.16	3
FOXO1	ENSG00000150907.10	3
FPGT	ENSG00000254685.6	3
FRS2	ENSG00000166225.8	3
FRYL	ENSG00000075539.15	3
FSD1L	ENSG00000106701.13	3
FYTTD1	ENSG00000122068.13	3
FZD7	ENSG00000155760.2	3
G2E3	ENSG00000092140.16	3
GABARAPL1	ENSG00000139112.11	3
GABBR1	ENSG00000204681.11	3
GABPA	ENSG00000154727.10	3
GABRB2	ENSG00000145864.14	3
GABRB3	ENSG00000166206.15	3
GALC	ENSG00000054983.17	3
GALNT3	ENSG00000115339.14	3
GALNT7	ENSG00000109586.12	3
GAREM1	ENSG00000141441.16	3
GAS7	ENSG00000007237.18	3
GASK1B	ENSG00000164125.15	3
GATAD1	ENSG00000157259.8	3
GCA	ENSG00000115271.11	3
GCNT2	ENSG00000111846.18	3
GDPD1	ENSG00000153982.11	3
GEMIN5	ENSG00000082516.9	3
GFAP	ENSG00000131095.13	3
GFM2	ENSG00000164347.18	3
GFOD1	ENSG00000145990.11	3
GFPT1	ENSG00000198380.13	3
GGTA1P	ENSG00000204136.10	3
GJA1	ENSG00000152661.9	3
GK	ENSG00000198814.12	3
GLRB	ENSG00000109738.11	3
GLS	ENSG00000115419.13	3
GNAI3	ENSG00000065135.12	3
GNAO1	ENSG00000087258.16	3
GNAQ	ENSG00000156052.11	3
GNAS	ENSG00000087460.26	3
GNE	ENSG00000159921.18	3
GNG2	ENSG00000186469.8	3
GNL3	ENSG00000163938.17	3
GNPDA2	ENSG00000163281.12	3
GOLGA2P5	ENSG00000238105.7	3
GOLGA8B	ENSG00000215252.11	3
GOLGA8IP	ENSG00000277561.5	3
GOLGA8M	ENSG00000188626.6	3
GOLIM4	ENSG00000173905.9	3
GPALPP1	ENSG00000133114.18	3
GPCPD1	ENSG00000125772.14	3
GPD1L	ENSG00000152642.11	3
GPM6A	ENSG00000150625.16	3
GPR135	ENSG00000181619.11	3
GPR183	ENSG00000169508.7	3
GPR34	ENSG00000171659.15	3
GPRIN3	ENSG00000185477.5	3
GPX3	ENSG00000211445.12	3
GRID2	ENSG00000152208.13	3
GRK3	ENSG00000100077.15	3
GRPEL2	ENSG00000164284.15	3
GRSF1	ENSG00000132463.14	3
GTF2I	ENSG00000263001.6	3
GVINP1	ENSG00000254838.5	3
GXYLT1	ENSG00000151233.11	3
HABP4	ENSG00000130956.14	3
HACD3	ENSG00000074696.13	3
HCAR1	ENSG00000196917.6	3
HCAR3	ENSG00000255398.3	3
HCN3	ENSG00000143630.10	3
HDGFL3	ENSG00000166503.9	3
HDHD2	ENSG00000167220.12	3
HECA	ENSG00000112406.5	3
HERC1	ENSG00000103657.14	3
HERC2P3	ENSG00000180229.12	3
HERC2P9	ENSG00000206149.10	3
HERC3	ENSG00000138641.18	3
HERC4	ENSG00000148634.15	3
HIBADH	ENSG00000106049.9	3
HINT3	ENSG00000111911.7	3
HMGB1P3	ENSG00000250011.1	3
HNRNPA0	ENSG00000177733.7	3
HNRNPDL	ENSG00000152795.17	3
HNRNPH1	ENSG00000169045.17	3
HOMER2	ENSG00000103942.13	3
HOXC6	ENSG00000197757.8	3
HOXC8	ENSG00000037965.6	3
HP1BP3	ENSG00000127483.19	3
HSD17B12	ENSG00000149084.13	3
HUWE1	ENSG00000086758.16	3
ICE2	ENSG00000128915.12	3
IDE	ENSG00000119912.17	3
IDH3B	ENSG00000101365.21	3
IDS	ENSG00000010404.18	3
IFNGR1	ENSG00000027697.15	3
IFNGR2	ENSG00000159128.15	3
IGF1R	ENSG00000140443.15	3
IGSF11	ENSG00000144847.13	3
IKZF4	ENSG00000123411.15	3
IL10RA	ENSG00000110324.11	3
ILRUN	ENSG00000196821.10	3
IMPA1	ENSG00000133731.10	3
IMPACT	ENSG00000154059.11	3
ING3	ENSG00000071243.16	3
INMT	ENSG00000241644.2	3
INO80D	ENSG00000114933.16	3
INPP4B	ENSG00000109452.12	3
INPP5E	ENSG00000148384.14	3
INSYN2A	ENSG00000188916.9	3
INTS2	ENSG00000108506.12	3
IPMK	ENSG00000151151.6	3
IPO5	ENSG00000065150.21	3
IPO8	ENSG00000133704.10	3
IRAG2	ENSG00000118308.15	3
IRF2BPL	ENSG00000119669.5	3
ISOC1	ENSG00000066583.12	3
IST1	ENSG00000182149.21	3
ITCH	ENSG00000078747.16	3
ITGA4	ENSG00000115232.14	3
ITGA8	ENSG00000077943.8	3
ITGAL	ENSG00000005844.18	3
ITGB1	ENSG00000150093.19	3
ITGB1BP1	ENSG00000119185.13	3
ITGB8	ENSG00000105855.10	3
ITK	ENSG00000113263.13	3
ITPR2	ENSG00000123104.12	3
JADE2	ENSG00000043143.20	3
JAG1	ENSG00000101384.12	3
JAK1	ENSG00000162434.13	3
JAK2	ENSG00000096968.14	3
JOSD1	ENSG00000100221.10	3
JRKL	ENSG00000183340.7	3
JUNB	ENSG00000171223.6	3
KAT6A	ENSG00000083168.11	3
KATNBL1	ENSG00000134152.11	3
KBTBD12	ENSG00000187715.13	3
KBTBD2	ENSG00000170852.11	3
KBTBD4	ENSG00000123444.14	3
KCMF1	ENSG00000176407.18	3
KCNE3	ENSG00000175538.10	3
KCNK1	ENSG00000135750.15	3
KCNK2	ENSG00000082482.14	3
KCNT2	ENSG00000162687.18	3
KCTD10	ENSG00000110906.13	3
KCTD12	ENSG00000178695.6	3
KCTD16	ENSG00000183775.11	3
KCTD20	ENSG00000112078.14	3
KHNYN	ENSG00000100441.10	3
KIAA1191	ENSG00000122203.15	3
KIAA1217	ENSG00000120549.18	3
KIAA1841	ENSG00000162929.14	3
KIAA2026	ENSG00000183354.12	3
KIF20B	ENSG00000138182.14	3
KIF24	ENSG00000186638.16	3
KITLG	ENSG00000049130.16	3
KLF11	ENSG00000172059.11	3
KLF13	ENSG00000169926.11	3
KLF6	ENSG00000067082.15	3
KLF7	ENSG00000118263.15	3
KLF9	ENSG00000119138.4	3
KLHDC10	ENSG00000128607.14	3
KLHDC2	ENSG00000165516.11	3
KLHL15	ENSG00000174010.9	3
KLHL23	ENSG00000213160.10	3
KLHL24	ENSG00000114796.16	3
KLHL3	ENSG00000146021.15	3
KLHL33	ENSG00000185271.9	3
KLHL8	ENSG00000145332.14	3
KLRA1P	ENSG00000256667.6	3
KLRG1	ENSG00000139187.10	3
KLRK1	ENSG00000213809.9	3
KMT2C	ENSG00000055609.19	3
KMT5B	ENSG00000110066.15	3
KPNA1	ENSG00000114030.13	3
KPNB1	ENSG00000108424.10	3
KSR1	ENSG00000141068.14	3
L1CAM	ENSG00000198910.14	3
L3MBTL1	ENSG00000185513.17	3
LAMA2	ENSG00000196569.13	3
LAMC1	ENSG00000135862.6	3
LARP4	ENSG00000161813.22	3
LARP4B	ENSG00000107929.15	3
LBR	ENSG00000143815.15	3
LCA5	ENSG00000135338.14	3
LCMT2	ENSG00000168806.8	3
LGALS8	ENSG00000116977.19	3
LIG3	ENSG00000005156.12	3
LIG4	ENSG00000174405.13	3
LIMD1	ENSG00000144791.10	3
LIMK2	ENSG00000182541.18	3
LIN7A	ENSG00000111052.7	3
LINC00674	ENSG00000237854.3	3
LIPC	ENSG00000166035.11	3
LIPH	ENSG00000163898.10	3
LMBRD1	ENSG00000168216.13	3
LMBRD2	ENSG00000164187.7	3
LMNB1	ENSG00000113368.12	3
LMO3	ENSG00000048540.15	3
LMOD3	ENSG00000163380.16	3
LMTK2	ENSG00000164715.6	3
LONP2	ENSG00000102910.14	3
LONRF2	ENSG00000170500.13	3
LPAR2	ENSG00000064547.14	3
LPGAT1	ENSG00000123684.13	3
LPIN2	ENSG00000101577.9	3
LRIG1	ENSG00000144749.14	3
LRP12	ENSG00000147650.11	3
LRP6	ENSG00000070018.9	3
LRPPRC	ENSG00000138095.19	3
LRRC37A2	ENSG00000238083.7	3
LRRC4C	ENSG00000148948.8	3
LRRC8D	ENSG00000171492.14	3
LRRCC1	ENSG00000133739.16	3
LRRFIP1	ENSG00000124831.19	3
LRRN1	ENSG00000175928.6	3
LSG1	ENSG00000041802.11	3
LSM14A	ENSG00000257103.8	3
LTBP1	ENSG00000049323.16	3
LTBP2	ENSG00000119681.12	3
LUZP1	ENSG00000169641.13	3
LUZP2	ENSG00000187398.12	3
LVRN	ENSG00000172901.20	3
LXN	ENSG00000079257.8	3
LYPD6	ENSG00000187123.15	3
LYST	ENSG00000143669.14	3
MACIR	ENSG00000181751.10	3
MAFK	ENSG00000198517.10	3
MAGT1	ENSG00000102158.20	3
MAMDC2	ENSG00000165072.10	3
MAML3	ENSG00000196782.12	3
MAN1A1	ENSG00000111885.7	3
MAN1A2	ENSG00000198162.12	3
MAN2A1	ENSG00000112893.9	3
MANEA	ENSG00000172469.16	3
MAOA	ENSG00000189221.10	3
MAP9	ENSG00000164114.19	3
MAPK1	ENSG00000100030.15	3
MAPK1IP1L	ENSG00000168175.15	3
MAPK6	ENSG00000069956.12	3
MAPK8IP3	ENSG00000138834.14	3
MAPKBP1	ENSG00000137802.14	3
MAPRE2	ENSG00000166974.13	3
MARCHF5	ENSG00000198060.10	3
MBLAC2	ENSG00000176055.10	3
MBTD1	ENSG00000011258.16	3
MCC	ENSG00000171444.18	3
MCOLN3	ENSG00000055732.13	3
MCTP1	ENSG00000175471.19	3
ME1	ENSG00000065833.9	3
ME2	ENSG00000082212.13	3
MED1	ENSG00000125686.12	3
MED13L	ENSG00000123066.9	3
MED21	ENSG00000152944.9	3
MED31	ENSG00000108590.11	3
MED4	ENSG00000136146.15	3
MEF2A	ENSG00000068305.17	3
MEGF9	ENSG00000106780.9	3
MEIS3P2	ENSG00000188013.6	3
MEST	ENSG00000106484.16	3
METTL15	ENSG00000169519.21	3
MFN1	ENSG00000171109.19	3
MFSD14B	ENSG00000148110.16	3
MFSD14C	ENSG00000196312.15	3
MGAT4C	ENSG00000182050.13	3
MGRN1	ENSG00000102858.13	3
MIEF1	ENSG00000100335.15	3
MIER1	ENSG00000198160.14	3
MKRN2	ENSG00000075975.16	3
MLLT10	ENSG00000078403.17	3
MMD	ENSG00000108960.9	3
MME	ENSG00000196549.12	3
MMGT1	ENSG00000169446.5	3
MON2	ENSG00000061987.16	3
MORF4L2	ENSG00000123562.18	3
MPHOSPH10	ENSG00000124383.9	3
MPHOSPH8	ENSG00000196199.14	3
MPP7	ENSG00000150054.18	3
MPPED2	ENSG00000066382.16	3
MRAS	ENSG00000158186.13	3
MREG	ENSG00000118242.16	3
MRPL19	ENSG00000115364.14	3
MRPS10	ENSG00000048544.6	3
MSANTD4	ENSG00000170903.11	3
MSL1	ENSG00000188895.12	3
MSRB3	ENSG00000174099.12	3
MSS51	ENSG00000166343.10	3
MST1L	ENSG00000186715.11	3
MT1X	ENSG00000187193.9	3
MTM1	ENSG00000171100.15	3
MTMR10	ENSG00000166912.17	3
MTMR2	ENSG00000087053.20	3
MTO1	ENSG00000135297.16	3
MTREX	ENSG00000039123.16	3
MTSS1	ENSG00000170873.19	3
MTURN	ENSG00000180354.16	3
MUSK	ENSG00000030304.14	3
MYBL1	ENSG00000185697.16	3
MYCBP2	ENSG00000005810.18	3
MYO10	ENSG00000145555.15	3
MYO15B	ENSG00000266714.9	3
MYO5A	ENSG00000197535.14	3
MYO5C	ENSG00000128833.13	3
MYO6	ENSG00000196586.16	3
MYO9A	ENSG00000066933.16	3
MYSM1	ENSG00000162601.11	3
MZT1	ENSG00000204899.6	3
N4BP2L2	ENSG00000244754.9	3
NAA15	ENSG00000164134.13	3
NAA30	ENSG00000139977.14	3
NACC2	ENSG00000148411.8	3
NAP1L2	ENSG00000186462.9	3
NAP1L4	ENSG00000205531.13	3
NAP1L5	ENSG00000177432.8	3
NARS1	ENSG00000134440.12	3
NAV2	ENSG00000166833.22	3
NAV3	ENSG00000067798.16	3
NBPF10	ENSG00000271425.9	3
NBPF12	ENSG00000268043.7	3
NBPF14	ENSG00000270629.6	3
NBPF19	ENSG00000271383.7	3
NBPF9	ENSG00000269713.7	3
NCAPD2	ENSG00000010292.13	3
NCBP2	ENSG00000114503.11	3
NCKAP1	ENSG00000061676.15	3
NCOA2	ENSG00000140396.13	3
NCOA7	ENSG00000111912.20	3
NDUFS1	ENSG00000023228.14	3
NECAP1	ENSG00000089818.18	3
NECTIN3	ENSG00000177707.11	3
NEDD4	ENSG00000069869.16	3
NEK4	ENSG00000114904.13	3
NELL2	ENSG00000184613.11	3
NEO1	ENSG00000067141.17	3
NEU3	ENSG00000162139.10	3
NFAT5	ENSG00000102908.22	3
NFE2	ENSG00000123405.14	3
NFE2L1	ENSG00000082641.16	3
NFX1	ENSG00000086102.19	3
NFXL1	ENSG00000170448.12	3
NICN1	ENSG00000145029.14	3
NIP7	ENSG00000132603.15	3
NIPA2	ENSG00000140157.15	3
NKAPD1	ENSG00000150776.18	3
NKIRAS1	ENSG00000197885.11	3
NLGN1	ENSG00000169760.17	3
NME5	ENSG00000112981.5	3
NOC3L	ENSG00000173145.11	3
NOLC1	ENSG00000166197.17	3
NOMO1	ENSG00000103512.15	3
NOTCH2	ENSG00000134250.20	3
NOX4	ENSG00000086991.13	3
NPHP4	ENSG00000131697.18	3
NPL	ENSG00000135838.13	3
NPM3	ENSG00000107833.10	3
NR2C2	ENSG00000177463.15	3
NR3C2	ENSG00000151623.15	3
NR4A2	ENSG00000153234.15	3
NRAS	ENSG00000213281.5	3
NREP	ENSG00000134986.14	3
NRSN1	ENSG00000152954.12	3
NSD1	ENSG00000165671.21	3
NSD3	ENSG00000147548.17	3
NSF	ENSG00000073969.18	3
NUDT6	ENSG00000170917.14	3
NUP54	ENSG00000138750.15	3
NUTM2A	ENSG00000184923.12	3
NXT2	ENSG00000101888.11	3
ODR4	ENSG00000157181.16	3
OMD	ENSG00000127083.7	3
OPA1	ENSG00000198836.10	3
ORC2	ENSG00000115942.9	3
ORC3	ENSG00000135336.15	3
OSBPL11	ENSG00000144909.8	3
OSBPL6	ENSG00000079156.17	3
OSTM1	ENSG00000081087.15	3
OTOGL	ENSG00000165899.11	3
OXCT1	ENSG00000083720.13	3
P2RY1	ENSG00000169860.7	3
PACS2	ENSG00000179364.14	3
PACSIN3	ENSG00000165912.16	3
PAG1	ENSG00000076641.4	3
PAIP1	ENSG00000172239.14	3
PAK1	ENSG00000149269.10	3
PAK2	ENSG00000180370.10	3
PAN3	ENSG00000152520.14	3
PAPOLA	ENSG00000090060.18	3
PAQR3	ENSG00000163291.14	3
PARG	ENSG00000227345.8	3
PARP15	ENSG00000173200.13	3
PARP8	ENSG00000151883.19	3
PBX1	ENSG00000185630.19	3
PCDH17	ENSG00000118946.12	3
PCDH9	ENSG00000184226.15	3
PCDHAC2	ENSG00000243232.6	3
PCDHGA5	ENSG00000253485.2	3
PCDHGB2	ENSG00000253910.2	3
PCDHGB5	ENSG00000276547.1	3
PCDHGB6	ENSG00000253305.2	3
PCDHGC4	ENSG00000242419.5	3
PCMTD2	ENSG00000203880.12	3
PCNP	ENSG00000081154.12	3
PCSK6	ENSG00000140479.17	3
PDE12	ENSG00000174840.9	3
PDE1C	ENSG00000154678.18	3
PDE4B	ENSG00000184588.18	3
PDGFC	ENSG00000145431.11	3
PDGFD	ENSG00000170962.13	3
PDLIM3	ENSG00000154553.16	3
PDLIM5	ENSG00000163110.15	3
PDP1	ENSG00000164951.16	3
PDP2	ENSG00000172840.7	3
PDZD2	ENSG00000133401.16	3
PDZD8	ENSG00000165650.12	3
PER3	ENSG00000049246.14	3
PFKFB2	ENSG00000123836.15	3
PFN2	ENSG00000070087.14	3
PGAP1	ENSG00000197121.15	3
PGBD5	ENSG00000177614.11	3
PGRMC1	ENSG00000101856.10	3
PGRMC2	ENSG00000164040.18	3
PHACTR2	ENSG00000112419.14	3
PHF13	ENSG00000116273.6	3
PHF20L1	ENSG00000129292.21	3
PHF3	ENSG00000118482.12	3
PHLDB2	ENSG00000144824.21	3
PI4K2B	ENSG00000038210.14	3
PI4KAP2	ENSG00000183506.17	3
PIAS2	ENSG00000078043.16	3
PIGK	ENSG00000142892.15	3
PIGM	ENSG00000143315.8	3
PIK3C2A	ENSG00000011405.13	3
PIK3CA	ENSG00000121879.6	3
PIK3CB	ENSG00000051382.9	3
PKIA	ENSG00000171033.13	3
PLA2G15	ENSG00000103066.13	3
PLA2G4A	ENSG00000116711.10	3
PLAA	ENSG00000137055.15	3
PLAG1	ENSG00000181690.8	3
PLAGL2	ENSG00000126003.7	3
PLCL1	ENSG00000115896.16	3
PLCXD2	ENSG00000240891.8	3
PLD1	ENSG00000075651.16	3
PLD2	ENSG00000129219.14	3
PLEKHA1	ENSG00000107679.14	3
PLEKHA3	ENSG00000116095.11	3
PLEKHA5	ENSG00000052126.14	3
PLEKHA7	ENSG00000166689.16	3
PLEKHF1	ENSG00000166289.6	3
PLSCR4	ENSG00000114698.15	3
PLXNA4	ENSG00000221866.9	3
PLXNC1	ENSG00000136040.9	3
PMEPA1	ENSG00000124225.16	3
PMPCB	ENSG00000105819.14	3
PNISR	ENSG00000132424.16	3
PNMA8A	ENSG00000182013.18	3
PNPT1	ENSG00000138035.15	3
PNRC1	ENSG00000146278.11	3
POGLUT3	ENSG00000178202.13	3
POLH	ENSG00000170734.12	3
POLI	ENSG00000101751.10	3
POLM	ENSG00000122678.17	3
POLR1B	ENSG00000125630.16	3
POLR2C	ENSG00000102978.13	3
POLR2D	ENSG00000144231.11	3
POU5F2	ENSG00000248483.7	3
PPARGC1B	ENSG00000155846.17	3
PPAT	ENSG00000128059.8	3
PPFIA1	ENSG00000131626.18	3
PPIP5K2	ENSG00000145725.20	3
PPM1K	ENSG00000163644.15	3
PPM1L	ENSG00000163590.14	3
PPP1R12B	ENSG00000077157.22	3
PPP2R5A	ENSG00000066027.12	3
PPP3CB	ENSG00000107758.16	3
PPP4R3A	ENSG00000100796.17	3
PRDM4	ENSG00000110851.12	3
PRDX3	ENSG00000165672.7	3
PRELID3B	ENSG00000101166.16	3
PREPL	ENSG00000138078.16	3
PREX2	ENSG00000046889.19	3
PRICKLE2	ENSG00000163637.13	3
PRKACA	ENSG00000072062.14	3
PRKACB	ENSG00000142875.19	3
PRKCA	ENSG00000154229.12	3
PRKD3	ENSG00000115825.11	3
PRKN	ENSG00000185345.23	3
PRMT3	ENSG00000185238.13	3
PRND	ENSG00000171864.5	3
PRNP	ENSG00000171867.17	3
PROS1	ENSG00000184500.16	3
PRPF18	ENSG00000165630.14	3
PRPF39	ENSG00000185246.18	3
PRSS23	ENSG00000150687.12	3
PSAP	ENSG00000197746.14	3
PSEN1	ENSG00000080815.19	3
PSMC1P1	ENSG00000241506.1	3
PSMC2	ENSG00000161057.12	3
PTBP3	ENSG00000119314.16	3
PTENP1	ENSG00000237984.3	3
PTGER3	ENSG00000050628.20	3
PTGES3	ENSG00000110958.16	3
PTGS1	ENSG00000095303.17	3
PTGS2	ENSG00000073756.12	3
PTP4A1	ENSG00000112245.12	3
PTPN12	ENSG00000127947.16	3
PTPN14	ENSG00000152104.12	3
PTPRB	ENSG00000127329.15	3
PTPRD	ENSG00000153707.17	3
PTPRF	ENSG00000142949.17	3
PTPRG	ENSG00000144724.20	3
PTS	ENSG00000150787.8	3
PURA	ENSG00000185129.8	3
PUS10	ENSG00000162927.14	3
PWWP2A	ENSG00000170234.13	3
PXDC1	ENSG00000168994.14	3
PXDN	ENSG00000130508.11	3
PYROXD1	ENSG00000121350.16	3
QSER1	ENSG00000060749.16	3
R3HDM1	ENSG00000048991.16	3
RAB10	ENSG00000084733.11	3
RAB14	ENSG00000119396.11	3
RAB1A	ENSG00000138069.18	3
RAB23	ENSG00000112210.12	3
RAB29	ENSG00000117280.13	3
RAB2B	ENSG00000129472.15	3
RAB35	ENSG00000111737.12	3
RAB3GAP1	ENSG00000115839.18	3
RAB3GAP2	ENSG00000118873.16	3
RAB6A	ENSG00000175582.20	3
RABGAP1	ENSG00000011454.18	3
RABGEF1	ENSG00000154710.18	3
RAD1	ENSG00000113456.19	3
RAD51B	ENSG00000182185.18	3
RAD9B	ENSG00000151164.19	3
RAG1	ENSG00000166349.10	3
RANBP2	ENSG00000153201.16	3
RANBP3L	ENSG00000164188.9	3
RAP1B	ENSG00000127314.18	3
RAP2A	ENSG00000125249.7	3
RAP2B	ENSG00000181467.5	3
RAP2C	ENSG00000123728.10	3
RAPGEF2	ENSG00000109756.9	3
RAPGEF5	ENSG00000136237.19	3
RAPH1	ENSG00000173166.18	3
RASA2	ENSG00000155903.13	3
RASEF	ENSG00000165105.10	3
RASGEF1B	ENSG00000138670.17	3
RASGRF2	ENSG00000113319.13	3
RASGRP1	ENSG00000172575.12	3
RASSF8	ENSG00000123094.15	3
RB1	ENSG00000139687.16	3
RBBP5	ENSG00000117222.14	3
RBM12	ENSG00000244462.8	3
RBM15B	ENSG00000259956.2	3
RBM25	ENSG00000119707.14	3
RBM26	ENSG00000139746.16	3
RBM3	ENSG00000102317.18	3
RBM39	ENSG00000131051.24	3
RBM41	ENSG00000089682.16	3
RBMS3	ENSG00000144642.22	3
RCAN2	ENSG00000172348.14	3
RCN2	ENSG00000117906.14	3
RCOR1	ENSG00000089902.10	3
RCSD1	ENSG00000198771.11	3
RDX	ENSG00000137710.17	3
RECQL	ENSG00000004700.16	3
REEP3	ENSG00000165476.14	3
REV3L	ENSG00000009413.16	3
RFK	ENSG00000135002.12	3
RFTN1	ENSG00000131378.14	3
RGL1	ENSG00000143344.16	3
RGMB	ENSG00000174136.13	3
RGPD8	ENSG00000169629.12	3
RGS16	ENSG00000143333.7	3
RGS2	ENSG00000116741.8	3
RHBDD1	ENSG00000144468.17	3
RHEB	ENSG00000106615.10	3
RHPN2	ENSG00000131941.8	3
RIMKLA	ENSG00000177181.15	3
RIPOR2	ENSG00000111913.20	3
RLIM	ENSG00000131263.13	3
RMND5A	ENSG00000153561.13	3
RNF103	ENSG00000239305.7	3
RNF139	ENSG00000170881.5	3
RNF146	ENSG00000118518.16	3
RNF180	ENSG00000164197.12	3
RNF212	ENSG00000178222.13	3
RNF217	ENSG00000146373.16	3
RNF6	ENSG00000127870.17	3
RNPC3	ENSG00000185946.16	3
ROBO1	ENSG00000169855.20	3
ROBO4	ENSG00000154133.15	3
ROCK2	ENSG00000134318.14	3
ROR1	ENSG00000185483.12	3
RORB	ENSG00000198963.11	3
RP2	ENSG00000102218.6	3
RPA2	ENSG00000117748.10	3
RPF2	ENSG00000197498.13	3
RPGRIP1L	ENSG00000103494.14	3
RPRD1B	ENSG00000101413.12	3
RPS6KA3	ENSG00000177189.14	3
RPS6KA5	ENSG00000100784.12	3
RPS6KC1	ENSG00000136643.12	3
RPUSD3	ENSG00000156990.14	3
RRM2B	ENSG00000048392.12	3
RRNAD1	ENSG00000143303.12	3
RSF1	ENSG00000048649.13	3
RSRC2	ENSG00000111011.18	3
RTKN2	ENSG00000182010.11	3
RUFY3	ENSG00000018189.13	3
RUNDC3B	ENSG00000105784.15	3
RYBP	ENSG00000163602.10	3
SAMD12	ENSG00000177570.14	3
SAMD5	ENSG00000203727.4	3
SASH1	ENSG00000111961.18	3
SCAI	ENSG00000173611.18	3
SCAPER	ENSG00000140386.13	3
SCARB2	ENSG00000138760.10	3
SCG2	ENSG00000171951.5	3
SCOC	ENSG00000153130.17	3
SCP2	ENSG00000116171.19	3
SCYL2	ENSG00000136021.19	3
SDCBP	ENSG00000137575.12	3
SEC31A	ENSG00000138674.17	3
SEH1L	ENSG00000085415.16	3
SELENOF	ENSG00000183291.17	3
SELENOI	ENSG00000138018.18	3
SEMA3C	ENSG00000075223.14	3
SEMA3E	ENSG00000170381.14	3
SEMA5A	ENSG00000112902.12	3
SEPHS2	ENSG00000179918.19	3
[truncated: 3,244 more rows]
