# Supplementary material for: Overlooked poor-quality patient samples in sequencing data impair reproducibility of published clinically relevant datasets
Source: Genome Biol. 2024 Aug 16;25:222. doi: 10.1186/s13059-024-03331-6 (PMC11328481; doi:10.1186/s13059-024-03331-6)
Supplement: Supplementary file 7 — Additional file 7: Table S6. Regulators of the High-Quality Marker Genes. This table shows statistically significant molecular regulators of the top 500 high-quality marker genes derived by an enrichment analysis (transcription factors or miRNAs). P-value was derived from a Fisher’s exact test and adjusted by the Bonferroni method. [file 13059_2024_3331_MOESM7_ESM.tsv]

pathway	pval	padj	overlap	size	overlapGenes	input_genes	universe_genes	significant	fold_change
MIR659_3P	6.439308277820953e-7	3.4597633365032277e-5	28	109		500	5243	TRUE	2.69
MIR142_3P	1.8213898858742512e-6	7.807932780281816e-5	27	108		500	5243	TRUE	2.62
MIR7161_5P	3.43802747641529e-6	1.2986871531878402e-4	26	105		500	5243	TRUE	2.6
MIR4735_5P	1.7162361446051095e-6	7.631819716452847e-5	28	114		500	5243	TRUE	2.58
MIR421	5.010341501540504e-6	1.6605028014067728e-4	26	107		500	5243	TRUE	2.55
MIR4524A_5P	6.598466938392151e-7	3.4597633365032277e-5	31	128		500	5243	TRUE	2.54
MIR4524B_5P	6.598466938392151e-7	3.4597633365032277e-5	31	128		500	5243	TRUE	2.54
MIR29A_5P	6.021472501629854e-6	1.8897360741768746e-4	26	108		500	5243	TRUE	2.52
MIR7159_5P	6.475188440540356e-9	1.1373668495809134e-6	43	180		500	5243	TRUE	2.5
ATGTTAA_MIR302C	3.5906592445305054e-7	2.224702577723047e-5	34	144		500	5243	TRUE	2.48
MIR552_5P	1.4471592724734426e-5	3.822459040751281e-4	26	113		500	5243	TRUE	2.41
ATATGCA_MIR448	5.969824242555003e-6	1.8897360741768746e-4	31	141		500	5243	TRUE	2.31
MIR8084	9.204278847659082e-6	2.6278199956517414e-4	30	137		500	5243	TRUE	2.3
ATGTACA_MIR493	8.392531838372323e-7	4.211852049743138e-5	38	176		500	5243	TRUE	2.26
MIR3978	3.354101151651382e-5	7.601907965000842e-4	27	125		500	5243	TRUE	2.26
MIR200C_3P	2.798453304139229e-10	1.2288708071801387e-7	63	296		500	5243	TRUE	2.23
MIR200B_3P	3.2458492869217955e-10	1.2669631716618074e-7	63	297		500	5243	TRUE	2.22
MIR300	2.98067939638045e-9	6.544454199677825e-7	58	277		500	5243	TRUE	2.2
MIR4311	1.7497738005743855e-6	7.68369420177227e-5	38	181		500	5243	TRUE	2.2
MIR429	6.721549072834647e-10	1.8163693763744704e-7	63	302		500	5243	TRUE	2.19
MIR381_3P	3.4402883820599673e-9	7.109254756574509e-7	58	278		500	5243	TRUE	2.19
GTACTGT_MIR101	9.617075535761597e-6	2.681332250565912e-4	33	158		500	5243	TRUE	2.19
ACTGAAA_MIR30A3P_MIR30E3P	6.0251261002918906e-5	0.0012450745876662007	27	129		500	5243	TRUE	2.19
MIR8054	5.455530575047043e-6	1.7911475616953513e-4	35	168		500	5243	TRUE	2.18
MIR641	1.107196904136352e-5	3.038736503305472e-4	33	159		500	5243	TRUE	2.18
MIR646	2.5864752311576057e-5	6.057524991371113e-4	30	144		500	5243	TRUE	2.18
MIR374C_5P	8.503544206028843e-8	7.375994436989938e-6	49	237		500	5243	TRUE	2.17
MIR519A_3P_MIR519B_3P	2.030217486387576e-7	1.4555416387101131e-5	46	222		500	5243	TRUE	2.17
MIR5580_3P	3.9469259727841174e-5	8.612143442478636e-4	29	140		500	5243	TRUE	2.17
TTTGCAC_MIR19A_MIR19B	6.0477154602555714e-9	1.1181907585198854e-6	58	282		500	5243	TRUE	2.16
MIR655_3P	9.77416057865054e-8	7.99678795746564e-6	49	238		500	5243	TRUE	2.16
MIR1185_1_3P_MIR1185_2_3P	1.3072431105093404e-7	1.0205211216042918e-5	48	233		500	5243	TRUE	2.16
MIR519C_3P	2.3343595843777768e-7	1.6401210439838262e-5	46	223		500	5243	TRUE	2.16
MIR551B_5P	2.4769821406232362e-9	5.801092173339618e-7	61	297		500	5243	TRUE	2.15
MIR3617_5P	1.4603870959563421e-5	3.828611841861664e-4	33	161		500	5243	TRUE	2.15
TGAATGT_MIR181A_MIR181B_MIR181C_MIR181D	1.0723542554772832e-8	1.7123547724962253e-6	57	279		500	5243	TRUE	2.14
MIR448	2.642373378115767e-6	1.0548474633318966e-4	39	191		500	5243	TRUE	2.14
MIR4803	4.5795184649927646e-8	4.875105565915025e-6	53	261		500	5243	TRUE	2.13
MIR548AW	8.094306998296768e-10	2.031092891786896e-7	67	332		500	5243	TRUE	2.12
LET_7F_2_3P	3.0182968563245395e-7	2.0006182747675673e-5	47	232		500	5243	TRUE	2.12
MIR548AV_5P_MIR548K	1.4404744918577294e-5	3.822459040751281e-4	34	168		500	5243	TRUE	2.12
MIR548F_5P	5.1029621723772385e-8	5.271762683889755e-6	54	269		500	5243	TRUE	2.1
MIR424_5P	7.563997906586585e-8	6.81341657585607e-6	54	272		500	5243	TRUE	2.08
MIR410_3P	5.836846902943404e-6	1.8811782724807504e-4	39	197		500	5243	TRUE	2.08
MIR19A_3P	2.4304933446930024e-10	1.219760445700931e-7	74	374		500	5243	TRUE	2.07
MIR19B_3P	2.4304933446930024e-10	1.219760445700931e-7	74	374		500	5243	TRUE	2.07
MIR548BC	3.011143430726845e-8	3.9178321748679284e-6	58	294		500	5243	TRUE	2.07
MIR548A_3P	3.011143430726845e-8	3.9178321748679284e-6	58	294		500	5243	TRUE	2.07
MIR548AJ_5P_MIR548G_5P_MIR548X_5P	8.608476285698475e-8	7.375994436989938e-6	54	273		500	5243	TRUE	2.07
MIR338_5P	9.788268777996657e-8	7.99678795746564e-6	54	274		500	5243	TRUE	2.07
ACTTTAT_MIR1425P	5.694287752899423e-5	0.0011856863966518316	31	157		500	5243	TRUE	2.07
MIR888_5P	1.767791426935098e-4	0.0029501355829130833	27	137		500	5243	TRUE	2.07
MIR498_5P	1.767791426935098e-4	0.0029501355829130833	27	137		500	5243	TRUE	2.07
MIR548E_3P	3.422742191024862e-8	4.2943190418108355e-6	58	295		500	5243	TRUE	2.06
MIR6838_5P	1.1119708496368386e-7	8.878076351759578e-6	54	275		500	5243	TRUE	2.06
MIR497_5P	1.4906441485586177e-7	1.1141772114651966e-5	53	270		500	5243	TRUE	2.06
MIR548F_3P	4.411338896894408e-8	4.842822982746893e-6	58	297		500	5243	TRUE	2.05
MIR545_3P	6.407382994663924e-6	1.991958978783572e-4	40	205		500	5243	TRUE	2.05
MIR9_3P	1.3319056152408946e-5	3.6271197103420643e-4	37	189		500	5243	TRUE	2.05
MIR183_5P	2.0057198562911806e-4	0.0032470478595165524	27	138		500	5243	TRUE	2.05
LET_7B_3P	3.076230153757693e-11	2.7855062838764185e-8	84	432		500	5243	TRUE	2.04
MIR302C_5P	7.069855516518769e-9	1.1826858299776398e-6	65	334		500	5243	TRUE	2.04
MIR15B_5P	4.2173961126116524e-8	4.779262110840237e-6	59	304		500	5243	TRUE	2.04
MIR16_5P	4.2173961126116524e-8	4.779262110840237e-6	59	304		500	5243	TRUE	2.04
MIR4789_3P	2.0060770571300264e-5	4.962921620913931e-4	36	185		500	5243	TRUE	2.04
MIR875_3P	1.2904380483094453e-4	0.002301172012036082	29	149		500	5243	TRUE	2.04
MIR5002_5P	1.712268192102603e-4	0.0029058928303654324	28	144		500	5243	TRUE	2.04
LET_7F_1_3P	3.493261988876903e-11	2.7855062838764185e-8	84	433		500	5243	TRUE	2.03
LET_7A_3P	3.964569148699713e-11	2.7855062838764185e-8	84	434		500	5243	TRUE	2.03
MIR98_3P	3.964569148699713e-11	2.7855062838764185e-8	84	434		500	5243	TRUE	2.03
MIR7_1_3P	4.987890482770313e-10	1.4874262626653347e-7	75	387		500	5243	TRUE	2.03
MIR7_2_3P	4.987890482770313e-10	1.4874262626653347e-7	75	387		500	5243	TRUE	2.03
MIR3529_3P	3.552307494354242e-8	4.303191802643605e-6	60	310		500	5243	TRUE	2.03
MIR548AZ_3P	5.666727503404978e-8	5.380328032286943e-6	58	299		500	5243	TRUE	2.03
MIR3065_5P	6.9607739656302e-7	3.5960586678321905e-5	49	253		500	5243	TRUE	2.03
MIR15A_5P	5.402318719613754e-8	5.271762683889755e-6	59	306		500	5243	TRUE	2.02
MIR195_5P	5.402318719613754e-8	5.271762683889755e-6	59	306		500	5243	TRUE	2.02
MIR582_5P	6.963931270704626e-6	2.0909650046141326e-4	41	213		500	5243	TRUE	2.02
TTGCCAA_MIR182	2.5640363441026554e-5	6.045274950894382e-4	36	187		500	5243	TRUE	2.02
ATTCTTT_MIR186	7.059015663172655e-5	0.0014010351426398608	32	166		500	5243	TRUE	2.02
MIR130A_5P	9.36776045722841e-5	0.0017504756641618833	31	161		500	5243	TRUE	2.02
MIR570_3P	3.2784969836717076e-11	2.7855062838764185e-8	87	455		500	5243	TRUE	2.01
MIR4666A_3P	2.3841427645046574e-8	3.489788971543692e-6	63	329		500	5243	TRUE	2.01
MIR507	2.8993940649647327e-4	0.004352863133921177	27	141		500	5243	TRUE	2.01
MIR493_5P	3.177728391018363e-6	1.2209062775660244e-4	45	236		500	5243	TRUE	2
TGCACTT_MIR519C_MIR519B_MIR519A	3.5791190244970357e-6	1.323520540321904e-4	45	237		500	5243	TRUE	1.99
MIR4325	4.3307926089860183e-4	0.0059218770722243306	26	137		500	5243	TRUE	1.99
MIR4698	3.740044311594402e-9	7.299319814795074e-7	72	381		500	5243	TRUE	1.98
MIR32_3P	1.9815761090110114e-5	4.937075795004031e-4	39	207		500	5243	TRUE	1.98
MIR6507_5P	2.341515685141702e-5	5.595744627144761e-4	38	201		500	5243	TRUE	1.98
MIR1299	1.7758875304526323e-4	0.0029501355829130833	30	159		500	5243	TRUE	1.98
MIR1200	2.774160591887809e-4	0.004200700930733566	28	148		500	5243	TRUE	1.98
MIR144_3P	4.0336632934136975e-7	2.3617098582937198e-5	55	293		500	5243	TRUE	1.97
MIR96_5P	4.526972923335529e-6	1.538350698942601e-4	45	239		500	5243	TRUE	1.97
MIR9983_3P	6.024777691654141e-6	1.8897360741768746e-4	44	234		500	5243	TRUE	1.97
MIR548H_3P_MIR548Z	2.8516286958208927e-8	3.9178321748679284e-6	66	353		500	5243	TRUE	1.96
GCACTTT_MIR175P_MIR20A_MIR106A_MIR106B_MIR20B_MIR519D	3.1879051520528317e-7	2.0739094072521477e-5	57	306		500	5243	TRUE	1.95
MIR450B_5P	1.9196991584910345e-6	8.028456123546433e-5	50	269		500	5243	TRUE	1.95
MIR92A_3P	1.9196991584910345e-6	8.028456123546433e-5	50	269		500	5243	TRUE	1.95
MIR196A_1_3P	1.7780678192548743e-5	4.5929060654723334e-4	41	221		500	5243	TRUE	1.95
AATGTGA_MIR23A_MIR23B	2.1072653172060913e-5	5.175946686849936e-4	40	215		500	5243	TRUE	1.95
MIR4680_3P	6.129882003642652e-4	0.007690812670998798	26	140		500	5243	TRUE	1.95
MIR4666A_5P	6.129882003642652e-4	0.007690812670998798	26	140		500	5243	TRUE	1.95
GTTTGTT_MIR495	6.129882003642652e-4	0.007690812670998798	26	140		500	5243	TRUE	1.95
MIR548AC	6.06660228881576e-8	5.608414168581517e-6	65	352		500	5243	TRUE	1.94
MIR1305	1.1372388905811613e-6	5.256737135015289e-5	53	287		500	5243	TRUE	1.94
MIR3692_3P	3.3142135405637844e-4	0.00491258741265847	29	157		500	5243	TRUE	1.94
MIR4719	9.537993902119122e-7	4.589996243581435e-5	54	293		500	5243	TRUE	1.93
MIR153_3P	1.7887243927141666e-4	0.0029501355829130833	32	174		500	5243	TRUE	1.93
TTTGTAG_MIR520D	1.7887243927141666e-4	0.0029501355829130833	32	174		500	5243	TRUE	1.93
MIR518A_5P_MIR527	5.797814355485427e-4	0.007433475120737337	27	147		500	5243	TRUE	1.93
MIR186_5P	1.8295667349131513e-7	1.3390141541145626e-5	62	339		500	5243	TRUE	1.92
MIR23A_3P_MIR23B_3P	3.508239668161498e-7	2.224702577723047e-5	59	322		500	5243	TRUE	1.92
MIR23C	3.9189879770484453e-7	2.333458434469693e-5	59	323		500	5243	TRUE	1.92
MIR3143	3.997794145828839e-6	1.433086819826195e-4	49	268		500	5243	TRUE	1.92
MIR92B_3P	3.997794145828839e-6	1.433086819826195e-4	49	268		500	5243	TRUE	1.92
TTGCACT_MIR130A_MIR301_MIR130B	2.48372619286004e-5	5.895493321295488e-4	41	224		500	5243	TRUE	1.92
MIR148A_3P	8.124100834880903e-5	0.001568130012798715	36	197		500	5243	TRUE	1.92
MIR148B_3P	8.124100834880903e-5	0.001568130012798715	36	197		500	5243	TRUE	1.92
MIR3121_3P	8.353190240142136e-7	4.211852049743138e-5	56	307		500	5243	TRUE	1.91
MIR152_3P	9.058779659092782e-5	0.001719345777771649	36	198		500	5243	TRUE	1.91
MIR4503	3.488784805427036e-4	0.005064504554324454	30	165		500	5243	TRUE	1.91
CAGTATT_MIR200B_MIR200C_MIR429	4.972936973148115e-6	1.6605028014067728e-4	49	270		500	5243	TRUE	1.9
MIR32_5P	5.539492519663561e-6	1.8018738168127863e-4	49	271		500	5243	TRUE	1.9
MIR3910	6.425899038737234e-5	0.0013048660880395318	38	210		500	5243	TRUE	1.9
MIR4531	3.8858105758170117e-4	0.00558727572212922	30	166		500	5243	TRUE	1.9
MIR4470	7.215016746332319e-4	0.008710087226757882	27	149		500	5243	TRUE	1.9
MIR1468_3P	1.3634090404703718e-7	1.0412295563418295e-5	66	367		500	5243	TRUE	1.89
MIR548AR_3P	4.218247714903157e-7	2.390113584266902e-5	61	339		500	5243	TRUE	1.89
MIR3133	1.5414765355861568e-6	7.032736453914505e-5	55	305		500	5243	TRUE	1.89
MIR367_3P	1.8342749484915026e-5	4.703509411715802e-4	44	244		500	5243	TRUE	1.89
MIR576_5P	5.407975644709333e-5	0.001144470990353246	39	216		500	5243	TRUE	1.89
MIR129_5P	1.333232727639212e-4	0.002365478066765935	35	194		500	5243	TRUE	1.89
MIR548BB_3P	2.929367444149887e-7	1.9790130444804906e-5	63	351		500	5243	TRUE	1.88
MIR4699_3P	6.856779615302461e-6	2.0765402403928918e-4	49	273		500	5243	TRUE	1.88
MIR4422	9.092198867653846e-6	2.6181061165629475e-4	48	268		500	5243	TRUE	1.88
MIR1283	2.266452345117863e-5	5.453456909862365e-4	44	246		500	5243	TRUE	1.88
TGGTGCT_MIR29A_MIR29B_MIR29C	2.6996216922426392e-5	6.23932302950552e-4	43	240		500	5243	TRUE	1.88
MIR526B_3P	1.1111116164767534e-6	5.2044468115771134e-5	58	325		500	5243	TRUE	1.87
MIR4307	3.570331080861424e-5	7.988900055456167e-4	42	235		500	5243	TRUE	1.87
GTGCAAT_MIR25_MIR32_MIR92_MIR363_MIR367	4.8016984435928216e-4	0.0063895328152809025	30	168		500	5243	TRUE	1.87
MIR4429	7.517479550550354e-4	0.008979480577168828	28	157		500	5243	TRUE	1.87
MIR3658	1.313985728624905e-8	2.0069703759388223e-6	79	446		500	5243	TRUE	1.86
MIR25_3P	3.32599147461764e-5	7.601907965000842e-4	43	242		500	5243	TRUE	1.86
MIR363_3P	3.6867760113201295e-5	8.197243118840263e-4	43	243		500	5243	TRUE	1.86
TGCTTTG_MIR330	2.4076897771487115e-4	0.003743899797476045	34	192		500	5243	TRUE	1.86
MIR320A_3P_MIR320B_MIR320C_MIR320D	8.338781378134678e-4	0.009668032667124463	28	158		500	5243	TRUE	1.86
MIR548D_3P	5.49516516598345e-7	3.064208766365057e-5	63	357		500	5243	TRUE	1.85
MIR137_3P	2.1728675490206243e-5	5.264333586006519e-4	46	261		500	5243	TRUE	1.85
MIR3120_3P	2.6664291467537026e-4	0.004055050040063099	34	193		500	5243	TRUE	1.85
MIR5700	9.237411719194812e-4	0.010434413945186937	28	159		500	5243	TRUE	1.85
MIR3662	5.080875363502424e-10	1.4874262626653347e-7	95	541		500	5243	TRUE	1.84
CATTTCA_MIR203	0.0014453635724916555	0.015066950237872955	26	148		500	5243	TRUE	1.84
MIR12133	2.0817690603408122e-4	0.0033242066858987607	36	206		500	5243	TRUE	1.83
MIR4766_5P	4.6167999220157876e-4	0.006190388597725749	32	183		500	5243	TRUE	1.83
MIR511_5P	0.0015983750305755577	0.016275627485251982	26	149		500	5243	TRUE	1.83
MIR106A_5P	2.101355654452369e-6	8.583793504757177e-5	59	339		500	5243	TRUE	1.82
MIR29A_3P	2.2990903287946904e-4	0.003621840504509304	36	207		500	5243	TRUE	1.82
MIR330_3P	4.2839974968390376e-4	0.0059218770722243306	33	190		500	5243	TRUE	1.82
MIR4694_3P	0.001129095540978489	0.012552255175498203	28	161		500	5243	TRUE	1.82
MIR5692B_MIR5692C	2.1289319947504892e-4	0.0033841348857730626	37	214		500	5243	TRUE	1.81
MIR29B_3P_MIR29C_3P	2.5365362042470624e-4	0.003908268283122776	36	208		500	5243	TRUE	1.81
MIR1271_5P	2.5365362042470624e-4	0.003908268283122776	36	208		500	5243	TRUE	1.81
MIR613	8.791344571993757e-4	0.010059932730102304	30	174		500	5243	TRUE	1.81
MIR4465	9.72265046983699e-5	0.0017906152938975159	42	245		500	5243	TRUE	1.8
MIR17_5P	7.1903763605323446e-6	2.1406603520805192e-4	56	328		500	5243	TRUE	1.79
MIR20B_5P	8.622080466474245e-6	2.5241140565603347e-4	55	322		500	5243	TRUE	1.79
MIR519D_3P	8.622080466474245e-6	2.5241140565603347e-4	55	322		500	5243	TRUE	1.79
MIR93_5P	9.483528593502188e-6	2.665250875917855e-4	55	323		500	5243	TRUE	1.79
TGCTGCT_MIR15A_MIR16_MIR15B_MIR195_MIR424_MIR497	1.4830655836243068e-5	3.8592662187201404e-4	52	304		500	5243	TRUE	1.79
MIR4495	1.9533520816490986e-5	4.936781196282937e-4	51	299		500	5243	TRUE	1.79
MIR548E_5P	2.790685526373511e-7	1.92228985375493e-5	73	429		500	5243	TRUE	1.78
MIR20A_5P	4.186739686416535e-6	1.4856582341799278e-4	60	354		500	5243	TRUE	1.78
MIR513A_3P_MIR513C_3P	4.832578465197268e-5	0.00104152442627227	47	277		500	5243	TRUE	1.78
MIR3606_3P	1.8392862405561323e-4	0.003005308168871485	40	236		500	5243	TRUE	1.78
MIR10399_5P	4.4358491231412693e-4	0.0060399759572074725	35	206		500	5243	TRUE	1.78
MIR548L	4.870654691758295e-4	0.0064568339366592046	35	207		500	5243	TRUE	1.77
MIR1_3P	7.591533536632912e-4	0.008979480577168828	33	196		500	5243	TRUE	1.77
TGCACTG_MIR148A_MIR152_MIR148B	0.001530855974377564	0.015817344229377594	29	172		500	5243	TRUE	1.77
LET_7C_3P	1.9811140862792358e-5	4.937075795004031e-4	53	315		500	5243	TRUE	1.76
GTGACGY_E4F1_Q6	1.5537152207995448e-4	0.002688769246634877	42	250		500	5243	TRUE	1.76
CTTTGTA_MIR524	3.4524760075660253e-4	0.00505272154055434	38	227		500	5243	TRUE	1.76
MIR6504_3P	5.342875195012016e-4	0.006951674281510079	35	208		500	5243	TRUE	1.76
MIR206	8.320727210106432e-4	0.009668032667124463	33	197		500	5243	TRUE	1.76
MIR548O_3P	0.002000384844843003	0.018683689733231312	28	167		500	5243	TRUE	1.76
MIR4760_3P	0.002383946781262278	0.020476295947614628	27	161		500	5243	TRUE	1.76
MIR106B_5P	6.657976795831993e-6	2.0517081126103325e-4	60	359		500	5243	TRUE	1.75
MIR664A_3P	4.5082406484084825e-4	0.006067988275041762	37	222		500	5243	TRUE	1.75
TGAYRTCA_ATF3_Q6	0.0021911382102590337	0.019586433925292586	28	168		500	5243	TRUE	1.75
MIR545_5P	0.002011336357509121	0.01869265773526334	29	175		500	5243	TRUE	1.74
MIR1277_5P	3.609679673504517e-7	2.224702577723047e-5	78	472		500	5243	TRUE	1.73
MIR4262	1.6396764944951151e-6	7.384850673283769e-5	70	424		500	5243	TRUE	1.73
MIR182_5P	4.8864184961027734e-5	0.0010467065961468928	51	309		500	5243	TRUE	1.73
MIR101_3P	1.5624038898516042e-4	0.0026905514044356297	44	266		500	5243	TRUE	1.73
MIR6835_3P	3.4662849168049984e-4	0.00505272154055434	40	243		500	5243	TRUE	1.73
MIR26A_5P	1.423778287127803e-4	0.0024884244391442647	46	281		500	5243	TRUE	1.72
MIR26B_5P	1.423778287127803e-4	0.0024884244391442647	46	281		500	5243	TRUE	1.72
ZNF597_TARGET_GENES	6.419206354024627e-4	0.007925778187118948	37	226		500	5243	TRUE	1.72
MIR1323	0.0016890642580327196	0.01695337925276841	31	189		500	5243	TRUE	1.72
MIR8485	4.202577932875016e-7	2.390113584266902e-5	80	490		500	5243	TRUE	1.71
MIR3680_3P	2.6435773207201824e-4	0.004037777012039131	43	264		500	5243	TRUE	1.71
MIR1297	3.338396994203458e-5	7.601907965000842e-4	56	345		500	5243	TRUE	1.7
MIR8063	4.0995200439105614e-4	0.005760645565703121	41	253		500	5243	TRUE	1.7
MIR9_5P	6.390781820408283e-4	0.007925778187118948	38	234		500	5243	TRUE	1.7
MIR30D_5P	3.197363436836728e-6	1.2209062775660244e-4	72	448		500	5243	TRUE	1.69
MIR30A_5P	3.197363436836728e-6	1.2209062775660244e-4	72	448		500	5243	TRUE	1.69
MIR181A_5P_MIR181B_5P	6.240645619631567e-5	0.0012746155849863775	53	328		500	5243	TRUE	1.69
MIR181D_5P	6.240645619631567e-5	0.0012746155849863775	53	328		500	5243	TRUE	1.69
MIR181C_5P	6.78750619361937e-5	0.0013548016623968664	53	329		500	5243	TRUE	1.69
MIR4789_5P	7.563006360877829e-4	0.008979480577168828	38	236		500	5243	TRUE	1.69
MIR5590_3P	0.0014038773200080663	0.014678038765441478	34	211		500	5243	TRUE	1.69
MIR3973	0.0031007631988226965	0.02521523406820401	29	180		500	5243	TRUE	1.69
MIR1252_3P	0.003694794048107607	0.02890826612695328	28	174		500	5243	TRUE	1.69
MIR340_5P	1.9440015278170464e-6	8.034443961436805e-5	76	475		500	5243	TRUE	1.68
MIR30E_5P	3.477691082761685e-6	1.299694550398064e-4	72	449		500	5243	TRUE	1.68
MIR651_3P	4.55418368033107e-6	1.538350698942601e-4	71	444		500	5243	TRUE	1.68
MIR4668_5P	5.26609602411736e-4	0.006902908706240405	41	256		500	5243	TRUE	1.68
MIR4261	0.001280445410588187	0.013868388021852853	35	218		500	5243	TRUE	1.68
MIR3180_5P	0.00478427357046502	0.034869612143244015	27	169		500	5243	TRUE	1.68
SMTTTTGT_UNKNOWN	0.005247310190127562	0.036720718521749254	26	162		500	5243	TRUE	1.68
MIR30B_5P_MIR30C_5P	4.4632752068657415e-6	1.537204490364642e-4	72	452		500	5243	TRUE	1.67
MIR524_5P	3.847075217478004e-7	2.3301336618965913e-5	88	555		500	5243	TRUE	1.66
MIR3671	6.488534848333205e-5	0.0013100128116203763	56	353		500	5243	TRUE	1.66
GREB1_TARGET_GENES	0.0019478259040629621	0.018345073461054115	34	215		500	5243	TRUE	1.66
MIR6875_3P	0.0021401661247427884	0.019283629501203308	33	208		500	5243	TRUE	1.66
GCCATNTTG_YY1_Q6	0.003333404717069898	0.026674830913591234	30	189		500	5243	TRUE	1.66
CAGTGTT_MIR141_MIR200A	0.004727616213250071	0.03452830718741684	28	177		500	5243	TRUE	1.66
TAF9B_TARGET_GENES	0.004727616213250071	0.03452830718741684	28	177		500	5243	TRUE	1.66
MIR577	0.005630432830715792	0.03828854004142782	27	171		500	5243	TRUE	1.66
MIR520D_5P	6.472077813558796e-7	3.4597633365032277e-5	87	553		500	5243	TRUE	1.65
TGTTTAC_MIR30A5P_MIR30C_MIR30D_MIR30B_MIR30E5P	2.2588239495457027e-4	0.0035744362769162407	49	311		500	5243	TRUE	1.65
MIR454_3P	7.277823087737585e-4	0.00872593600929083	41	260		500	5243	TRUE	1.65
BANP_TARGET_GENES	0.0011362459982319963	0.012591899658640387	38	241		500	5243	TRUE	1.65
MIR142_5P	0.002510927736811397	0.02146201737084778	33	210		500	5243	TRUE	1.65
AAGCCAT_MIR135A_MIR135B	0.005121738934924691	0.03620255307523227	28	178		500	5243	TRUE	1.65
CACGTG_MYC_Q2	1.0440116192195034e-4	0.0018927619040986522	56	359		500	5243	TRUE	1.64
MIR561_3P	6.491630010701314e-4	0.007946026560137183	43	275		500	5243	TRUE	1.64
MIR4295	0.0017100163208806835	0.016969738235180342	37	238		500	5243	TRUE	1.63
MIR3646	6.827403125594652e-6	2.0765402403928918e-4	77	499		500	5243	TRUE	1.62
MIR130A_3P	0.0018459666704894325	0.01776679702309418	37	239		500	5243	TRUE	1.62
MIR301A_3P	0.0018459666704894325	0.01776679702309418	37	239		500	5243	TRUE	1.62
MIR301B_3P	0.0018459666704894325	0.01776679702309418	37	239		500	5243	TRUE	1.62
MIR5582_5P	0.0034204861944354178	0.02730947272966278	33	214		500	5243	TRUE	1.62
MIR4477A	0.004939303065135672	0.035411778913921665	30	194		500	5243	TRUE	1.62
MIR5582_3P	1.1256506913500338e-4	0.0020279030147244454	59	385		500	5243	TRUE	1.61
MIR548P	2.408543564559027e-4	0.003743899797476045	53	345		500	5243	TRUE	1.61
MIR3666	0.0021462849800656116	0.019283629501203308	37	241		500	5243	TRUE	1.61
MIR12136	9.153201624869815e-7	4.52407712138812e-5	93	608		500	5243	TRUE	1.6
MIR627_3P	0.002094557389653492	0.019096763564868325	38	249		500	5243	TRUE	1.6
MIR33A_3P	0.0027462762869187012	0.02291607742504845	36	236		500	5243	TRUE	1.6
KDM7A_TARGET_GENES	9.837549913366902e-7	4.670177411575396e-5	95	626		500	5243	TRUE	1.59
MIR130B_3P	0.0026758956347075827	0.022542976893831505	37	244		500	5243	TRUE	1.59
MIR203A_3P	0.005603307843016872	0.038222175635957804	31	204		500	5243	TRUE	1.59
ZNF507_TARGET_GENES	0.005603307843016872	0.038222175635957804	31	204		500	5243	TRUE	1.59
MIR607	3.825648535757825e-6	1.399948261053879e-4	87	576		500	5243	TRUE	1.58
MIR153_5P	4.428051074704001e-6	1.537204490364642e-4	87	578		500	5243	TRUE	1.58
RTAAACA_FREAC2_01	3.736689950604741e-4	0.005402054237232286	53	351		500	5243	TRUE	1.58
MIR548N	4.013210401231481e-4	0.005702952882372776	53	352		500	5243	TRUE	1.58
MIR30A_3P	0.00416340773862817	0.0317267925939279	34	225		500	5243	TRUE	1.58
MIR30D_3P	0.004472237950059433	0.03335662827719488	34	226		500	5243	TRUE	1.58
MIR30E_3P	0.004472237950059433	0.03335662827719488	34	226		500	5243	TRUE	1.58
MIR548AT_5P	0.00586075981662307	0.039216855687232086	32	213		500	5243	TRUE	1.58
MIR10527_5P	4.956678239270291e-4	0.006546169419006215	53	355		500	5243	TRUE	1.57
ZNF184_TARGET_GENES	3.896619846062223e-4	0.00558727572212922	56	377		500	5243	TRUE	1.56
MIR4753_3P	0.0020050529545767733	0.018683689733231312	42	282		500	5243	TRUE	1.56
MIR302E	0.003214997595991651	0.02587251588796716	38	255		500	5243	TRUE	1.56
MIR4482_3P	0.003809477271844638	0.02967337839465679	37	249		500	5243	TRUE	1.56
ACCAAAG_MIR9	0.004989968863537244	0.03570216011732452	35	236		500	5243	TRUE	1.56
MIR539_5P	0.007991847707227544	0.04902529765269096	31	209		500	5243	TRUE	1.56
RAG1_TARGET_GENES	3.389047221331073e-4	0.005002404575015151	58	392		500	5243	TRUE	1.55
MIR495_3P	4.02599577235539e-4	0.005702952882372776	57	386		500	5243	TRUE	1.55
GTGCCTT_MIR506	9.505014562384811e-4	0.010668088229283655	50	339		500	5243	TRUE	1.55
MIR1250_3P	0.001941121230388025	0.01833107226439014	43	290		500	5243	TRUE	1.55
MIR548T_5P	0.003946539651172406	0.030470755592458598	38	258		500	5243	TRUE	1.54
MIR4729	7.678677243875894e-4	0.009052078240851013	54	370		500	5243	TRUE	1.53
MIR4659A_3P_MIR4659B_3P	9.4458586018304e-4	0.010635673483407115	52	356		500	5243	TRUE	1.53
MIR6809_3P	0.0036808977330376517	0.028863825303931407	40	274		500	5243	TRUE	1.53
MIR548AZ_5P	0.0048158546244737995	0.034954746478876975	38	261		500	5243	TRUE	1.53
MIR6124	0.007225839707505556	0.04565535052601982	34	233		500	5243	TRUE	1.53
MIR205_3P	0.007996440522343273	0.04902529765269096	33	226		500	5243	TRUE	1.53
MIR4799_5P	0.006971010898153434	0.044934240890299106	35	241		500	5243	TRUE	1.52
MIR548AJ_3P_MIR548X_3P	9.143163510623145e-5	0.001719345777771649	77	536		500	5243	TRUE	1.51
MIR548AE_3P_MIR548AQ_3P	1.915700773130191e-4	0.0031156744518547968	69	478		500	5243	TRUE	1.51
TFEB_TARGET_GENES	5.097307492054489e-4	0.006706682104714389	61	424		500	5243	TRUE	1.51
MIR5696	8.26216537422042e-4	0.009642852810510411	57	397		500	5243	TRUE	1.51
TGCCTTA_MIR124A	0.004471462898224998	0.03335662827719488	40	277		500	5243	TRUE	1.51
HOXA2_TARGET_GENES	5.70398522727468e-5	0.0011856863966518316	83	581		500	5243	TRUE	1.5
MIR548AH_3P_MIR548AM_3P	2.58180685764809e-4	0.003960649559352725	68	474		500	5243	TRUE	1.5
MIR548J_3P	2.927376471135426e-4	0.0043761164013186174	68	476		500	5243	TRUE	1.5
MIR4328	0.002923512340338331	0.02416540906260837	46	322		500	5243	TRUE	1.5
MIR5680	0.005075413406744817	0.03594743406833577	40	279		500	5243	TRUE	1.5
MIR5688	5.302074210951527e-4	0.006924232975119968	63	442		500	5243	TRUE	1.49
LHX9_TARGET_GENES	9.000609009889554e-4	0.01024829309059967	62	442		500	5243	TRUE	1.47
HMGA1_TARGET_GENES	0.0052345571058517	0.0367045890476188	45	323		500	5243	TRUE	1.46
FOXP2_TARGET_GENES	1.384419670691072e-4	0.002443952916149616	89	649		500	5243	TRUE	1.44
MIR335_3P	0.001111315616214782	0.012393815110357235	66	481		500	5243	TRUE	1.44
TEAD2_TARGET_GENES	0.0015104068280265264	0.015652091996628873	62	451		500	5243	TRUE	1.44
MIR548AA_MIR548AP_3P_MIR548T_3P	0.006278083754529751	0.04153466709917705	46	335		500	5243	TRUE	1.44
ID1_TARGET_GENES	0.0052592560289466146	0.03673114598347804	52	385		500	5243	TRUE	1.42
MIR95_5P	0.006079931525544931	0.04052903121297788	49	361		500	5243	TRUE	1.42
MIR124_3P	0.007449172174228057	0.046417444854414174	47	347		500	5243	TRUE	1.42
NAB2_TARGET_GENES	0.0016343830624042702	0.016546362242726806	69	515		500	5243	TRUE	1.4
AACTTT_UNKNOWN	4.0580858746552904e-4	0.005725323565326922	97	742		500	5243	TRUE	1.37
CREB3L4_TARGET_GENES	0.008110779042656845	0.0495533335249626	59	457		500	5243	TRUE	1.35
ZNF84_TARGET_GENES	0.0026129679234085127	0.022118930879359292	84	662		500	5243	TRUE	1.33
GCM2_TARGET_GENES	0.007980598301740766	0.04902529765269096	76	614		500	5243	TRUE	1.3
