# Supplementary material for: Overlooked poor-quality patient samples in sequencing data impair reproducibility of published clinically relevant datasets
Source: Genome Biol. 2024 Aug 16;25:222. doi: 10.1186/s13059-024-03331-6 (PMC11328481; doi:10.1186/s13059-024-03331-6)
Supplement: Supplementary file 8 — Additional file 8: Table S7. Overlapping Low-Quality Markers in RNA- and ChIP-seq Datasets. [file 13059_2024_3331_MOESM8_ESM.tsv]

	genes	geneid	n
0	BLVRB	ENSG00000090013.11	10
8	APRT	ENSG00000198931.11	8
9	ATP5F1D	ENSG00000099624.8	8
10	ATP5MC2	ENSG00000135390.21	8
23	MRPL57	ENSG00000173141.5	8
33	NDUFB7	ENSG00000099795.7	8
35	OCEL1	ENSG00000099330.9	8
39	PHPT1	ENSG00000054148.18	8
42	RPS13	ENSG00000110700.7	8
63	CRIP2	ENSG00000182809.11	7
73	FXYD5	ENSG00000089327.15	7
115	RPLP0	ENSG00000089157.16	7
124	SH3GL1	ENSG00000141985.9	7
149	ATP6V0D1	ENSG00000159720.12	6
150	AURKAIP1	ENSG00000175756.13	6
157	C20orf27	ENSG00000101220.18	6
170	COX7C	ENSG00000127184.13	6
175	ELOB	ENSG00000103363.15	6
200	LGALS1	ENSG00000100097.12	6
201	LGALS3	ENSG00000131981.16	6
205	MICOS13	ENSG00000174917.9	6
208	MROH1	ENSG00000179832.17	6
210	MSRB2	ENSG00000148450.13	6
213	MYL9	ENSG00000101335.10	6
217	NAPRT	ENSG00000147813.16	6
222	NELFB	ENSG00000188986.8	6
235	POLD4	ENSG00000175482.9	6
236	POLR2I	ENSG00000105258.9	6
237	POLR2J	ENSG00000005075.15	6
243	PSMB1	ENSG00000008018.9	6
245	PSMC4	ENSG00000013275.8	6
251	RBM6	ENSG00000004534.15	6
275	RPS27	ENSG00000177954.14	6
279	S100A6	ENSG00000197956.10	6
289	SSR2	ENSG00000163479.14	6
294	TMA7	ENSG00000232112.3	6
301	TP53I13	ENSG00000167543.16	6
309	UBC	ENSG00000150991.15	6
315	VAC14	ENSG00000103043.15	6
325	ADRM1	ENSG00000130706.13	5
338	ARHGAP39	ENSG00000147799.11	5
344	ATP6V0E1	ENSG00000113732.9	5
352	BOP1	ENSG00000261236.8	5
353	BRI3	ENSG00000164713.10	5
364	CDK2AP2	ENSG00000167797.8	5
381	COTL1	ENSG00000103187.8	5
382	COX7B	ENSG00000131174.7	5
393	DAD1	ENSG00000129562.11	5
400	DUSP23	ENSG00000158716.9	5
413	FAAP20	ENSG00000162585.17	5
415	FAM3A	ENSG00000071889.17	5
421	FKBP2	ENSG00000173486.14	5
431	GNAI2	ENSG00000114353.17	5
432	GNG11	ENSG00000127920.6	5
450	IL10RB	ENSG00000243646.10	5
452	IMP3	ENSG00000177971.8	5
455	IRF9	ENSG00000213928.9	5
459	KANK3	ENSG00000186994.11	5
460	KCTD11	ENSG00000213859.6	5
469	LMF2	ENSG00000100258.18	5
477	MANF	ENSG00000145050.19	5
489	MGST2	ENSG00000085871.9	5
501	MRPL21	ENSG00000197345.13	5
503	MRPL4	ENSG00000105364.14	5
506	MRPS26	ENSG00000125901.6	5
514	MXD3	ENSG00000213347.10	5
523	NDUFS7	ENSG00000115286.20	5
524	NDUFS8	ENSG00000110717.13	5
531	NPC2	ENSG00000119655.11	5
534	NPRL3	ENSG00000103148.17	5
538	NUDT1	ENSG00000106268.15	5
555	PNPLA2	ENSG00000177666.17	5
559	POP7	ENSG00000172336.5	5
562	PPP1R12C	ENSG00000125503.13	5
563	PPP1R15A	ENSG00000087074.8	5
604	RPL37	ENSG00000145592.14	5
613	RPS9	ENSG00000170889.14	5
620	SCAND1	ENSG00000171222.10	5
628	SLC27A1	ENSG00000130304.17	5
644	SNRPD2	ENSG00000125743.10	5
656	STX5	ENSG00000162236.12	5
672	THAP7	ENSG00000184436.12	5
686	TNIP1	ENSG00000145901.16	5
691	TRIM69	ENSG00000185880.13	5
692	TRMT61A	ENSG00000166166.13	5
693	TRPV2	ENSG00000187688.15	5
695	TWF2	ENSG00000247596.9	5
697	TXNL4A	ENSG00000141759.15	5
699	UBE2L6	ENSG00000156587.16	5
700	UCKL1	ENSG00000198276.16	5
704	VAT1	ENSG00000108828.16	5
705	VKORC1	ENSG00000167397.15	5
709	WASH8P	ENSG00000226210.3	5
723	ZNF787	ENSG00000142409.6	5
724	A1BG	ENSG00000121410.12	4
741	ACAP1	ENSG00000072818.12	4
742	ACAT1	ENSG00000075239.14	4
753	AGAP3	ENSG00000133612.19	4
754	AGFG2	ENSG00000106351.13	4
756	AKAP17A	ENSG00000197976.12	4
760	ANAPC13	ENSG00000129055.12	4
780	ASB1	ENSG00000065802.12	4
781	ASB6	ENSG00000148331.12	4
782	ASPSCR1	ENSG00000169696.16	4
799	BAIAP2L1	ENSG00000006453.14	4
824	CARD11	ENSG00000198286.9	4
829	CAVIN1	ENSG00000177469.13	4
845	CD63	ENSG00000135404.12	4
848	CDC37	ENSG00000105401.9	4
849	CDC42EP1	ENSG00000128283.7	4
854	CDK11A	ENSG00000008128.23	4
861	CHD4	ENSG00000111642.16	4
883	CNPY2	ENSG00000257727.6	4
888	COL18A1	ENSG00000182871.16	4
894	COMMD5	ENSG00000170619.10	4
896	COPS9	ENSG00000172428.11	4
913	CTSZ	ENSG00000101160.14	4
924	DDAH2	ENSG00000213722.9	4
926	DDT	ENSG00000099977.14	4
939	DHX37	ENSG00000150990.8	4
941	DIAPH3	ENSG00000139734.19	4
943	DMAP1	ENSG00000178028.14	4
960	EEF1G	ENSG00000254772.10	4
962	EFEMP2	ENSG00000172638.13	4
970	EIF4EBP3	ENSG00000243056.2	4
975	EML3	ENSG00000149499.12	4
977	ENO1	ENSG00000074800.16	4
980	EPS15L1	ENSG00000127527.14	4
983	ERCC2	ENSG00000104884.16	4
986	ERI3	ENSG00000117419.16	4
991	ETNK2	ENSG00000143845.15	4
996	FAM32A	ENSG00000105058.12	4
1003	FASTK	ENSG00000164896.20	4
1008	FDPS	ENSG00000160752.15	4
1015	FLNA	ENSG00000196924.18	4
1017	FLYWCH2	ENSG00000162076.13	4
1027	GMIP	ENSG00000089639.11	4
1038	GTF3A	ENSG00000122034.16	4
1044	H1-2	ENSG00000187837.4	4
1053	HCFC1	ENSG00000172534.14	4
1066	HPS1	ENSG00000107521.19	4
1093	IQCH	ENSG00000103599.20	4
1097	ISG15	ENSG00000187608.10	4
1099	ITPK1	ENSG00000100605.17	4
1104	JOSD2	ENSG00000161677.12	4
1117	KXD1	ENSG00000105700.11	4
1121	LIMS2	ENSG00000072163.20	4
1124	LRP3	ENSG00000130881.14	4
1127	LRRC75A	ENSG00000181350.12	4
1131	LZTS2	ENSG00000107816.17	4
1133	MAF1	ENSG00000179632.10	4
1134	MAFK	ENSG00000198517.10	4
1138	MANBAL	ENSG00000101363.12	4
1139	MAP1S	ENSG00000130479.11	4
1145	MBD3	ENSG00000071655.18	4
1171	MROH6	ENSG00000204839.9	4
1173	MRPL14	ENSG00000180992.7	4
1178	MRPL48	ENSG00000175581.14	4
1196	MYL4	ENSG00000198336.9	4
1197	MYO9B	ENSG00000099331.13	4
1201	NAT10	ENSG00000135372.9	4
1203	NDUFA3	ENSG00000170906.16	4
1212	NDUFV3	ENSG00000160194.18	4
1213	NECAP2	ENSG00000157191.20	4
1215	NENF	ENSG00000117691.10	4
1217	NFKB2	ENSG00000077150.20	4
1231	NSUN5P1	ENSG00000223705.9	4
1260	PARP6	ENSG00000137817.17	4
1268	PDIA4	ENSG00000155660.11	4
1271	PEMT	ENSG00000133027.18	4
1279	PHF11	ENSG00000136147.18	4
1283	PLAAT3	ENSG00000176485.11	4
1296	POLD1	ENSG00000062822.15	4
1300	POLRMT	ENSG00000099821.14	4
1306	PRDM11	ENSG00000019485.13	4
1308	PRELP	ENSG00000188783.6	4
1315	PSMD3	ENSG00000108344.15	4
1323	PTRH2	ENSG00000141378.15	4
1344	RHOT2	ENSG00000140983.14	4
1352	RNF181	ENSG00000168894.10	4
1358	RPL38	ENSG00000172809.13	4
1368	RUVBL2	ENSG00000183207.14	4
1380	SDF2L1	ENSG00000128228.5	4
1385	SEC61A1	ENSG00000058262.10	4
1389	SELENOM	ENSG00000198832.10	4
1394	SEPTIN9	ENSG00000184640.19	4
1395	SERF1B	ENSG00000205572.10	4
1400	SGSM2	ENSG00000141258.13	4
1404	SHB	ENSG00000107338.10	4
1405	SHISA4	ENSG00000198892.7	4
1410	SLC10A3	ENSG00000126903.16	4
1417	SLC66A1	ENSG00000040487.13	4
1419	SLCO5A1	ENSG00000137571.11	4
1428	SP100	ENSG00000067066.17	4
1430	SPATA7	ENSG00000042317.17	4
1441	SRM	ENSG00000116649.10	4
1453	SUMO2	ENSG00000188612.12	4
1455	SUPT5H	ENSG00000196235.14	4
1471	THAP4	ENSG00000176946.12	4
1479	TLE2	ENSG00000065717.15	4
1492	TMEM250	ENSG00000238227.8	4
1504	TONSL	ENSG00000160949.17	4
1510	TREX1	ENSG00000213689.14	4
1519	TTLL12	ENSG00000100304.13	4
1525	TXNDC11	ENSG00000153066.12	4
1533	UBR4	ENSG00000127481.15	4
1535	UNC45A	ENSG00000140553.18	4
1540	UROD	ENSG00000126088.14	4
1545	VAMP5	ENSG00000168899.5	4
1551	VTN	ENSG00000109072.14	4
1554	WASHC3	ENSG00000120860.11	4
1555	WDHD1	ENSG00000198554.12	4
1557	WDR18	ENSG00000065268.11	4
1563	XRCC6	ENSG00000196419.13	4
1567	ZBTB17	ENSG00000116809.12	4
1570	ZER1	ENSG00000160445.11	4
1597	AAAS	ENSG00000094914.14	3
1601	AARSD1	ENSG00000266967.7	3
1616	ABTB1	ENSG00000114626.18	3
1658	ACTN4	ENSG00000130402.12	3
1659	ACTR5	ENSG00000101442.10	3
1661	ADAM15	ENSG00000143537.14	3
1695	ALAS1	ENSG00000023330.15	3
1696	ALDH18A1	ENSG00000059573.9	3
1704	ALPK3	ENSG00000136383.7	3
1717	AOPEP	ENSG00000148120.16	3
1730	AREG	ENSG00000109321.11	3
1740	ARHGAP26	ENSG00000145819.18	3
1748	ARPC1A	ENSG00000241685.10	3
1749	ARPC1B	ENSG00000130429.15	3
1758	ASTE1	ENSG00000034533.12	3
1759	ATAD3B	ENSG00000160072.20	3
1771	ATP5PB	ENSG00000116459.11	3
1777	ATP9B	ENSG00000166377.20	3
1790	BABAM1	ENSG00000105393.16	3
1796	BCAR1	ENSG00000050820.17	3
1798	BCL3	ENSG00000069399.15	3
1810	BMP4	ENSG00000125378.16	3
1818	C11orf1	ENSG00000137720.8	3
1825	C19orf25	ENSG00000119559.17	3
1832	C1orf131	ENSG00000143633.13	3
1836	C3orf38	ENSG00000179021.10	3
1846	CAMTA1	ENSG00000171735.19	3
1851	CAPN8	ENSG00000203697.12	3
1859	CASP9	ENSG00000132906.18	3
1870	CCDC28B	ENSG00000160050.15	3
1871	CCDC59	ENSG00000133773.12	3
1874	CCDC9	ENSG00000105321.14	3
1881	CCRL2	ENSG00000121797.10	3
1898	CDKN2A	ENSG00000147889.17	3
1900	CDYL	ENSG00000153046.18	3
1904	CENPV	ENSG00000166582.10	3
1912	CES4A	ENSG00000172824.16	3
1923	CHKA	ENSG00000110721.12	3
1934	CITED4	ENSG00000179862.7	3
1951	CMTM4	ENSG00000183723.13	3
1960	COG4	ENSG00000103051.20	3
1978	COX17	ENSG00000138495.6	3
1984	CPSF6	ENSG00000111605.18	3
1985	CPT1A	ENSG00000110090.13	3
1989	CROCCP2	ENSG00000215908.10	3
1991	CRYAB	ENSG00000109846.9	3
1996	CSNK1D	ENSG00000141551.14	3
1999	CSTF3	ENSG00000176102.13	3
2001	CTDSPL	ENSG00000144677.15	3
2008	CUEDC1	ENSG00000180891.13	3
2025	DALRD3	ENSG00000178149.17	3
2028	DBI	ENSG00000155368.16	3
2030	DCLK2	ENSG00000170390.16	3
2033	DDOST	ENSG00000244038.11	3
2036	DDX23	ENSG00000174243.10	3
2047	DHCR7	ENSG00000172893.16	3
2052	DIO2	ENSG00000211448.13	3
2055	DNAJB11	ENSG00000090520.11	3
2062	DNM2	ENSG00000079805.17	3
2064	DOHH	ENSG00000129932.10	3
2078	DYM	ENSG00000141627.14	3
2080	DYNLT1	ENSG00000146425.11	3
2087	ECHDC2	ENSG00000121310.17	3
2093	EFHC1	ENSG00000096093.16	3
2096	EHD1	ENSG00000110047.18	3
2104	EIF3F	ENSG00000175390.14	3
2118	ENSA	ENSG00000143420.19	3
2125	ERLIN1	ENSG00000107566.14	3
2131	ETV6	ENSG00000139083.11	3
2136	EXOC4	ENSG00000131558.15	3
2147	FAM107A	ENSG00000168309.18	3
2155	FAM193A	ENSG00000125386.16	3
2181	FDXR	ENSG00000161513.12	3
2183	FES	ENSG00000182511.12	3
2192	FKTN	ENSG00000106692.15	3
2201	FRAT2	ENSG00000181274.7	3
2213	GAK	ENSG00000178950.17	3
2234	GLI4	ENSG00000250571.7	3
2243	GNA12	ENSG00000146535.14	3
2264	GPT2	ENSG00000166123.14	3
2274	GTF2IP1	ENSG00000277053.4	3
2281	H1-4	ENSG00000168298.7	3
2287	HDAC10	ENSG00000100429.18	3
2297	HEY1	ENSG00000164683.18	3
2308	HLA-A	ENSG00000206503.13	3
2321	HSCB	ENSG00000100209.11	3
2327	HSP90B1	ENSG00000166598.15	3
2339	IDH3A	ENSG00000166411.14	3
2344	IFIT1	ENSG00000185745.10	3
2345	IFT122	ENSG00000163913.12	3
2364	IL1RL2	ENSG00000115598.10	3
2367	ILK	ENSG00000166333.14	3
2396	KALRN	ENSG00000160145.15	3
2399	KAT8	ENSG00000103510.20	3
2413	KLHDC8B	ENSG00000185909.15	3
2445	LONP1	ENSG00000196365.12	3
2446	LOXL1	ENSG00000129038.16	3
2460	LRRC20	ENSG00000172731.14	3
2464	LRRC56	ENSG00000161328.11	3
2466	LRRC8A	ENSG00000136802.12	3
2467	LRRC8B	ENSG00000197147.14	3
2496	MAPKAPK2	ENSG00000162889.11	3
2509	MED15	ENSG00000099917.17	3
2524	MGMT	ENSG00000170430.10	3
2527	MIB2	ENSG00000197530.12	3
2528	MICAL1	ENSG00000135596.18	3
2529	MICAL2	ENSG00000133816.16	3
2530	MIEF2	ENSG00000177427.13	3
2540	MPI	ENSG00000178802.18	3
2542	MRC2	ENSG00000011028.14	3
2571	MTHFD1	ENSG00000100714.17	3
2578	MTRF1	ENSG00000120662.16	3
2598	NAA10	ENSG00000102030.16	3
2600	NAA80	ENSG00000243477.6	3
2616	NBAS	ENSG00000151779.13	3
2626	NDUFAF3	ENSG00000178057.15	3
2631	NEIL1	ENSG00000140398.14	3
2637	NFKBIA	ENSG00000100906.11	3
2655	NOP14	ENSG00000087269.16	3
2664	NPM3	ENSG00000107833.10	3
2672	NSD2	ENSG00000109685.18	3
2676	NTMT1	ENSG00000148335.15	3
2679	NUDT13	ENSG00000166321.14	3
2687	NUSAP1	ENSG00000137804.14	3
2692	OGDH	ENSG00000105953.15	3
2708	P2RX4	ENSG00000135124.15	3
2710	P3H1	ENSG00000117385.16	3
2715	PAG1	ENSG00000076641.4	3
2721	PBX3	ENSG00000167081.18	3
2722	PBXIP1	ENSG00000163346.17	3
2727	PCLAF	ENSG00000166803.14	3
2737	PDLIM1	ENSG00000107438.9	3
2739	PDRG1	ENSG00000088356.6	3
2748	PEX11G	ENSG00000104883.8	3
2757	PGM2	ENSG00000169299.14	3
2759	PGS1	ENSG00000087157.19	3
2765	PHLDA3	ENSG00000174307.7	3
2777	PKMYT1	ENSG00000127564.17	3
2778	PKN1	ENSG00000123143.13	3
2782	PLA2G15	ENSG00000103066.13	3
2796	PLLP	ENSG00000102934.10	3
2808	POLE4	ENSG00000115350.12	3
2809	POLG2	ENSG00000256525.8	3
2819	PPCDC	ENSG00000138621.12	3
2822	PPM1F	ENSG00000100034.14	3
2828	PPP1R7	ENSG00000115685.15	3
2835	PRELID2	ENSG00000186314.11	3
2838	PROCA1	ENSG00000167525.14	3
2852	PSEN1	ENSG00000080815.19	3
2853	PSMA1	ENSG00000129084.18	3
2859	PSMB8	ENSG00000204264.12	3
2864	PSME3IP1	ENSG00000172775.17	3
2875	PUM3	ENSG00000080608.10	3
2886	RAB15	ENSG00000139998.16	3
2896	RAI1	ENSG00000108557.19	3
2902	RAPGEF3	ENSG00000079337.16	3
2912	RBM4B	ENSG00000173914.12	3
2916	RCL1	ENSG00000120158.12	3
2941	RNASEH2A	ENSG00000104889.7	3
2946	RNF187	ENSG00000168159.13	3
2951	RP9	ENSG00000164610.9	3
2980	RRP1	ENSG00000160214.13	3
2989	RUFY1	ENSG00000176783.15	3
2993	RXRA	ENSG00000186350.12	3
2994	RXRB	ENSG00000204231.11	3
2999	SAE1	ENSG00000142230.13	3
3009	SARNP	ENSG00000205323.9	3
3020	SEC61G	ENSG00000132432.14	3
3026	SERPINB6	ENSG00000124570.21	3
3027	SERPINF1	ENSG00000132386.11	3
3038	SHC2	ENSG00000129946.10	3
3047	SLC16A13	ENSG00000174327.7	3
3049	SLC1A5	ENSG00000105281.12	3
3053	SLC25A19	ENSG00000125454.12	3
3057	SLC25A45	ENSG00000162241.12	3
3060	SLC29A2	ENSG00000174669.12	3
3072	SLC37A3	ENSG00000157800.18	3
3076	SLC39A11	ENSG00000133195.11	3
3087	SMAD6	ENSG00000137834.15	3
3110	SNX33	ENSG00000173548.9	3
3131	SRD5A3	ENSG00000128039.11	3
3133	SRPX2	ENSG00000102359.7	3
3140	STAG3L1	ENSG00000205583.13	3
3147	STK40	ENSG00000196182.11	3
3169	TAOK3	ENSG00000135090.14	3
3196	TEAD2	ENSG00000074219.14	3
3205	TFAP4	ENSG00000090447.12	3
3207	TGIF2	ENSG00000118707.11	3
3210	THAP3	ENSG00000041988.15	3
3214	THRA	ENSG00000126351.13	3
3230	TMEM115	ENSG00000126062.4	3
3244	TMEM42	ENSG00000169964.8	3
3248	TMEM91	ENSG00000142046.15	3
3273	TPST2	ENSG00000128294.16	3
3280	TRAPPC2B	ENSG00000256060.3	3
3292	TRIM44	ENSG00000166326.7	3
3309	TUBG1	ENSG00000131462.8	3
3312	TUBGCP6	ENSG00000128159.12	3
3318	U2AF2	ENSG00000063244.13	3
3320	UBE2I	ENSG00000103275.20	3
3324	UBE2V2	ENSG00000169139.12	3
3325	UBOX5	ENSG00000185019.17	3
3327	UBTF	ENSG00000108312.15	3
3330	UMPS	ENSG00000114491.14	3
3335	UQCRC1	ENSG00000010256.11	3
3342	UTP6	ENSG00000108651.10	3
3344	VASP	ENSG00000125753.14	3
3348	VIM	ENSG00000026025.16	3
3359	WDR13	ENSG00000101940.18	3
3367	WRAP53	ENSG00000141499.17	3
3373	YBEY	ENSG00000182362.14	3
3384	ZC3H18	ENSG00000158545.16	3
3385	ZCCHC24	ENSG00000165424.7	3
3386	ZCCHC3	ENSG00000247315.4	3
3395	ZNF101	ENSG00000181896.12	3
3397	ZNF202	ENSG00000166261.11	3
3398	ZNF211	ENSG00000121417.14	3
3408	ZNF37BP	ENSG00000234420.7	3
3413	ZNF516	ENSG00000101493.11	3
3425	ZNF622	ENSG00000173545.5	3
3428	ZNF678	ENSG00000181450.18	3
3441	ZWINT	ENSG00000122952.17	3
