# Supplementary material for: Overlooked poor-quality patient samples in sequencing data impair reproducibility of published clinically relevant datasets
Source: Genome Biol. 2024 Aug 16;25:222. doi: 10.1186/s13059-024-03331-6 (PMC11328481; doi:10.1186/s13059-024-03331-6)
Supplement: Supplementary file 9 — Additional file 9: Table S8. Overlapping Pathways enriched in Low-Quality Markers in RNA- and ChIP-seq Datasets. [file 13059_2024_3331_MOESM9_ESM.tsv]

	pathway	pval	padj	overlap	size	overlapGenes	input_genes	universe_genes	significant	fold_change
16	KEGG_OXIDATIVE_PHOSPHORYLATION	3.012824488533579e-18	5.974662716491975e-16	36	101		500	7708	True	5.49
24	KEGG_HUNTINGTONS_DISEASE	2.955273128945853e-13	4.11821304130941e-11	32	112		500	7708	True	4.4
26	KEGG_ALZHEIMERS_DISEASE	5.788327807345465e-11	6.782867766971186e-09	28	105		500	7708	True	4.11
52	MULLIGHAN_MLL_SIGNATURE_2_UP	7.219838368804887e-06	0.0004190657598604421	34	235		500	7708	True	2.23
55	ONKEN_UVEAL_MELANOMA_DN	0.00014142079682261712	0.0059767674460443	26	185		500	7708	True	2.17
