# Supplementary material for: Overlooked poor-quality patient samples in sequencing data impair reproducibility of published clinically relevant datasets
Source: Genome Biol. 2024 Aug 16;25:222. doi: 10.1186/s13059-024-03331-6 (PMC11328481; doi:10.1186/s13059-024-03331-6)
Supplement: Supplementary file 10 — Additional file 10: Table S9. Overlapping High-Quality Markers in RNA- and ChIP-seq Datasets. [file 13059_2024_3331_MOESM10_ESM.tsv]

	genes	n
0	RBL2	9
1	SP3	8
3	CAPN7	7
6	DDX3X	7
7	EIF5	7
8	IPO7	7
9	LAPTM4A	7
10	LCOR	7
11	LNPEP	7
12	LRRC58	7
13	PPP1R15B	7
14	PUM2	7
15	RAB2A	7
16	RAB5A	7
17	RFX7	7
18	SENP7	7
19	SMCR8	7
20	TAOK1	7
21	WDR82	7
22	ZBTB37	7
23	AKAP11	6
25	ANKRD13C	6
26	ARHGEF6	6
27	ARID4A	6
28	ARMC8	6
30	ASH1L	6
31	ATF7IP	6
32	ATP2A2	6
34	BTAF1	6
35	CACUL1	6
36	CAPRIN1	6
37	CGGBP1	6
38	DDI2	6
39	DDX17	6
40	DHX36	6
42	DLGAP4	6
43	ELF1	6
44	EPC2	6
45	ETV3	6
46	EXTL2	6
47	FBXO21	6
48	FBXO3	6
49	FBXO30	6
50	FXR1	6
51	G3BP2	6
53	GNA13	6
54	GPATCH8	6
55	GSKIP	6
57	HAUS6	6
58	HIPK3	6
59	ICE1	6
60	IL1RAP	6
61	KIDINS220	6
62	KLHL42	6
63	LNX2	6
64	MAP3K2	6
65	MBNL1	6
67	MSL2	6
68	NDUFAF7	6
69	NKTR	6
70	NPHP3	6
71	NRIP1	6
72	NUP160	6
73	OTUD4	6
74	PAPSS1	6
75	PAXBP1	6
77	PIK3R1	6
78	PPTC7	6
79	PRKAR1A	6
80	PRPF38B	6
81	PTPN11	6
82	RICTOR	6
83	RNF19A	6
84	SARAF	6
85	SCAMP1	6
86	SEC24A	6
88	SLC25A46	6
89	SLFN5	6
90	SRSF11	6
92	STT3B	6
93	SUZ12	6
95	TMEM39A	6
96	TNRC6B	6
97	URI1	6
98	YWHAG	6
99	ZBTB41	6
100	ZEB1	6
101	ZNF41	6
103	ACTR2	5
105	ADSS2	5
107	AFF4	5
108	AGGF1	5
109	AMD1	5
110	ANO6	5
111	AP3M1	5
112	APLP2	5
114	APP	5
115	ARHGAP29	5
116	ARHGEF12	5
117	ARID4B	5
118	ARPP19	5
119	ASAP2	5
120	ASXL2	5
121	ATE1	5
122	ATG14	5
123	ATM	5
124	ATP2C1	5
125	ATP6V1A	5
126	ATP7A	5
127	ATP9A	5
128	ATRX	5
129	B3GALNT2	5
131	BACH2	5
132	BAZ1B	5
133	BICD2	5
134	BICRAL	5
135	BLOC1S6	5
136	BLZF1	5
138	BRAF	5
139	BTRC	5
140	BZW1	5
141	CAMSAP2	5
142	CCDC93	5
143	CCNG2	5
144	CCNT1	5
145	CCNT2	5
146	CDK17	5
147	CDS2	5
148	CDV3	5
149	CEP68	5
150	CNEP1R1	5
154	CPEB2	5
155	CPEB4	5
156	CREBZF	5
157	CRIM1	5
158	CSDE1	5
159	CSNK1A1	5
161	CYBRD1	5
163	DDHD1	5
164	DDX18	5
165	DDX3Y	5
166	DDX5	5
167	DDX6	5
168	DGKH	5
169	DIP2B	5
170	DIPK2A	5
171	DLC1	5
172	DSTYK	5
173	DUSP4	5
174	EDEM1	5
175	EFCAB14	5
176	EGLN1	5
177	ELK4	5
178	ESR1	5
179	ETNK1	5
180	FAM168B	5
181	FAM8A1	5
182	FEM1B	5
183	FOXO3	5
184	GARRE1	5
185	GNB4	5
187	GPD2	5
188	GPR161	5
189	GTF2A1	5
190	GTF3C4	5
191	GULP1	5
192	HACE1	5
193	HBP1	5
194	HBS1L	5
196	HELZ	5
198	IL6ST	5
199	ITGAV	5
201	KIAA0232	5
202	KIF1B	5
203	KIF5B	5
204	KIFBP	5
205	KLF12	5
206	KLHL20	5
209	LATS1	5
210	LIN54	5
211	LUC7L2	5
212	MALT1	5
213	MARCHF7	5
216	METAP2	5
218	MFSD14A	5
220	MOSPD2	5
222	MRS2	5
223	MTDH	5
224	MTERF2	5
225	MTMR6	5
226	NCOA1	5
227	NEK7	5
228	NIPA1	5
229	NMD3	5
230	NPTN	5
231	NR1D2	5
232	NR3C1	5
233	NUFIP2	5
234	NUP58	5
235	OGA	5
236	OSBPL10	5
237	OSBPL8	5
238	OXR1	5
239	PANK3	5
240	PBRM1	5
241	PCMTD1	5
242	PCYOX1	5
243	PEAK1	5
244	PEX2	5
245	PFKM	5
246	PIKFYVE	5
247	PIP4P2	5
248	PJA2	5
249	PKN2	5
251	POLK	5
254	PPP2R5E	5
255	PPP4R2	5
256	PRKAA1	5
258	PTAR1	5
259	PTPRS	5
260	PURB	5
261	QKI	5
262	QSER1	5
263	RAB11FIP2	5
265	RAD21	5
266	RAPGEF6	5
268	RBM27	5
269	RECK	5
270	REL	5
271	REST	5
273	RNF11	5
275	RNF169	5
276	RPRD2	5
277	RTL6	5
278	RTN4	5
279	SATB1	5
281	SCAF8	5
283	SCRN1	5
284	SDE2	5
286	SEPTIN10	5
287	SEPTIN2	5
288	SERINC1	5
289	SETD7	5
290	SF1	5
291	SIRT1	5
292	SLC35G2	5
293	SLC38A2	5
294	SMC2	5
295	SMG1	5
296	SNAPC3	5
297	SOS2	5
298	SP4	5
299	SPEN	5
300	SPTY2D1	5
301	SREK1	5
302	SRGAP2C	5
303	STK17B	5
304	STRN3	5
305	STXBP5	5
306	TENT4B	5
307	TEX2	5
308	TGFBR1	5
309	TGOLN2	5
310	TIA1	5
311	TLE4	5
312	TM9SF3	5
313	TMEM106B	5
314	TMEM170B	5
315	TMEM245	5
317	TMEM67	5
318	TMPO	5
319	TNKS2	5
321	TRDMT1	5
322	TRIM44	5
323	TRIO	5
324	TSC22D2	5
327	UBE3C	5
328	UBN2	5
329	UBR3	5
330	UHRF2	5
331	USO1	5
332	USP38	5
333	UTRN	5
334	WAC	5
335	WSB1	5
336	WWP1	5
337	XRN1	5
339	YME1L1	5
340	YPEL2	5
341	YWHAQ	5
342	ZBTB21	5
343	ZBTB34	5
344	ZBTB4	5
345	ZC2HC1A	5
346	ZC3H11A	5
348	ZNF33A	5
349	ZNF354C	5
350	ZNF737	5
