# Supplementary material for: Overlooked poor-quality patient samples in sequencing data impair reproducibility of published clinically relevant datasets
Source: Genome Biol. 2024 Aug 16;25:222. doi: 10.1186/s13059-024-03331-6 (PMC11328481; doi:10.1186/s13059-024-03331-6)
Supplement: Supplementary file 11 — Additional file 11: Table S10. Overlapping Pathways enriched in High-Quality Markers in RNA- and ChIP-seq Datasets. [file 13059_2024_3331_MOESM11_ESM.tsv]

	pathway	pval	padj	overlap	size	overlapGenes	input_genes	universe_genes	significant	fold_change
0	MARTORIATI_MDM4_TARGETS_FETAL_LIVER_DN	2.8737526215393677e-10	1.3526753589585804e-06	56	248		500	5243	True	2.37
1	JOHNSTONE_PARVB_TARGETS_2_DN	1.763479081846375e-07	0.00016601392076501774	44	207		500	5243	True	2.23
2	GABRIELY_MIR21_TARGETS	3.14041243471561e-07	0.0002463653555034396	44	211		500	5243	True	2.19
5	SHEN_SMARCA2_TARGETS_UP	2.0398185207841958e-08	3.200475259110403e-05	58	291		500	5243	True	2.09
7	MARTINEZ_RESPONSE_TO_TRABECTEDIN_DN	0.00020640609915274056	0.032385116957065	26	131		500	5243	True	2.08
8	ONKEN_UVEAL_MELANOMA_DN	2.1048915628094595e-06	0.0011008582873493	43	218		500	5243	True	2.07
10	OSMAN_BLADDER_CANCER_UP	8.013822598392737e-06	0.0031434219142195	43	229		500	5243	True	1.97
12	SENESE_HDAC3_TARGETS_UP	7.352837534094725e-06	0.0031434219142195	48	266		500	5243	True	1.89
14	MILI_PSEUDOPODIA_HAPTOTAXIS_UP	1.970261724535371e-05	0.0071338630287599	52	307		500	5243	True	1.78
15	DACOSTA_UV_RESPONSE_VIA_ERCC3_COMMON_DN	5.351644355995052e-05	0.0132579947282466	50	302		500	5243	True	1.74
16	ENK_UV_RESPONSE_KERATINOCYTE_DN	0.00031695816303147466	0.0452097597996712	41	250		500	5243	True	1.72
