# Supplementary material for: Overlooked poor-quality patient samples in sequencing data impair reproducibility of published clinically relevant datasets
Source: Genome Biol. 2024 Aug 16;25:222. doi: 10.1186/s13059-024-03331-6 (PMC11328481; doi:10.1186/s13059-024-03331-6)
Supplement: Supplementary file 12 — Additional file 12: Table S11. Quality Markers in Known Disease Genes. For six diseases, the top 300 known disease genes were derived from the literature and compared to lists of low- or high-quality marker genes. For each disease, the table shows the number of quality markers in the disease genes and a P-value derived from a Fisher’s exact test. [file 13059_2024_3331_MOESM12_ESM.tsv]

Disease (MeSH term)	Disease genes	overlap with low-quality markers (genes)	ratio to overlap with low-quality markers	overlap with high-quality markers (genes)	ratio to overlap with high-quality markers	P-value for an enrichment of disease genes with low-quality markers (Fisher's exact test)	P-value for an enrichment of disease genes with high-quality markers (Fisher's exact test)
Alzheimer Disease	300	25	0.08333333333333333	24	0.08	0.8296995784429515	0.012958536946124609
Amyotrophic Lateral Sclerosis	300	45	0.15	26	0.08666666666666667	3.6959596236472896e-5	0.0035713429043795243
Breast Neoplasms	300	28	0.09333333333333334	27	0.09	0.3895515660044689	0.0014510768292433245
Carcinoma, Hepatocellular	300	27	0.09	20	0.06666666666666667	0.5187151401503509	0.13029521131186753
Carcinoma, Squamous Cell	300	25	0.08333333333333333	16	0.05333333333333334	0.8296995784429515	0.5846640846060203
Colorectal Neoplasms	300	26	0.08666666666666667	21	0.07	0.6670528409190641	0.07412232066630889
Glioma	300	23	0.07666666666666666	23	0.07666666666666666	0.9147569207619	0.027117930655643115
Liver Neoplasms	300	29	0.09666666666666666	18	0.06	0.2822020557042772	0.2758931722905693
Lung Neoplasms	300	26	0.08666666666666667	19	0.06333333333333334	0.6670528409190641	0.21579983557554608
Parkinson Disease	300	57	0.19	15	0.05	9.481782288195933e-10	0.7845009261546256
