# Supplementary material for: Overlooked poor-quality patient samples in sequencing data impair reproducibility of published clinically relevant datasets
Source: Genome Biol. 2024 Aug 16;25:222. doi: 10.1186/s13059-024-03331-6 (PMC11328481; doi:10.1186/s13059-024-03331-6)
Supplement: Supplementary file 13 — Additional file 13: Table S12. Relevance of pathways enrichment after quality imbalance mitigation. Mitigation of quality imbalance was performed either within the differential analysis (using low-quality probabilities of the samples, Plow values, as covariates in DESeq2) or by removing quality outlier samples (based on Plow values). First, pathways associated with low-quality markers (low-quality pathways) were derived for various reference gene lists of the MSigDB database (column gene_sets). For each dataset, a gene set enrichment analysis was performed on differential genes (differential pathways) with a positive or negative log-fold change (pos and neg values in column deg_sign, respectively). We summarized results only for datasets for which at least 1 low-quality pathway overlaps with differential pathways (n_datasets) and counted the number of datasets where the mitigation method had positive (column better), negative (column worse), or no substantial impact (column no_change). [file 13059_2024_3331_MOESM13_ESM.tsv]

method	gene_sets	deg_sign	n_datasets	worse	no_change	better
DESeq 2	Cell Type Signature Gene Sets	neg	19	0	17	2
DESeq 2	Cell Type Signature Gene Sets	pos	31	1	28	2
DESeq 2	Curated Gene Sets	neg	17	0	14	3
DESeq 2	Curated Gene Sets	pos	32	0	27	5
DESeq 2	Regulatory Gene Sets	neg	3	0	3	0
DESeq 2	Regulatory Gene Sets	pos	7	0	7	0
Outliers out	Cell Type Signature Gene Sets	neg	19	1	14	4
Outliers out	Cell Type Signature Gene Sets	pos	31	1	25	5
Outliers out	Curated Gene Sets	neg	17	0	4	13
Outliers out	Curated Gene Sets	pos	32	1	7	24
Outliers out	Regulatory Gene Sets	neg	2	0	0	2
Outliers out	Regulatory Gene Sets	pos	6	0	1	5
Outliers out & DESeq 2	Cell Type Signature Gene Sets	neg	19	1	14	4
Outliers out & DESeq 2	Cell Type Signature Gene Sets	pos	31	1	25	5
Outliers out & DESeq 2	Curated Gene Sets	neg	17	0	4	13
Outliers out & DESeq 2	Curated Gene Sets	pos	32	1	7	24
Outliers out & DESeq 2	Regulatory Gene Sets	neg	2	0	0	2
Outliers out & DESeq 2	Regulatory Gene Sets	pos	6	0	1	5
