# Supplementary material for: Overlooked poor-quality patient samples in sequencing data impair reproducibility of published clinically relevant datasets
Source: Genome Biol. 2024 Aug 16;25:222. doi: 10.1186/s13059-024-03331-6 (PMC11328481; doi:10.1186/s13059-024-03331-6)
Supplement: Supplementary file 14 — Additional file 14: Table S13. Quality Features and Plow values as input and output by seqQscorer respectively. Column prefixes designate types of quality features as follows. BowtieMI: mapping metrics from bowtie2 ran on the first fastq file for paired reads to allow comparison to single read data as used by seqQscorer. FASTQC: ordinal outputs of FastQC. TSS: percentage of counted reads in bins around transcription start sites (TSS) with relative bin position in base pairs given in full feature name. ReadsAnno: percentage of sequencing reads in different types of genomic regions described in full feature name. Accession: SRR run accession number. Dataset: GEO accession number. Plow: low-quality probability predicted by the seqQscorer tool. [file 13059_2024_3331_MOESM14_ESM.csv]

BowtieMI_multiple	BowtieMI_no_mapping	BowtieMI_overall	BowtieMI_uniquely	FastQC_Adapter_Content	FastQC_Overrepresented_sequences	FastQC_Per_base_N_content	FastQC_Per_base_sequence_content	FastQC_Per_base_sequence_quality	FastQC_Per_sequence_GC_content	FastQC_Per_sequence_quality_scores	FastQC_Per_tile_sequence_quality	FastQC_Sequence_Duplication_Levels	FastQC_Sequence_Length_Distribution	TSS_+1500	TSS_+2500	TSS_+3500	TSS_+4500	TSS_+500	TSS_-1500	TSS_-2500	TSS_-3500	TSS_-4500	TSS_-500	readsAnno_1st_Exon	readsAnno_1st_Intron	readsAnno_3_UTR	readsAnno_5_UTR	readsAnno_Distal_Intergenic	readsAnno_Downstream	readsAnno_Other_Exon	readsAnno_Other_Intron	readsAnno_Promoter	accession	dataset	p_low
30.05	15.35	84.65	54.61	2	1	2	0	2	2	2	1	1	2	5.015486605444759	3.47202370123964	3.0188839721312006	2.3382293529646603	22.9792401522436	3.29542206020285	2.8349583834393703	2.38040111607512	1.8748124715015704	12.4802430605596	25.6777273022643	1.60563330359938	39.5986507481731	1.17793701522339	2.20984292203995	0.420371103326461	13.0129549442045	5.46884138020664	10.8280412809622	SRR5811688	GSE100925	0.354
22.92	23.35	76.65	53.73	2	2	1	1	2	1	2	2	2	2	5.94286221206393	3.76787431199961	3.3128384557481496	2.52878871490203	19.014967392141	3.15067974894753	2.66276859574213	2.3696305312361003	2.03474605789966	8.05157768810997	16.9463811973374	2.23419289928319	35.4476019715079	1.76010710972091	2.70266743397315	0.415624343450556	19.9313078008187	6.57117093839756	13.9909463055106	SRR5811694	GSE100925	0.205
29.06	12.64	87.36	58.3	2	0	1	0	2	2	2	0	0	2	5.8005272478144905	3.6165582828617	3.05863256688183	2.4813614577955603	21.0014274381777	3.2254150388109797	2.73754482922826	2.3841766131367796	1.96166864890172	10.0119849861434	20.9147363503971	2.37408292803561	35.8683904413853	1.33519266525614	2.54604823271875	0.38239954570018	16.6976936956741	7.03718205882084	12.8442740820121	SRR5811696	GSE100925	0.36
26.56	9.63	90.37	63.81	2	1	2	0	2	2	2	0	1	2	5.75026945915619	3.6354300612397097	3.16567477663109	2.5547162545288	18.3585234302206	3.04925956828991	2.59377953261286	2.32575896740153	2.05674245459032	7.55503717097764	16.4562258812277	2.05248953331075	35.4133871778352	1.80706753366942	2.3713056627501	0.381804455012609	21.0710893548623	6.364366983933	14.0822634173989	SRR5811702	GSE100925	0.189
35.69	15.12	84.88	49.19	2	1	2	0	2	1	2	1	1	2	4.72884536769895	2.7235039165536703	2.1963095214253	1.9405466092859296	31.8308783942189	2.40153245691438	2.04362931224399	1.82556521718642	1.55778580710222	15.9040706475832	38.6687907320367	1.50031754934387	28.754888433545	1.22907503001696	1.53790502269977	0.341468645095306	12.5397231252511	4.72977670212929	10.698054759882	SRR5811707	GSE100925	0.487
24	11.95	88.05	64.05	2	1	1	0	2	2	2	0	1	2	5.65413762675446	3.65366291859209	3.3922327296514303	2.96953804536075	15.6090403513295	3.65570711642047	3.09627831072034	3.06527464365657	2.66540683511614	7.48596601407544	13.3798064579163	2.11173999286544	41.6006416563094	1.30660219808185	2.80440616117298	0.377972829581628	19.2494620675239	6.31090793004492	12.8584607065036	SRR5811713	GSE100925	0.335
31.5	15.71	84.29	52.79	2	1	2	0	2	1	2	1	1	2	5.52845374131582	3.28658270376979	3.111475456512661	2.7389573288789304	25.154939068372503	3.01182092555332	2.67062279336396	2.42421510193235	2.11920105538894	11.0477724839604	25.5484585967006	1.49055911985581	35.9283838670291	1.3758185794243	2.83078084082153	0.320965007101573	15.1030351068084	5.19987042743521	12.2021284548234	SRR5811714	GSE100925	0.426
28.71	14.27	85.73	57.02	2	1	2	0	2	2	2	1	1	2	5.39271266395106	3.32043188361166	3.09331504267044	2.45197534493297	23.248039119621897	3.2203464960782404	2.7495485659093797	2.47903806044317	2.0819627001124497	9.41677515082798	22.6021179677218	2.06989573512802	35.4410721453174	1.43772577498577	2.20384389205739	0.389709794550597	15.6133612119741	7.03332835500462	13.2089451232603	SRR5811716	GSE100925	0.273
22.42	12.13	87.87	65.46	2	1	1	0	2	2	2	0	0	2	5.5676881985358095	3.43331668019023	2.8005731109019703	2.63362440296206	17.557951230948	3.0327308233746404	2.6081325757101603	2.43116922134986	2.23975291136014	7.371576385008531	15.2752010598752	0.943666813112769	36.7393813297154	2.05487403738245	1.91874745331746	0.241180795680371	24.7223404667002	3.25872928793049	14.8458787562856	SRR5811724	GSE100925	0.21
28.81	15.6	84.4	55.59	2	1	1	0	2	2	2	0	0	2	5.25778252761236	3.35317521439421	2.56111923374952	2.31171342383822	23.1360914495868	3.21549846802037	2.7094594114259904	2.61988658848397	2.26254315727613	11.681433544311302	24.776588117486	1.75909082829193	31.0389941280685	1.40191622869129	3.01583821673412	0.410027907968881	17.9143089074415	5.85545923718218	13.8277764281355	SRR5811731	GSE100925	0.391
21.56	11.57	88.43	66.87	2	1	2	0	2	2	2	0	1	2	5.1871504146961	3.4041946843808697	2.95048300164431	2.4891943790415096	14.0667584946543	3.2241575460666603	2.8187347188955294	2.4784509568431097	2.21337115017947	6.17859865062617	11.9394847105456	2.61547406810798	35.7670971303427	1.70824245934426	3.03017619750048	0.504067836490168	21.4657559660094	8.70987592872463	14.2598257029348	SRR5811732	GSE100925	0.142
30.44	11.9	88.1	57.66	2	1	2	0	2	2	2	0	0	2	5.45014739485134	3.36425768502112	3.0242903536681895	2.36422022618327	22.1381731665318	3.3062532421759303	2.76707300046426	2.45071608811681	2.1551318040289797	10.689390181471	22.5728709419134	2.86974940232483	33.0355084355959	1.26406169257066	3.14584409905792	0.388531451058779	15.4248462512564	8.53224606613325	12.7663416600889	SRR5811734	GSE100925	0.398
23.2	11.13	88.87	65.66	2	1	1	0	2	2	2	0	1	2	5.552110891427809	3.65744559462467	3.2695551582001094	2.7213096675530295	16.167728010820902	3.25999011987806	2.79918033248073	2.5251701170198	2.15866035449157	7.082066903504519	13.9692176778864	2.04461343130369	37.6721009598934	1.80148846507105	2.31520251409224	0.389562735245916	20.8424505195671	6.59341401480361	14.3719496821366	SRR5811689	GSE100925	0.214
23.75	12.71	87.29	63.54	2	1	2	0	2	2	2	0	1	2	5.26068576796618	3.2605482935994203	3.0093138883479	2.41588287183952	17.5505504702769	3.0326845306968795	2.55381548648742	2.4367331507979197	2.18996666246606	7.82126041081923	15.9935601785274	1.5486510178241	36.1419510825661	1.74310612527859	2.12789118764288	0.323022361764419	22.4357879900767	5.30231065836289	14.3837193979569	SRR5811690	GSE100925	0.17
32.1	15.99	84.01	51.91	1	0	2	0	2	1	2	1	0	2	4.80293880621711	3.1560502768225	3.2117599863820696	2.23564969068017	27.211574287350196	2.96749433677472	2.55502821792019	2.19577201396552	1.89067802763821	13.7987474838376	31.0525043552192	2.67243155191076	29.4263970935833	0.867590620114147	2.42284742622324	0.390570578365962	11.2164011064579	10.0754110814875	11.875846186638	SRR5811691	GSE100925	0.568
24.58	19.02	80.98	56.4	1	0	2	0	2	2	2	0	1	2	5.80339391604367	3.7542510391429	2.92528297040511	2.52987767380174	23.5316781139093	3.15039972734076	2.55358717316085	2.33427430408915	1.90528055006039	10.1724866078375	22.767275399732	1.86745388183126	35.1797481487886	1.63153636649971	1.67538490992521	0.33090210658284003	16.6111869368396	5.9510502034943	13.9854620463065	SRR5811697	GSE100925	0.278
34.87	18.19	81.81	46.94	1	0	2	0	2	0	2	1	0	2	4.862766381369379	2.82326969761421	2.15647590619171	1.94488652893188	33.6274315665437	2.38004434698213	1.88706921209543	1.82045095062426	1.57378003016768	16.9365623021315	39.961269594431	1.25470376374453	27.4555541699981	1.26069426208063	1.31790963394388	0.238030617559251	12.9881339230918	3.92707729698935	11.5966267381614	SRR5811698	GSE100925	0.626
20.13	19.57	80.43	60.31	2	1	2	0	2	1	2	1	0	2	5.70405173046152	3.89992577608747	3.25888977438168	2.86974262827247	17.5327573624029	3.04728324317469	2.59733962599602	3.3765042153463196	3.1893903319934904	6.299210640501389	14.5269791373938	1.24382316149682	41.460854946569	1.5979577575123	1.3621996135357	0.285496149034958	22.0399048014583	4.56060202881323	12.9221824041859	SRR5811699	GSE100925	0.375
23.57	12.29	87.71	64.13	2	1	1	0	2	2	2	0	1	2	5.2519001110535894	3.32693311928342	2.8860252618424904	2.3985980338724904	17.2374791061896	3.02432917471444	2.54978598809195	2.64499107238551	2.66369003504915	7.669539161784789	15.8000141419809	2.22337030777056	33.7125437089854	1.65757702247434	2.64808592850088	0.380350857984859	21.7688424788612	7.44461247550814	14.3646030779337	SRR5811700	GSE100925	0.208
20.9	22.68	77.32	56.42	2	2	1	1	2	1	2	2	2	2	5.025510369043539	3.5031653550435498	2.89427908149738	2.55530479879464	15.8527705748078	3.3109807750755	2.779433922001	2.62669503307618	2.31229347594136	7.6280206669555	14.6665735217448	2.5741634098286	34.5857444284459	1.53844362597657	2.78076402122152	0.395607181990947	20.1233135271006	9.02030947400286	14.3150808096881	SRR5811701	GSE100925	0.243
25.46	16.45	83.55	58.09	2	1	2	0	2	2	2	1	1	2	5.33897442955711	3.4738221618484	3.17437330572627	2.58804239200034	20.5756790559342	3.19783132962713	2.81029520008138	2.53909171967661	2.1693884756473403	8.84678678930266	19.8038140483796	2.19880080648637	36.5235600339069	1.50030889769021	2.26955992854646	0.453409129004296	16.0531016680475	7.97698353024563	13.220461957693	SRR5811704	GSE100925	0.225
28.84	16.51	83.49	54.65	2	1	2	0	2	1	2	1	1	2	5.2810233622192	3.40234400733026	3.0988327873564905	2.37718515501949	25.482485821570396	2.826702759029581	2.36927996933746	2.187700249732	1.84190826391343	11.168829613304698	26.2927904719683	1.88379923076001	31.9293305695012	1.56028708707269	1.83635078301921	0.335494074934998	16.622173761967	6.28236619178279	13.2574078289939	SRR5811705	GSE100925	0.306
26.78	11.85	88.15	61.37	2	1	1	0	2	2	2	0	1	2	5.0758046730710795	3.3440502066987596	2.8118746284640803	2.41163684547282	19.0225258543625	3.24308319228204	2.8127821971329903	2.72599594316805	2.4908222118356003	9.101325504040949	19.0245358188005	2.39627906132309	36.0902230044152	1.22457825692768	2.93367737718758	0.43084911430267	16.9586841003401	8.12996506230121	12.811208204402	SRR5811706	GSE100925	0.286
29.44	14.32	85.68	56.24	2	2	2	0	2	1	2	0	1	2	5.3987465132293	3.51594869340927	3.2293040464046903	2.7511350241010297	21.666997350637804	3.4859537120248403	2.9067121065347004	2.4283096602514	2.01619962418739	10.0644250183821	22.6412715313435	2.65497780610875	36.3638910876524	1.17308900205711	2.65346007551293	0.527703253313906	13.6164951631093	8.92250467577772	11.4466074051243	SRR5811708	GSE100925	0.363
30.53	15.97	84.03	53.5	2	2	2	0	2	1	2	2	0	2	5.71295285855902	3.22170269938986	2.7682937423613705	3.29143961509031	20.566677892802694	2.38045652688739	4.2040887729516	1.74175682285276	1.3527295576228002	9.3497449128348	19.708306308129	0.449620060338108	35.1383194587422	2.00520074024266	3.85223709186983	0.269914848291908	19.835647087526	2.704384926184	16.0363694786764	SRR6188338	GSE105130	0.575
33.81	13.06	86.94	53.13	2	2	2	0	2	2	2	1	1	2	7.00879161581456	3.5779564295664197	2.69154806286529	2.8003648698857004	24.528067489425997	3.39966250685856	2.75055759986473	2.04819457273299	2.09386082261365	7.89025376401477	18.5650062234984	0.899358784105576	34.7083698575613	2.12542247315613	3.68394291406971	0.320147799458406	20.3695906755659	4.35403308002199	14.9741281925626	SRR6188339	GSE105130	0.406
29.88	15.92	84.08	54.2	2	2	2	1	2	1	2	1	0	2	5.62340470577601	3.15252737423789	2.8213960326088197	3.2981109813334197	20.0737671185626	2.62894972845803	4.2723555284899	1.8905648976989695	1.47462872611965	9.01452743608713	18.5520620340931	0.623290856775136	34.707190088248	1.91935520322969	4.0139217484498	0.367551287678468	21.1018450123052	3.46271376556889	15.2520700036517	SRR6188340	GSE105130	0.549
36.46	13.39	86.61	50.15	2	2	2	0	2	1	2	1	0	2	4.61269886353796	2.5478317394231	2.13171783228208	1.96857439421597	27.998785372279897	2.56226410301706	2.13344971591335	1.68974112958069	1.3657634316235	13.5551068052635	31.7899712835127	0.693260112256409	30.5000964144227	1.67703362265358	3.35256618243918	0.412676822319188	14.3528167444718	3.36526748362975	13.8563113342948	SRR6188341	GSE105130	0.61
25.66	16.36	83.64	57.98	2	2	2	0	2	1	2	2	0	2	4.923579833158571	3.1510241366488	2.6818498666249	3.373654740824259	17.4253284757934	2.53920845374556	3.8777420808907097	1.90826232150394	1.51465332636666	8.11190834601722	16.3308351228938	1.19617568142795	32.6165924537146	2.01104346120918	3.36002927067241	0.292706724123913	20.5551144760693	5.97071497921878	17.6667878306701	SRR6188342	GSE105130	0.419
28.67	13.31	86.69	58.02	2	2	2	0	2	2	2	2	1	2	6.16027204167368	3.6021528942493397	2.8755626201082904	2.6740459970055097	21.3203895142146	3.7207327961094703	3.0332462055584903	2.29950422527413	2.0628058219502	8.45793066536244	16.7381335548288	0.888519729821708	40.3157463646484	1.93312452773596	3.09401443181228	0.329128380833723	18.5617793467038	3.84156154285418	14.2979921207612	SRR6188343	GSE105130	0.343
28.23	16.51	83.49	55.26	2	2	2	0	2	1	2	2	0	2	5.66826254493274	3.2188668984822595	2.69458675057704	3.3568542712002905	20.0624297036985	2.7556749103740903	3.77872191591634	1.84186790823361	1.4955818886782102	8.34260635628292	18.107256654129	0.546465106250449	35.0953498957859	2.0703864306078	3.40636304832179	0.250473155889892	20.5783282623799	3.25842696629213	16.6869504803431	SRR6188344	GSE105130	0.495
27.15	15.55	84.45	57.29	2	2	2	0	2	2	2	2	0	2	6.3996902287049995	3.4512974633330695	3.01387576465907	3.0765168254599797	18.7881737466459	3.51382011003038	3.88848233379988	2.37621581680865	1.91179570251535	8.40290161919445	13.2948832582294	0.842388247067392	37.255398899791	1.9891400249886	4.70140990188125	0.472651693244195	21.8660918893633	4.06497036304529	15.5130657223897	SRR6188345	GSE105130	0.467
27.76	16.7	83.3	55.54	2	2	2	0	2	1	2	2	0	2	5.48854127900695	3.2033998007178996	2.76954105091298	3.55190338419429	20.458348839722	2.55393222007467	3.42801234108453	1.84528025546525	1.4291888257962295	8.63851906985678	18.8095764042624	0.539038902041385	34.7084627907088	2.04606681681321	3.31598964661138	0.341551375569652	20.727546448586	2.96147252462291	16.5502950907842	SRR6188346	GSE105130	0.483
31.81	14.14	85.86	54.05	2	2	2	1	2	2	2	2	0	2	5.64760798901505	3.12405008449517	2.6454964833472903	2.44785582597373	24.635319794696	3.15409798644118	2.94283095492931	2.07260644585729	1.61653053880081	10.4246420747494	22.4160040438723	0.755663692386176	34.7010131810204	1.77327060983038	4.27972601367602	0.382840098161739	17.5506619627922	3.84691986680379	14.2939005314571	SRR6188347	GSE105130	0.618
27.52	16.63	83.37	55.85	2	2	2	0	2	1	2	2	0	2	4.88434713251654	2.8712615967711903	2.50664171899082	3.1007082501244403	20.1704358047125	2.4784556429123996	3.2629880838865604	1.79647254256397	1.48930428368386	9.150039880299133	19.8487218362569	0.988969600429893	31.3763050320501	2.14334721529191	3.45809503703988	0.301788661574483	19.48539995394	4.98167197635589	17.415700687061	SRR6188348	GSE105130	0.479
29.93	14.62	85.38	55.45	2	2	2	1	2	2	2	2	1	2	5.4098212811212	3.18728412659186	3.0965133479894	3.18845536244479	22.8155572915874	2.76552209594998	3.01768917508688	2.03923874354503	1.62602673462958	9.42329517837336	21.4026419457203	1.24717549365167	31.2015265512382	1.9797607793939	3.22834193716916	0.290035364166576	20.7896552491598	5.82331504798586	14.0375476315145	SRR6188349	GSE105130	0.372
33.76	13.97	86.03	52.27	2	2	2	1	2	1	2	2	0	2	4.83602298340178	2.70297917056562	2.48653625070181	2.76098401321441	23.8097673645459	2.53617165713675	3.06809582539496	1.7466548409632798	1.45988540846917	11.6393284457376	24.9853524480012	1.07392131242066	30.0073702761645	1.62029825205879	4.64327398362264	0.346542480225805	17.499523373308	5.04910417431982	14.7746136998786	SRR6188350	GSE105130	0.636
41.14	10.38	89.62	48.47	2	2	2	1	2	2	2	2	0	2	5.37004717928575	2.83410477640054	2.27326492262508	3.3075714496136803	27.0281067135633	2.56629426126701	3.03697124161418	1.60675150308652	1.31472645387633	13.931502997246	30.3116504550994	0.80585402000741	30.5764741068758	1.30737845788489	5.36186985809113	0.456996567224809	15.7765928478642	4.56427413990902	10.8389095470433	SRR6188351	GSE105130	0.68
25.12	16.38	83.62	58.49	2	2	2	0	2	1	2	2	0	2	4.699408851559911	3.0218771564121605	2.7008894135037296	3.2017451017677003	18.0828277537196	2.46481273522458	3.04675251055708	1.8002341631895	1.55375288966704	7.9671693162506605	17.3408330632362	1.3934619354422	31.7507436142463	2.06035265315105	3.04872870966932	0.257260031167812	19.6506717345258	7.27492139276826	17.223026865793	SRR6188352	GSE105130	0.381
35.52	13.36	86.64	51.11	2	2	2	0	2	2	2	2	0	2	6.29807292772786	3.41265847330077	2.79123075928679	3.21147933037239	24.915050000461697	2.8771041283853	3.6542350344878503	1.92961153842602	1.6543319882916698	9.82799933517392	22.6140276554508	0.80295231576019	33.4238713244673	2.02423401511942	3.16251934946549	0.28431160921756	19.8300132863444	3.85327073783653	14.0047997063383	SRR6188353	GSE105130	0.656
31.68	13.37	86.63	54.95	2	2	2	0	2	1	2	2	0	2	5.167111851932231	3.26905273656191	2.83017778937235	3.5168866428259804	20.9576062038125	2.28879864620584	4.18351021463548	1.76184858468024	1.32320450279693	9.8320916627612	21.3120980431317	1.44591916013165	30.8790611280363	1.56574862825274	4.55848382244459	0.30869363945645	18.2451332265874	7.18734379166758	14.4975185602917	SRR6188354	GSE105130	0.562
32.32	12.59	87.41	55.09	2	2	2	0	2	2	2	2	1	2	6.129735641493809	3.3903966979211004	2.7154290734868103	2.5266669412297698	22.9421495545214	3.51909815173272	2.9556717872685097	2.29294510110786	2.10990303346467	8.763138988418008	19.2504264795118	1.16311553301352	35.39138797614	2.05362765190113	3.91628407542677	0.37266867407806	18.7401394502135	4.46538360257834	14.6469665571368	SRR6188355	GSE105130	0.388
27	16.32	83.68	56.69	2	2	2	0	2	1	2	2	0	2	5.048055953548901	2.9070177346364905	2.5323928076793902	3.22213286458414	19.4629300568689	2.40261843106842	3.1580821593691497	1.77250766875748	1.4796190895001102	8.7770975709726	19.2445082360027	1.11478536676893	32.2679452598318	1.9221920925291	3.35798019248213	0.322436848149932	18.854189946137	5.18910598468126	17.7268560734171	SRR6188356	GSE105130	0.468
28.31	13.84	86.16	57.85	2	2	2	0	2	2	2	2	1	2	6.01447559622465	3.37110080456088	2.61958151691992	2.5022400497685697	21.2115303370056	3.20187839199246	2.9609279609279597	2.36017678983458	1.95522686016983	7.6181423139598	17.4641634381737	1.27022863186589	36.6278860520978	2.12645166084048	3.18398868740719	0.268302565418342	18.3890004075041	5.34805611250364	15.3219224441888	SRR6188357	GSE105130	0.299
29.26	16.73	83.27	54	2	2	2	0	2	1	2	2	0	2	5.08385215503161	2.88642608712361	2.50163332756865	2.96773217270998	21.599075728752304	2.4163640206760095	3.3495224918814	1.78669222343921	1.4907716992371398	9.632909628946411	21.2955567699357	0.593071227398017	33.6588939665992	1.95756742311873	3.47483530803553	0.280321637251311	19.0203155119713	3.04810746863797	16.6713306870522	SRR6188358	GSE105130	0.511
24.99	15.81	84.19	59.2	2	2	2	0	2	2	2	2	1	2	5.9785519922370005	3.60974555284621	2.8033964294494997	2.8593384587792796	17.4796868671632	3.885179875597279	3.03203423509668	2.3886415113612203	1.98315087838488	7.5448100405847	12.0530915215824	0.78159614285867	38.7008874323379	2.27731933904049	4.23095334536215	0.338889634585986	21.6101830811755	3.43842911053646	16.5686503925204	SRR6188359	GSE105130	0.271
29.41	16.98	83.02	53.61	2	2	2	0	2	1	2	2	0	2	4.8633178104831	2.75339868509493	2.4571957204152404	2.9373360283506806	20.738062141189697	2.4721323481583397	3.34737055123384	1.7222895441196695	1.3648945883633998	10.2040054253687	20.989027006646	0.568345401738766	32.6603455607502	1.92319506968194	4.32535184290634	0.309590437148925	18.5412146786825	3.51535725170425	17.1675727507412	SRR6188360	GSE105130	0.514
23.63	17.92	82.08	58.45	2	2	2	0	2	1	2	2	0	2	5.73970423039716	3.27897813527232	2.9064029806012406	3.21793819004988	16.7510179416015	3.28068384232444	3.10718906787983	2.10459882988496	1.9014978544642	7.1142604419730695	12.8815847509875	0.608244935556742	37.8293746238068	2.44894129802783	3.64057500590943	0.380884148347431	22.5345488484529	3.08204239681646	16.5938039920948	SRR6188361	GSE105130	0.441
26.73	17.09	82.91	56.18	2	2	2	0	2	1	2	2	0	2	5.39340262240272	3.28710979667996	2.83757916841055	3.35670442305813	18.396983669988803	2.54508875425619	4.2478051157478	1.88761854907869	1.51938216375362	8.252330575681441	17.2314673640329	0.846778862855599	34.129048133709	1.99849461535492	3.7523642258849	0.303610028177713	20.4171411201606	4.1674306172077	17.1536650326167	SRR6188363	GSE105130	0.471
27	15.33	84.67	57.67	2	2	2	0	2	2	2	2	1	2	6.90127587506038	3.8814805016575895	3.10719216546811	3.30997634381426	17.2448043197636	3.4054041924477403	4.93366701586016	2.6286356770239703	1.85552837856511	6.6778235364285194	11.5211967718158	1.09255986694135	38.8533850573626	2.18724602619592	4.4229242661929	0.37954317790924	20.8903494679544	4.87487951010225	15.7779158555255	SRR6188364	GSE105130	0.352
29.51	16.02	83.98	54.47	2	2	2	0	2	1	2	2	0	2	5.0893757688126104	2.80993940000167	2.53950788847886	3.0005870662051097	20.0887386888537	2.64501309288626	3.74900716744724	1.79001606394139	1.42122416998008	9.7544681930388	19.3426267303057	0.776910838644526	33.6000838358722	1.73625996741833	4.86593405546505	0.335343488906037	18.5511875160765	4.44389665323387	16.3477569140778	SRR6188365	GSE105130	0.509
32.45	13.9	86.1	53.65	2	2	2	1	2	2	2	2	1	2	6.861115660101019	3.48026764320898	3.1269563076294102	3.6931603710582	21.0626750151278	3.47817704359016	2.80639769941126	2.15703422892298	1.92834585950938	7.052057091952701	15.3509179750155	1.00444923823648	37.3597699599708	2.24716750428884	4.27036212243076	0.338923163468825	20.8849195464288	4.28035779871962	14.2631326914404	SRR6188366	GSE105130	0.414
26.11	17.17	82.83	56.72	2	2	2	0	2	1	2	2	0	2	4.93082216588193	3.0679705420741303	2.65447301702282	3.20922371121574	17.3848847036098	2.4266570083303196	4.32113968368948	1.82639140408065	1.39647470723168	8.16226005070627	16.1719056559351	0.852525520830189	34.188434581555	2.0449263201106	3.61330282706204	0.317538892477467	20.3398752784502	4.42187999927558	18.0496109243038	SRR6188367	GSE105130	0.444
32.07	11.86	88.14	56.07	2	2	2	0	2	2	2	2	1	2	5.88476899337388	3.3641190886811296	2.80577743487338	2.67064536625216	22.2444857946809	3.28900789688663	3.2120813288554104	2.4141100117999503	1.88538168285377	10.4673459199419	20.7208454578883	1.29435771257882	36.7725834494718	1.60918000935161	3.87785258054412	0.328214160874875	15.9388150697058	5.77495766809059	13.6831938914941	SRR6188368	GSE105130	0.436
34.54	13.2	86.8	52.26	2	2	2	0	2	2	2	2	0	2	5.5449370435528	3.08336242383186	2.53634584167165	2.7256356993989503	26.1451575552921	2.8750629334052205	2.76711126165204	1.8961244543371296	1.45659870434952	11.6091250845353	26.3505604099841	0.46190041662058	33.9989354053755	1.54550565940346	4.28073037643329	0.331245621796999	16.9807451240644	3.03501640673967	13.0153605795819	SRR6188369	GSE105130	0.626
27.92	13.93	86.07	58.15	2	2	2	1	2	2	2	2	1	2	5.3654812957555995	3.217894542383	2.8584142667427304	2.78300938668761	21.979534952892298	3.05837081308304	2.61151847303375	2.27562400733368	1.77869539100742	9.50113107320083	20.3361155105119	1.09877213143899	34.6215476000962	1.83918837737059	3.41030703104938	0.318499832093303	18.4992511012704	5.2008082761153	14.6755101400539	SRR6188370	GSE105130	0.262
30.46	15.47	84.53	54.07	2	2	2	0	2	1	2	2	0	2	5.4229845106596395	3.16967766130244	2.71374000196382	3.38191226453375	21.5030090229282	2.5262306117065	3.84968016931447	1.86137081786036	1.4747583968124598	9.60391155235298	20.7116161144113	0.54020735159974	33.9308425743968	2.00950982630784	3.68656615765394	0.258154279717616	20.2044174906032	3.16292232537614	15.4957638799334	SRR6188371	GSE105130	0.564
28	13.33	86.67	58.68	2	2	2	0	2	2	2	2	1	2	6.69646411096279	3.7066436224893	2.72780449984482	2.55231955105389	17.682906427641	3.4971231313621898	3.78163719034867	2.58566284507137	2.17665946343833	6.4551001971754	13.5851348433572	1.79094516781956	36.6065913155728	2.22127542637565	4.16590172490038	0.276302739126569	20.8252364969016	6.59558770042918	13.933024585517	SRR6188372	GSE105130	0.302
28.01	16.3	83.7	55.7	2	2	2	0	2	1	2	2	0	2	4.48880844429311	2.8627921841305093	2.49852153187219	2.78537421671057	20.0240139065608	2.41405470630753	3.3474907857087404	1.8078529058619	1.47416712962133	9.48274523156694	20.4685985893531	1.30346830823937	31.1674578604193	1.88727490408294	3.36794034323431	0.285690047208757	18.1652748586784	5.70292775542733	17.6513673333564	SRR6188373	GSE105130	0.485
34.43	14.25	85.75	51.32	2	2	2	1	2	2	2	2	0	2	5.55136378849704	2.86063806339584	2.3053034340484704	2.4415131877397203	23.4517510766751	3.05410722553093	3.6460598879768105	1.88023104346234	1.4696192774119201	10.4110665760157	22.4741616307945	0.696565809256207	33.0165428547768	1.59083407107257	5.5619123600774	0.581326857557424	18.0729201293756	3.9827421505128	14.0229941365768	SRR6188374	GSE105130	0.658
32.68	13.45	86.55	53.87	2	2	2	0	2	1	2	2	1	2	5.66848960830827	3.30532866678761	3.08047480446611	2.8590873428998305	21.850572707178102	2.87168193231044	3.3128392017572303	1.89311699911376	1.5999750419145602	10.9374187562323	21.6812471830905	1.11867423235603	32.3720978608822	1.74238134310247	5.13908310316534	0.357790849522137	17.8119980122731	5.18600270423316	14.5907247113751	SRR6188375	GSE105130	0.446
28.55	15.38	84.62	56.07	2	2	2	0	2	2	2	2	1	2	5.811724609010309	3.4514870253112204	2.9017260980446404	3.08182834506834	19.930842627980105	3.41154308863536	3.15332562817158	2.15437267929273	1.88126487557109	8.66464347082084	17.1108211539507	0.970568560291785	36.3769380051105	1.94503735956185	3.77921338089261	0.33447503965243	20.6306095482578	4.31189147407759	14.5404454782048	SRR6188376	GSE105130	0.356
26.47	17.67	82.33	55.86	2	2	2	0	2	1	2	2	0	2	5.04432152478677	3.0461483149561204	2.74747298075311	3.10056334127696	18.3475808391089	2.58362059122898	3.9566283089316	1.9543253872819497	1.6658528705141002	7.734707312747929	16.6178760662062	0.692138194415764	34.1917239804384	2.26408631198937	3.22710344174159	0.301853880856998	21.5580762007954	3.43433190079272	17.7128100227635	SRR6188377	GSE105130	0.455
23.06	13.75	86.25	63.19	2	2	2	0	2	2	2	2	1	2	5.33248617080605	3.63819976417036	2.9573779083047	3.2315849398309795	14.4780153208106	3.3011512057572996	3.21106289138271	2.36919512989761	2.07979946364409	6.18270188420231	11.1333946129634	2.38073684112792	34.3681234506003	1.83676406413935	4.482233549669	0.502423330826439	20.227152447007	9.95260113460164	15.1165705690649	SRR6188378	GSE105130	0.195
26.43	17.12	82.88	56.44	2	2	2	1	2	1	2	2	0	2	5.30737143636282	3.26019935976099	2.73881361515433	3.1000792757311295	18.3890737047106	2.6221322879072497	3.6755221398896896	1.92300963013105	1.5963743117672	8.09988018142921	16.6985031042035	0.648594510778736	35.5058132168478	2.11290974581129	3.49010214609365	0.330511695818225	20.1702636008761	3.32092456393332	17.7223774156375	SRR6188379	GSE105130	0.473
29.29	15.54	84.46	55.17	2	2	2	1	2	2	2	2	1	2	5.369088579838361	3.5006168644342703	2.68128828762695	3.07721816636159	21.2453557567305	2.85450760957336	3.0748501646945203	2.02026062226348	1.70365879937579	9.12769922590026	19.9583785890176	0.898638716913999	33.6945102140648	1.99105269952871	3.39355448508013	0.364098512691925	20.9097251257585	3.43311496108505	15.3569266958593	SRR6188380	GSE105130	0.353
30.85	15.51	84.49	53.64	2	2	2	0	2	1	2	2	0	2	4.99833108839077	2.74411679067114	2.3821641877608397	2.703873532008779	21.9828800443149	2.5297622570313303	3.2479860616289997	1.74111274977452	1.3732420205903402	10.8874585435255	22.7049811966662	0.870860100118727	30.5885319195026	1.81546572726939	4.75759265243603	0.295692337922602	17.6048210398474	4.99220522800152	16.3698497982356	SRR6188381	GSE105130	0.592
27.46	15.25	84.75	57.29	2	2	2	0	2	2	2	2	1	2	5.36666001989312	3.1834898864817593	2.57949875461489	2.8309355786055694	19.9360729839333	3.09299150825517	2.8681024484117903	2.18965958686959	2.14352547228472	7.822741168738769	17.0200738756387	0.996967086396733	36.4183296552864	2.08846194696532	2.94405041481289	0.310490104676824	19.9766335839126	4.00627824917096	16.2387150831396	SRR6188382	GSE105130	0.233
31.37	13.82	86.18	54.81	2	2	2	0	2	1	2	2	0	2	5.40495380609467	3.09943583328885	2.64991262494169	2.7740710743303003	20.7964242366576	2.6477079421955403	3.5408365262554504	1.89927616784366	1.56439646229644	9.623556222891107	20.3643208353593	1.23324122996868	33.2196450558365	1.70323529992004	4.35852772326749	0.332245190684137	17.1731191243488	6.33424353584082	15.2814220047742	SRR6188383	GSE105130	0.564
31.36	12.6	87.4	56.04	2	2	2	0	2	2	2	2	1	2	5.2010535517325005	3.1233552556304596	2.56168220449522	2.68845624007433	22.164861166412695	3.02209621096664	2.9281598542785097	2.11053597499302	1.87609554277136	10.0834557595229	21.276586003999	1.26733820063842	34.9929783077207	1.51146647499602	4.44535498173902	0.446710105399779	16.7260487043347	5.67252017520467	13.6609970459678	SRR6188384	GSE105130	0.397
29.73	15.93	84.07	54.34	2	2	2	0	2	1	2	2	0	2	4.63784906383034	2.7017543442292404	2.3782194399277796	2.8763680352272405	21.6874248405817	2.46493155214681	3.1370991051643102	1.6646584506246498	1.3494498122427	10.3481211780953	21.8809663440207	1.05644064792489	31.0456276251914	1.78694419695166	4.03614808963984	0.28834727289381	17.7560777157757	5.06177935485866	17.0876687527434	SRR6188385	GSE105130	0.527
33.59	13.96	86.04	52.45	2	2	2	0	2	2	2	2	0	2	5.8784902046471	3.1261912952924704	2.557856272838	2.65548437485472	24.2359438777882	2.9130366058892996	2.93000529981125	2.01973947243633	1.81576647357998	9.91390131193573	22.3284223985122	0.615581321012408	35.439281666812	1.98494754889141	3.94548571760672	0.419260163310377	19.0908087060123	2.96457733995874	13.2116351378839	SRR6188386	GSE105130	0.612
30.04	16.34	83.66	53.62	2	2	2	1	2	1	2	2	0	2	5.121876296127191	2.94515955138909	2.67251714324305	3.1732181724950297	21.727364763508703	2.41302276880856	3.89492569568039	1.8518407844834095	1.49409473994982	9.633564300458868	21.6888683819205	0.581898509632165	34.4171212997805	1.88913805386745	2.87315377516819	0.28819993975414	19.7645869094352	2.68058218539468	15.8164509450472	SRR6188388	GSE105130	0.556
30.67	15.01	84.99	54.32	2	2	2	0	2	1	2	2	0	2	5.65025597942281	3.15388299192938	2.41871432555217	2.63368762156228	21.965634865444603	2.99903632660409	2.91620042053342	2.02618508883092	1.77532407783281	9.45152981680792	20.4228990081207	0.637914052819425	35.8320359707743	2.14603183568859	3.1808623430662	0.332666118302991	19.7801602963517	3.07930915590827	14.5881212189677	SRR6188389	GSE105130	0.565
28.87	16.81	83.19	54.32	2	2	2	0	2	2	2	2	0	1	5.25050456725019	4.71257998247388	2.13871602510395	1.851903050964	20.5656682706235	2.5988669324835496	2.26998164445048	2.02680367014825	1.80189710073675	10.078122276569	23.763007058914	0.825984304975861	34.1650477967341	1.15861399088304	1.18890769556269	0.491671635475371	24.959247754419	3.18059856513627	10.2669211978996	SRR9906516	GSE108643	0.433
38.28	16.49	83.51	45.22	2	1	2	0	2	2	2	2	0	1	3.80443829179296	4.10382120373486	1.7568986804398798	1.80360241470281	25.9125490538901	2.53577326414794	2.16465820650475	1.8263555160103997	1.50709357871555	21.0911668868129	38.3943616428841	0.473775292067617	38.2298097593399	0.583955592548458	1.33533733734933	0.407427589386763	11.6086922676184	2.01582045401469	6.95082006479081	SRR9906517	GSE108643	0.618
30.39	16.04	83.96	53.56	2	2	2	0	2	2	2	2	0	1	4.86797972290511	4.350332551979109	2.21780725325405	1.79282678710956	22.739789987231497	2.5068844929773397	2.2553265488918104	2.06308482457645	1.7263640348369598	11.0301964820003	26.5504097579569	0.900514579759863	33.8383838383838	1.18567753001715	1.19008481036783	0.395344959024204	22.1928006479893	3.34691252144082	10.39987135506	SRR9906518	GSE108643	0.515
30.53	15.6	84.4	53.86	2	2	2	0	2	2	2	2	0	1	4.656136438767129	4.243094943855501	2.05679498283733	1.90667347565058	21.8624071811873	2.34068695696477	2.28215497231579	1.99210173664635	1.81591335370499	10.7832740706863	25.9953858130934	0.847948677538958	33.8789623174736	1.06479413308623	1.2295018834746	0.41366529252215	22.7948416850432	3.50057292228283	10.274327275485	SRR9906519	GSE108643	0.511
34.27	15.43	84.57	50.3	2	2	2	0	2	1	2	2	0	1	4.7318757464319106	3.88357435939883	2.03526114770188	1.7254549539429298	26.0489068098239	2.32165450697064	2.21274935259965	1.85126937766794	1.82300843098535	12.391183530608098	30.9819814173389	0.716864527740954	30.744524477104	1.08452071658071	1.14979772405564	0.439555501420839	21.7068518389313	2.8903996679387	10.285504128889	SRR9906520	GSE108643	0.601
34.01	14.39	85.61	51.6	2	2	2	0	2	2	2	2	0	1	4.358166553942371	3.722121179201259	1.99831556027479	1.7167968544665102	25.4478892521765	2.37970915963746	2.12353881862603	1.8549863270686695	1.6589745476718605	12.8023259752988	30.9482727401231	0.855832123260386	31.00411327451	1.0359704161989	1.11727797254468	0.420089041119895	20.8196409149904	3.60159764675371	10.197205870499	SRR9906521	GSE108643	0.579
34.09	14.58	85.42	51.33	2	1	2	0	2	1	2	2	0	1	4.6140337526561295	4.01168406202621	2.02832038681504	1.74324332234782	25.6954534013148	2.40506699603702	2.1999519993443797	1.95655355292658	1.68517423652616	12.868624547067	31.2480754392682	0.771931796494753	32.5742807265268	0.937956259930148	1.08969653116588	0.321043073864495	20.2675124781786	2.93270857554991	9.85679511902127	SRR9906522	GSE108643	0.626
30.77	16.08	83.92	53.15	2	2	2	0	2	2	2	2	0	1	4.3795376903104195	4.31590725208259	2.05345195127386	1.78248637724747	21.725504962340104	2.33692912832258	2.2598338220802403	1.93441298537572	1.78832512532456	11.0231988951659	26.2651997959855	0.87016001792277	32.890547168822	1.01757003465387	1.27687819666427	0.438059192808012	23.825367392952	3.47670754901353	9.93951065117809	SRR9906523	GSE108643	0.514
30.23	16.26	83.74	53.51	2	2	2	0	2	2	2	2	0	1	4.70197386412354	3.83547509950525	2.09662607640618	1.76965892955876	21.641929177817303	2.45332836553446	2.25915430389315	1.96872913912583	1.79748337996616	10.4818167813679	25.6683936338686	0.899551657339133	31.8250436519027	1.24721428008398	1.36222599623077	0.617217600256059	24.3637332110363	3.58889103864059	10.4277289306418	SRR9906524	GSE108643	0.452
32.68	15.19	84.81	52.13	2	2	2	0	2	2	2	2	0	1	4.58374648794021	3.83045903491014	2.09279265789384	1.82008114140322	24.0633426438043	2.29759157883815	2.3787094012962298	1.8967186190162304	1.82338244813117	11.175159081717998	28.3142169515748	0.964328796263432	32.3127972256385	1.1731605764276	1.26725869080987	0.386061687327767	21.3652244971116	3.7381006566822	10.4788509181641	SRR9906525	GSE108643	0.552
31.16	14.37	85.63	54.47	2	2	2	0	2	2	2	2	0	1	4.0432233208804895	3.52482841817734	1.94663767361091	1.81607549716979	21.8022485189134	2.19269715998071	2.15240740070326	1.98190581071754	1.77053055189963	10.86830854248	26.6506971387994	0.982114284512984	35.0732410355355	0.964244920078392	1.24081129250398	0.363343743503377	21.0186939246497	3.94328987846496	9.76356378195171	SRR9906526	GSE108643	0.501
32.73	16.25	83.75	51.02	2	2	2	0	2	1	2	2	0	1	5.0015760892926195	4.15944292407548	2.0800796641496997	1.74193687045979	25.0606555576252	2.3783426227081	2.1865850921057	1.9948275615033	1.7273699845734298	11.483004503794598	29.1365050857739	0.718504383629038	31.0445957532176	1.30350570910663	1.18707862350943	0.441109388919007	22.7234623862895	2.85049329260575	10.5947453769491	SRR9906527	GSE108643	0.584
28.78	16.51	83.49	54.71	2	2	2	0	2	2	2	2	0	1	4.61614561063742	4.16198069559573	2.20459219176491	1.86157312091063	21.1046555496869	2.3757424195061003	2.25381734474015	1.9964332723708	1.83773904440923	9.72298575105487	23.9618431155067	0.953323215977596	33.3061833652944	1.26654600901459	1.29756884014139	0.407249520583469	24.3131557166454	3.7100431325154	10.784087084321	SRR9906528	GSE108643	0.418
30.41	16.13	83.87	53.47	2	2	2	0	2	2	2	2	0	1	4.51552289237644	4.03777620661739	2.17352684836222	1.76982076451393	22.2246995155765	2.26998231848428	2.2413675931081403	2.0097075455838502	1.80177387451728	10.596748174917	26.4779636481577	0.968476229882536	31.5810058463912	1.19682294008015	1.19765762779367	0.366904870641291	24.0200468140566	3.80450659820638	10.3866154247905	SRR9906529	GSE108643	0.48
27.56	17.5	82.5	54.94	2	2	2	0	2	1	2	2	0	1	4.92991291384106	4.58326515523396	2.3867789029689304	1.96328685102025	20.4045839923883	2.48447054403093	2.2489682380961	2.16557884721439	1.98752795302074	8.912604767012711	22.3613077460145	0.907645165044025	34.707366859315	1.31758853419185	1.24231507699469	0.33782145766262	25.1727289476746	3.10803013847407	10.8451960746286	SRR9906545	GSE108643	0.394
31.38	15.53	84.47	53.09	2	1	2	0	2	2	2	2	0	1	4.93787551425104	3.7897416165981	2.21576345931867	1.7900375884215802	24.0352798413591	2.3675378104004503	2.10400449877172	1.91600319649569	1.6979311569538602	10.894604433657902	27.4654132356162	0.990628866406588	32.1370091698585	1.36819734435216	1.14241399927778	0.375082138015546	21.9716675645116	3.58778851902938	10.9617991629322	SRR9906546	GSE108643	0.537
30.05	15.83	84.17	54.11	2	2	2	0	2	1	2	2	0	1	5.38504036641657	4.6230982635609195	2.21703409313682	1.8720037069380304	22.2144202265747	2.57703480600952	2.22725193515235	2.0219445979100903	1.79037978293026	11.047150588417	25.6875686915194	0.963730877766226	34.4998069211347	1.16465171543146	1.28453883855636	0.403623941779296	22.6428635080945	3.20617852368929	10.1470369820288	SRR9906547	GSE108643	0.511
29.96	16.17	83.83	53.87	2	2	2	0	2	1	2	2	0	1	5.499292637947531	4.74421645040235	2.2683299814153397	1.9740530533467904	21.6007853746633	2.52646345216539	2.2938570436799104	2.07186703024838	1.83401206690476	10.4421191755952	24.7900197186425	0.825487031384015	33.9706999819872	1.1636742761779	1.2059029480146	0.418111567196672	23.8863977153573	3.14329238106485	10.596414380175	SRR9906548	GSE108643	0.486
29.99	15.43	84.57	54.57	2	2	2	0	2	1	2	2	0	1	4.57707548207282	3.95295570026642	2.10282722240682	1.86869361725778	21.6970902395849	2.34582952472061	2.19080469828101	1.95856308186044	1.83203633564353	10.5711322724795	25.6920800895929	1.07922985136051	33.2498820368424	1.12144824462543	1.35406331339884	0.376299516439748	22.8157894425635	3.90372314194723	10.4074843632296	SRR9906549	GSE108643	0.488
33.99	14.24	85.76	51.77	2	1	2	0	2	2	2	2	0	1	4.337524719226891	3.43748833998731	2.05997444125219	1.681140629081	26.219404126711694	2.25667885526659	2.0478480280586497	1.80823476735943	1.6727454199470202	12.3712734599455	31.1731321110268	1.07572773418505	29.8416785317395	1.20493167233975	1.30136818574582	0.365455904491703	20.4795238578337	3.99949158017116	10.5586904224666	SRR9906550	GSE108643	0.561
33.67	15.13	84.87	51.2	2	2	2	0	2	2	2	2	0	1	4.89740707487033	3.98918809370633	2.01662790122235	1.7731950502772502	24.6644844902874	2.3221561599351497	2.15059844891091	1.9178879549048304	1.70391212851746	12.675828979585098	30.4574784481743	0.873738587783921	32.4772698349854	1.09891922719796	1.14216427935125	0.412536587435132	20.7372397637665	3.06191465995485	9.73873861135071	SRR9906551	GSE108643	0.575
31.28	15.82	84.18	52.91	2	2	2	0	2	2	2	2	0	1	5.00124728270553	4.553057030516849	2.09840466602521	1.81889455115641	22.2204007935094	2.44087286031622	2.2294287445208703	1.9709442524025	1.80689687941746	11.5523324186593	26.8898139172416	0.910574784740834	33.3999781414533	1.08579954762312	1.17299614149132	0.395592176541028	22.8895810762008	3.18540799452586	10.0702562201821	SRR9906552	GSE108643	0.53
29.71	15.68	84.32	54.62	2	2	2	0	2	1	2	2	0	1	4.864049484849059	4.581451720015941	2.0939272906665702	1.9009828662505	19.952611805779604	2.60907823084075	2.3908743335294	2.11041117203954	1.92410773580252	11.2556448399522	23.9647535296873	0.856849757769463	38.1239437621931	0.951251475026832	1.21880207067083	0.484105288749474	21.9230199061913	2.89241643491203	9.58485777479972	SRR9906553	GSE108643	0.516
29.96	15.46	84.54	54.58	2	2	2	0	2	2	2	2	0	1	5.04869137134253	4.1415757954264505	2.1568982301251296	1.90483625434248	21.4291712945056	2.45556387482302	2.34922707696821	2.0305715336747	1.95262275749414	10.0945439405176	24.6073496619723	1.14994469713549	34.2254345858791	1.10191696881155	1.19584311730713	0.402794125475398	23.1324488818175	3.93851031235768	10.2457576492438	SRR9906554	GSE108643	0.425
31.07	15.4	84.6	53.53	2	2	2	0	2	1	2	2	0	1	4.98463982487391	3.90334023231157	2.1712278329446497	1.8549228799826003	22.8230098851208	2.41980381055272	2.2335195781654997	1.9669771009870904	1.82040828870274	10.8167783465856	26.3622640706508	0.96328089999208	33.5182507982028	1.21116408164423	1.24769050183046	0.39824436766147	22.4860898171669	3.49684324255316	10.316172220298	SRR9906555	GSE108643	0.558
31.71	15.2	84.8	53.09	2	2	2	0	2	1	2	2	0	1	5.0751904080788	4.0310265822531095	2.0633290371878	1.7726611850522398	23.5508173485668	2.36189739483779	2.1073124484845804	1.95555199181177	1.76499651552331	11.5808439862413	27.9243752181666	0.91771465230148	32.2544505976584	1.19472720926064	1.19885468456654	0.360977197467853	22.5081841938923	3.32332518844873	10.3173910582375	SRR9906556	GSE108643	0.592
29.11	15.69	84.31	55.2	2	2	2	0	2	2	2	2	0	1	5.18649781222238	4.40449630111981	2.25336943848425	1.93418756886844	20.8160902771106	2.5070781040762995	2.23451030906436	2.06975980111328	1.82020251621114	10.5460488937757	24.1446758943494	0.941944835554058	35.6668639677929	1.16399756596046	1.20753033949632	0.35798885703339	23.0638294843798	3.24218337617417	10.2109856792595	SRR9906557	GSE108643	0.434
30.11	15.83	84.17	54.06	2	2	2	0	2	2	2	2	0	1	5.09217402874817	4.15481102452945	2.25454217123686	1.82173945585424	21.9241959647057	2.44676692926295	2.12231339763794	2.02061723393563	1.80154278782925	11.0591013908376	25.9851669490539	1.06174417858594	33.4268815185698	1.23699850528852	1.30888248335975	0.390549811438226	22.6063823467208	3.70541114070962	10.2779830662735	SRR9906558	GSE108643	0.48
28.93	10.69	89.31	60.38	2	0	2	0	2	0	2	2	1	2	3.3590863285186403	2.4473183294144	2.3632292016571497	2.36311723211287	23.2013212406225	1.9287873698354	2.09035942223715	1.45929907065278	1.3007501959467	2.82051282051282	19.1448140549548	8.51759109112248	18.7736854836542	1.10353076089196	4.23516605595822	0.363961332748009	12.4156729589048	23.2617206747955	12.18385758697	SRR7175258	GSE114564	0.26
23.8	12.48	87.52	63.72	2	1	2	0	2	1	2	2	1	2	3.40551898601115	2.4924674101945	2.3682668016457997	2.67996805290695	17.624374855032602	2.04411121153295	2.4132852374951	1.58969923342973	1.42048018903173	2.8934057132279905	14.3450623097108	9.93538167555064	19.7067603521893	1.27488045495689	3.92635751053734	0.390064275461037	13.6887074506505	23.5213443902974	13.211441580646	SRR7175259	GSE114564	0.202
25.82	12.2	87.8	61.97	2	0	2	0	2	1	2	2	1	2	3.34211107795412	2.4951650269141097	2.3285321500083103	2.5950536346013195	21.548603723555697	1.90574251291035	2.08809332352291	1.52099483130557	1.38306426812517	2.7005232477351404	17.3412999026013	9.06594063804701	20.9169149099774	1.35765832986837	3.14432666731219	0.328193794961468	13.2549966679387	21.3259895082789	13.2646795810147	SRR7175260	GSE114564	0.201
28.11	10.12	89.88	61.77	2	0	2	0	2	0	2	2	1	2	3.4493501176041206	2.57594200125059	2.4050432921144	2.5552472356911298	23.2035052037322	2.13356357187203	2.4831493427742997	1.6239827855154398	1.37642443406492	2.75985838549675	18.5961706664055	8.60398245352432	21.7485939895976	1.14862203191037	2.53593755911698	0.312694042789008	13.4303760563161	21.7146538888679	11.9089693114722	SRR7175261	GSE114564	0.255
28.72	11.66	88.34	59.62	2	0	2	0	2	0	2	2	1	2	3.33702352895898	2.36387592792573	2.40100427655186	2.45137657880379	24.174630018269895	1.88403730040683	2.24909499650224	1.50822596675202	1.31058542802873	2.65128104122379	19.6290052117714	7.89238592244277	21.2191446263727	1.25884149897021	3.28037020220948	0.382589083020359	12.818942179116	21.0867839758694	12.4319373002277	SRR7175262	GSE114564	0.256
24.04	12.12	87.88	63.85	2	0	2	0	2	1	2	2	1	2	3.5047016093795498	2.63754369356248	2.74939466210312	3.04887762161375	18.2999790635013	1.9478908753277	2.61307984998544	1.63316068307603	1.3540452956597702	2.55072549519371	14.773923563414	9.08960545738241	21.1259606925522	1.30687191790254	3.23024868464929	0.357247317799885	14.6966470649157	22.9735404813905	12.4459548199936	SRR7175263	GSE114564	0.189
30.42	11.08	88.92	58.5	2	1	2	0	2	0	2	2	1	2	3.68089535353172	2.38795429216622	2.26987234779519	2.73320340570819	23.990539949371	2.16427335182909	2.141556634912	1.46691512607216	1.3145331883362	3.6551422437593697	19.3756116216551	8.45786981316716	18.5533671529645	1.25136384598945	5.21275997435407	0.489409806193267	12.2611160478274	20.9315771121334	13.4669246257157	SRR7175264	GSE114564	0.281
25.09	11.89	88.11	63.02	2	0	2	0	2	1	2	2	1	2	3.59809148955971	2.74473218886263	2.57539955465063	2.8955653462807	20.2105081567938	2.00055384936659	2.55031744194229	1.57983261945782	1.43501462934085	2.83530017954707	16.6430748449126	9.30195072393028	21.0059537660834	1.34717437326538	3.68350256255995	0.498209329647939	13.7154565216157	20.9076513556311	12.8970265223536	SRR7175265	GSE114564	0.172
29.09	12.81	87.19	58.1	2	0	2	0	2	0	2	2	0	2	3.78124756281626	2.7873353610702	2.8515623207953102	3.10560288470802	25.342008560536197	1.86980736499722	2.38385242479711	1.47825229267308	1.2961229854525902	2.61208751382027	20.6737000511561	6.09078250416933	24.2901810190379	1.50887431438265	2.2405435847321	0.297416274967253	15.6020242199848	16.1213843792797	13.1750936522902	SRR7175266	GSE114564	0.319
30.33	12.01	87.99	57.65	2	0	2	0	2	1	2	2	0	2	4.15429727456641	2.3309390130248002	2.24922146705158	2.4699383992908	19.5220830586684	2.6779260336871804	2.5189234650967203	1.4412520173664	1.22530857181824	3.9416498079239903	16.6075963180114	7.50606427793603	21.0883418093032	1.27821565868175	7.16141777930348	1.43814891184006	12.5781194941244	20.1110098187878	12.2310859320119	SRR7175267	GSE114564	0.445
27.59	10.97	89.03	61.45	2	0	2	0	2	1	2	2	1	2	3.82307254268356	2.52344352830576	2.3993323831249302	2.58690307312674	21.1021518963172	2.09820841911604	2.40989025429868	1.50415968892468	1.3489365191148002	2.88229883043497	16.9630158869245	9.24602826888468	18.9526447876014	1.17214092652382	4.28088693569514	0.525519959198621	13.1722622522091	23.2292628565908	12.4582381263719	SRR7175268	GSE114564	0.203
26.98	12.79	87.21	60.24	2	0	2	0	2	1	2	2	0	2	3.45572874266465	2.5361579368592	2.4351427398623597	2.63270140549862	23.064830888406306	1.9212379578648504	2.39008147718387	1.52600596689086	1.33395096692526	2.7102113636936895	18.7076916725629	7.56977182888944	22.2425836075049	1.43333704119511	2.96460750371837	0.294029616259241	13.5833884734427	19.629343788739	13.5752464676883	SRR7175269	GSE114564	0.267
21.64	13.34	86.66	65.02	2	1	2	0	2	1	2	2	1	2	3.48648689192168	2.55953418116485	2.40075328610679	2.63430890500033	15.4320952039169	2.1242714368632503	2.44956456416606	1.5767312137160805	1.4221044699822198	2.78997418656524	11.6565698767495	9.48828953184673	19.5074828581552	1.35276595106221	3.77414890928124	0.347511157635724	14.1236567268396	24.635782684919	15.1137923035108	SRR7175270	GSE114564	0.193
33.51	13.65	86.35	52.84	2	0	2	0	2	0	2	2	0	2	3.64310958973908	2.4981819192447903	2.4442185031984303	2.87360980512954	30.7431665639895	1.77094961716083	2.9361425190030004	1.5332095031196895	1.21672449012678	2.82821568691028	24.8450362971782	4.57200832032318	23.5577257165624	1.57326378111435	2.63357222605707	0.294639506710461	15.3041133713523	12.4861598187689	14.7334809619331	SRR7175271	GSE114564	0.503
27.14	13.72	86.28	59.13	2	0	2	0	2	1	2	2	0	2	3.264264859458	2.34930172340852	2.2741945391977203	2.61043827591922	22.9233385143382	1.78020253440384	2.55097842175234	1.50283912110686	1.25816124167939	2.59629772580546	18.9715915348454	6.89257415125291	22.1336780296663	1.5592485465369	3.37829456465665	0.328195734962526	13.90559880361	18.5210904306192	14.30972820385	SRR7175272	GSE114564	0.274
24.52	8.94	91.06	66.54	2	1	2	0	2	1	2	2	1	2	3.88253135421894	2.56533021172951	2.27652329178394	2.2826727927409505	14.4024606788829	2.85347825657255	2.29859560771894	1.6812296366413602	1.53254348850208	3.60141131046964	12.0881004601935	10.7112560600933	20.2110428854615	0.904234043768927	5.65242425707542	1.12960578076857	12.6770777933569	27.1544922707713	9.47176644851064	SRR7175321	GSE114564	0.308
25.72	10.04	89.96	64.25	2	1	2	0	2	1	2	2	1	2	3.93275599706108	2.48563606473191	2.08903694663141	2.1092670585973	16.6128123301421	2.6872702576227003	2.09548390538977	1.70711021742924	1.67776543963257	3.71656056973331	12.6054801891806	9.79200807597464	21.9154201752611	1.10989062301964	4.5689737597531	0.728327503896791	13.6588923551739	24.1007362211465	11.5202710965937	SRR7175323	GSE114564	0.283
28.36	11.54	88.46	60.09	2	0	2	0	2	1	2	2	1	2	3.6526799886044503	2.39894365082595	2.30906805222055	2.5817472268573196	18.4881454650695	2.60842727877037	3.03836048819973	1.54721690882205	1.28753860693953	3.37118283070829	15.3517516055017	7.55657280366571	21.1216065081765	1.20060657941905	5.96650695519522	1.25330344915713	14.0449597027263	21.673566639489	11.8311257566694	SRR7175327	GSE114564	0.32
18.35	7.66	92.34	73.99	2	1	1	0	2	1	2	2	2	2	3.05684422093139	2.4240986922753702	2.20307633663838	2.04908623878645	10.1911772986975	2.61696533381848	2.0049034259006597	1.7274613508678502	1.63194850536475	3.00518931468992	7.98694664353871	14.9731142894599	16.6704406699596	0.77953934046313	4.30929780786387	0.442045935940176	10.4203661830525	35.201266331593	9.21698279812911	SRR7175329	GSE114564	0.37
28.69	9.02	90.98	62.28	2	0	2	0	2	0	2	2	1	2	3.7475282295693497	2.53447838087083	2.21626713476878	2.12767360649305	19.8294519621928	2.60878263039242	2.1926348660599997	1.66810841825378	1.52290736260584	3.4471236231455498	15.5629040754226	9.78358767838703	20.5811098073415	0.964337440024458	5.87829047572441	0.954769945751208	11.7773655079735	23.8895933155107	10.6080417538647	SRR7175331	GSE114564	0.322
18.27	9.56	90.44	72.17	2	1	2	0	2	2	2	2	1	2	3.3071877791832103	2.7083536040618097	2.5542223558861803	2.53022918454176	10.460469868115	2.54371843294738	2.07402722616826	1.6292137316126103	1.57990057760519	3.41808709189495	9.71591034803195	12.2824523751576	16.670907361108	0.875611213133615	6.9259021616479	0.64429055025776	12.3843396685621	30.0164833949156	10.4841029271854	SRR7175335	GSE114564	0.245
32.88	10.61	89.39	56.52	2	0	2	0	2	0	2	2	1	2	4.43336748893672	2.7589971676204903	2.25885621982487	2.24766988683906	26.7497662056406	2.4000277421058	2.28022211582777	1.7503255222898897	1.6596043617749598	4.06488968038409	21.1838613011303	5.56926827793953	27.7142514924479	1.1531000267538	3.88008476141542	0.450896700103321	13.1933180422486	14.5294409351069	12.3257784628542	SRR7175339	GSE114564	0.328
16.38	7.71	92.29	75.91	2	1	2	0	2	1	2	2	2	2	3.38490478533085	2.7501403243388505	2.54155009091283	2.4886711122572995	7.76909223697584	2.73171936865967	2.24464762878957	1.86593445173818	1.69234403410261	3.34957989385195	6.70849018054274	14.9676948039631	16.3967973362439	0.791452915488393	4.8940664876811	0.487206361972107	11.9379107247181	34.8944892028784	8.92189198651213	SRR7175343	GSE114564	0.309
22.94	8.44	91.56	68.62	2	0	2	0	2	1	2	2	2	2	3.15793957385181	2.3611916596493905	2.1347820056203797	2.08770889376003	13.8847112867342	2.41394412607293	1.86446657208357	1.55439565660438	1.49782054768637	2.97805693989823	11.2121689027616	12.5118580790131	15.6258879897878	0.772250565034733	7.02828889559207	0.678369552387572	11.255994614137	30.838000061203	10.0771813400831	SRR7175347	GSE114564	0.319
22.13	10.03	89.97	67.84	2	1	2	0	2	2	2	2	1	2	3.6835611870623497	2.5970879181949504	2.43892408580638	2.5233966877848197	14.306991219295302	2.50961431588307	2.29532066244304	1.60898077136823	1.45592975436257	3.30865844170279	11.200560339316599	10.5715127493871	18.8969987381248	1.01483676226159	5.79072883023609	0.621265099421316	13.2347921797088	27.4249406585099	11.2443646430338	SRR7175351	GSE114564	0.213
21.74	7.64	92.36	70.62	2	1	2	0	2	1	2	2	2	2	3.36061934925018	2.59195495641817	2.3218017432732405	2.17649288073196	12.4521682637648	2.37778138703914	1.93589951816361	1.67538303286232	1.6264414487575098	3.0996697525851298	10.0046018129406	12.8824714340291	17.3848678498246	0.78111433334491	6.40259785364498	0.510974889730143	10.7856076129615	32.1257553919355	9.12200882158858	SRR7175353	GSE114564	0.286
19.76	8.4	91.6	71.85	2	1	2	0	2	1	2	2	2	2	3.2038993930396096	2.43089821405179	2.17446836382691	2.13997205362211	9.34140430548884	2.5644076677874303	2.12075891882451	1.83267106239902	1.6881358892624798	3.42070215274442	7.93046971671267	13.6947919025753	15.3531819360429	0.812783979326469	10.1700292882314	0.457649129832093	10.944958474605	32.0832499105599	8.55288566211424	SRR7175355	GSE114564	0.299
20.31	11.55	88.45	68.13	2	1	2	0	2	1	2	2	1	2	4.415244646295401	2.8019821793797703	2.4340828124063703	2.30915079012438	12.4357674161457	3.0270859407946604	2.43216078129434	1.96940352590954	1.83452216610645	4.2598993081818595	9.88641445105993	8.35945604234716	28.7102002274435	1.09340845172728	5.74521789857655	0.605267518482621	15.6231202431512	19.7953008632411	10.1816143039707	SRR7175359	GSE114564	0.205
28.06	8.49	91.51	63.45	2	0	2	0	2	0	2	1	1	2	3.7553765320930896	2.74148497193713	2.25945482838809	2.10886821813858	20.7317766160194	2.31846554648296	2.0007911807389	1.6659599951043	1.54367667371881	3.22285944084066	16.614198016685	10.0330989733634	22.435704041835	0.837202896269479	3.38226034944121	0.460631022963779	11.6896872868461	24.022990013467	10.524227399129	SRR7175363	GSE114564	0.285
24.2	10.67	89.33	65.13	2	0	2	0	2	1	2	1	1	2	3.8398203509023303	2.6903706158198197	2.38867924105868	2.4110682113563597	16.2593180095758	2.40356790630664	2.4288674427430097	1.80925268975492	1.7043603639103202	3.56477185079542	13.8082531830473	8.84756098927073	25.2060607282642	0.96482797093754	4.41145829832709	0.514171645954175	14.4975120365454	21.9255560111034	9.8245991365501	SRR7175365	GSE114564	0.226
43.06	5.73	94.27	51.21	2	1	2	0	2	2	2	2	0	2	3.36569572421812	2.3641660071839397	1.8768206496948	1.59453375455361	32.2959121972126	1.9569133238141496	1.63739129143337	1.55379787791543	1.23109335517229	18.752400128148302	43.1372902664538	0.748277307135317	23.2214223952725	1.09817360075963	1.25529804310578	0.231495971100136	16.2505503599221	3.10567440972241	10.9518176465284	SRR7426784	GSE116250	0.561
37.87	6.61	93.39	55.52	2	1	2	0	2	1	2	2	0	2	4.29042409550313	3.05637438873048	2.19173652476612	1.88303671525414	28.0285078866752	2.29602844792417	1.92404678360068	2.06945585100175	1.5366461901860702	15.137319483423	34.5034118216515	0.866876844589703	27.4286473080235	1.35444821869927	1.24575396332452	0.211712850124008	19.2580519419326	3.09987449293862	12.0312225587163	SRR7426785	GSE116250	0.57
47.83	5.57	94.43	46.6	2	1	2	0	2	2	2	2	0	2	3.2349275167401403	2.2254886491077404	1.7419492167106	1.4472294969643795	37.032385281169795	1.88057232599835	1.52496010217233	1.4722218986388702	1.11142057446518	19.9255099350092	47.8339793692148	0.676219525110673	19.6221219631018	1.14973205397047	1.01851263476732	0.181525491940438	15.3457880578679	2.65330113744678	11.5188197665798	SRR7426789	GSE116250	0.571
48.65	4.95	95.05	46.4	2	1	2	0	2	2	2	2	0	2	2.9254882652223904	1.94716930315158	1.59283246432434	1.34222962878797	37.3697012544871	1.80366709170254	1.44406990788084	1.34549104268454	1.09625589684674	20.1082999827461	49.0472968778442	0.876051266781075	19.1638055936389	1.00147201023568	1.25294480961194	0.221064582213192	14.3568872507499	3.40835079087669	10.6721268180484	SRR7426790	GSE116250	0.546
42.65	6.01	93.99	51.34	2	1	2	0	2	2	2	2	0	2	3.45983615278221	2.27034790935206	1.8971167145441	1.57655069688265	32.7032663049261	2.05415469730822	1.7072028939248898	1.60506436854985	1.2760932014044	18.0988403021598	42.6506657416265	0.78273721800551	22.9197502817152	1.18240565069022	1.10036508583401	0.188767784766418	17.2425644752649	2.87046209800389	11.0622816640934	SRR7426791	GSE116250	0.56
45.14	5.78	94.22	49.09	2	1	2	0	2	2	2	2	0	2	3.46176541758116	2.43686295153231	1.82321626429048	1.55375086496377	33.9634656285686	1.96564342691215	1.58113254004305	1.5657436141263998	1.1647824961050102	19.5062595782798	44.5382129267477	0.713470713417644	22.0504057188042	1.22028753230626	1.21200863976734	0.184364568462726	16.2065689828107	2.59458369376589	11.2800972239175	SRR7426792	GSE116250	0.567
42.95	5.8	94.2	51.25	2	1	2	0	2	1	2	2	0	2	3.5440522531684304	2.5076722691127302	1.97159535428315	1.67723074342722	32.223317965795104	2.05460766069834	1.63084151337167	1.60738151373259	1.26577844206495	18.673416635793604	42.7564557155536	0.871165956796284	22.669848697816	1.24124693722424	1.18954600851844	0.209563928676074	17.0488855105759	3.11606911575488	10.8972181290846	SRR7426793	GSE116250	0.601
35.02	6.89	93.11	58.09	2	1	2	0	2	2	2	2	0	2	4.55115674607437	3.65099993555732	2.44581444804846	1.98805662363328	24.8697183854961	2.62109853285503	2.2098468412347203	2.40897471698924	1.6744355895431	14.4526668528344	29.807768738144	0.773930622302522	30.9413273581521	1.34667150753736	1.33313712052694	0.230836489566706	20.2680667954224	2.90291118219648	12.3953501861515	SRR7426794	GSE116250	0.541
47	5.39	94.61	47.61	2	1	2	0	2	2	2	2	0	2	3.3471768435316895	2.13973665267517	1.66322957219008	1.36123739629259	37.313104684631206	1.79768321158162	1.4814211918807805	1.47106234230501	1.12012988728937	19.480556545048803	48.5009778529521	0.698874147682224	20.2696759871029	1.12849516359216	1.02796130873725	0.17136212273376	14.7644167239283	2.7026798456578	10.7355568476135	SRR7426795	GSE116250	0.55
42.42	6.17	93.83	51.41	2	1	2	0	2	1	2	2	0	2	3.63834404082346	2.60134458223736	1.93459549560687	1.67816993575506	31.5037877657511	2.28171854150769	1.83324025561557	1.7491505770108	1.34948480417443	18.6473391851508	41.051593751832	0.692499960029631	24.2002995112956	1.14912145129744	1.20795783392578	0.203049472657603	17.3842324889815	2.59178528983847	11.519460240142	SRR7426796	GSE116250	0.621
42.47	5.94	94.06	51.59	2	1	2	0	2	1	2	2	0	2	3.40827418442552	2.34476335475311	1.82390565660604	1.4998447739866698	32.840402141693694	2.0471759497493003	1.70131963375166	1.6594298739905	1.30102789390196	18.3268762146967	42.7547496416769	0.757156892349962	22.8051913253914	1.28773025182564	1.10155110303969	0.195323298869103	16.7354958893856	2.91071056425786	11.4520910332039	SRR7426797	GSE116250	0.598
38.59	7.64	92.36	53.78	2	1	2	0	2	2	2	2	0	2	4.07201019437079	2.99703241606371	2.12375507093078	1.77405437358645	28.545970484395	2.4451982196661697	1.97532174088153	1.83197693491128	1.38093882186593	17.0368116823852	36.7699112648681	0.836893025169593	27.0139193425263	1.18999279940663	1.5325894524842	0.363386336197329	17.5692312689828	3.4260748103753502	11.2980016999897	SRR7426835	GSE116250	0.62
40.39	7.29	92.71	52.32	2	1	2	0	2	2	2	2	0	2	3.95752552189787	2.83493951862977	2.01403232504085	1.72540433265563	30.1855696789607	2.3245554902415497	1.88988777375707	1.6912133485053602	1.34876421703186	18.4812515841643	39.6221754307239	0.804168949909605	25.7789274295503	1.16251224321607	1.31719745772585	0.232027821764663	16.9443953037828	3.03847498069132	11.1001203826356	SRR7426836	GSE116250	0.617
29.07	8.59	91.41	62.34	2	2	2	0	2	2	2	2	0	2	5.00186514304717	3.83180238453889	2.67224131122291	2.24528217262364	20.207867731275	3.03444005780303	2.36605155233504	2.3035884039517005	1.8325440660556	11.7668100803051	22.5916877905329	1.1294749866802	36.1279925781109	1.36666035776919	1.5945464869105	0.355996862326364	20.8017478198748	4.10009047615401	11.9318026416411	SRR7426837	GSE116250	0.388
31.78	8.07	91.93	60.15	2	2	2	0	2	2	2	2	0	2	4.676253906305241	3.6729330709732	2.58128867554906	2.22636284232178	23.052557956897697	2.6969142228125	2.14054105794656	2.1628394936841	1.64257891742726	12.4204462515242	27.3149956213591	1.16303230403542	31.692766267603	1.3024960972983	1.47992624301729	0.268701692167944	20.5036796901772	4.5137532839807	11.7606488003612	SRR7426838	GSE116250	0.488
34.64	8.33	91.67	57.02	2	1	2	0	2	2	2	2	0	2	4.5155540234499405	3.46229202029943	2.3909211106214197	1.95019832525342	25.0054544899179	2.74786293085016	2.23295908259843	2.02961569845834	1.54394791616667	15.080464635269198	30.810958246506	0.836815518727429	31.1082623258453	1.22380178273345	1.34861494484873	0.260427463259762	19.747755217823	3.18088089289416	11.4824836073622	SRR7426839	GSE116250	0.548
30.03	9.48	90.52	60.49	2	2	2	0	2	2	2	2	0	2	4.97843125341758	3.61968306922435	2.7917304155228697	2.299598451248	19.995360372054	3.15737728460251	2.59222641384377	2.35195996663887	1.84756612850665	12.053863871106698	23.3058599964646	1.11642655117553	37.2208105002652	1.23850981085381	2.04602704613753	0.638257910553297	18.5510208591126	4.22253402863709	11.6605532968004	SRR7426842	GSE116250	0.425
34.41	7.64	92.36	57.95	2	2	2	0	2	2	2	2	0	2	4.23808637056541	3.14221435005543	2.4311209465077597	2.0063920454545503	25.409138546286002	2.5889732885255	2.1910944429046597	2.01375415742794	1.5874012610864698	14.3474570399113	31.0980951421848	1.14999658899317	31.1878641791223	1.20901242147916	1.48622440526659	0.268873967087574	17.8775740919413	4.23181419000499	11.4905450139202	SRR7426843	GSE116250	0.552
37.94	7.61	92.39	54.45	2	1	2	0	2	2	2	2	0	2	3.9061815040877	2.76824961114617	2.17465896138955	1.76356171708327	28.4913770242318	2.4398480736987596	2.03113211938056	1.89236785734774	1.44555126322022	16.4844799425027	35.9603399617429	0.849471340220471	28.7827563921446	1.17769831913578	1.2368051563679	0.206549167470455	17.3721056864891	3.25477320186933	11.1595007745594	SRR7426844	GSE116250	0.609
30.89	9.66	90.34	59.45	2	2	2	1	2	2	2	2	0	2	4.6100256352358295	3.5379060572653103	2.5176989387278	2.19305236406462	22.4784269971354	2.8882808452986604	2.3579768087452004	2.13626965257393	1.6742598323747802	12.058522719725802	25.4121199977417	1.24297450396705	33.556547701416	1.38079987424127	1.66364631685222	0.318714249814849	19.8730899562391	4.54026659522626	12.0118408045016	SRR7426845	GSE116250	0.483
39.82	7.05	92.95	53.13	2	1	2	0	2	2	2	2	0	2	3.67649669337998	2.59742076107667	2.0101151265359096	1.69704324587762	30.163776399974605	2.2457259233199802	1.86788796975575	1.72845801878216	1.3481456139275	17.184741457494802	38.8762163813918	0.930927182815506	26.4352332052215	1.16161464004579	1.40908719211187	0.261352534334127	16.2882129899419	3.78407051461379	10.8532853595238	SRR7426847	GSE116250	0.607
35.63	6.56	93.44	57.81	2	1	2	0	2	2	2	2	0	1	4.5687066443213	2.90757280971552	2.13607984401052	1.98432827994204	24.9502901258746	3.1170070910145498	2.44257947693868	1.8947541902909	1.759483402574	14.825849562617302	30.2670089474011	2.21426231579038	30.1125329987603	0.994084309825441	3.09166001160443	0.445978379790307	14.9920888616739	6.41744261480785	11.4649415603462	SRR7624156	GSE117875	0.552
50.14	17.3	82.7	32.56	2	0	2	0	2	1	2	2	0	1	1.90194850264935	0.880901191544316	0.7627624867895051	0.739545873367884	36.8694331518729	1.42927276376854	0.8268500134221051	0.7328952809814822	0.671226151580302	25.8623399927932	54.8414927622985	5.5778649689432	3.30791918202946	0.38521099965829	13.1125630405859	0.613259789012459	2.02602325079793	13.3898083275372	6.74585767913705	SRR7624157	GSE117875	0.715
50.6	19.96	80.04	29.44	2	0	1	0	2	0	2	2	0	1	1.7980501444962098	0.833992405983755	0.748281725758308	0.6759399125651109	39.1510394606474	1.20944516702963	0.7957599451251741	0.6788135942636322	0.622964215166293	29.2973098591021	60.2301508644422	4.33184671291708	4.43358260503949	0.446486670470813	10.0075332112002	0.559609974872611	2.28336386661461	10.574776506392	7.13264958805097	SRR7624158	GSE117875	0.652
25.92	38.18	61.82	35.91	2	0	1	0	2	0	2	2	0	1	3.00659451573092	1.98725092641866	1.7260259348700602	1.57009968604476	11.4754602169704	3.77749130193565	1.9340354327843	1.6545327792883402	1.45655173306203	8.62543894694787	14.3493009985271	11.3658987312583	8.68291526403565	0.35303268718933	25.9303645460347	1.38858441037533	5.58048219653235	26.6013539956512	5.74806717039592	SRR7624159	GSE117875	0.591
51.63	6.65	93.35	41.72	2	0	2	0	2	1	2	2	0	1	2.69645204242424	1.63134705840135	1.23735569450351	1.08974283440258	32.6525431082041	3.0921573437397902	1.4573824105030102	1.2386411475668002	0.941594368858614	27.0855672543687	50.5079220843236	4.90627015882745	14.1404865336354	0.520459401594918	4.57472776876472	0.419517924077436	5.12058327457582	12.3357557859183	7.4742770682823	SRR7624160	GSE117875	0.618
50.56	5.9	94.1	43.54	2	0	2	0	2	1	2	2	0	1	3.37168203661157	1.91910003464348	1.43526026180269	1.26278673856074	30.941197474214	2.9284367713976605	1.7279232827566902	1.3185776194615602	1.09530782751372	26.3019466235359	47.6106140126143	4.12339571012915	17.9440214057688	0.532167653008831	4.75453421510587	0.717990477111795	6.03839133563876	10.2434300256942	8.03545516492839	SRR7624161	GSE117875	0.595
48.87	4.72	95.28	46.41	2	1	2	0	2	1	2	2	0	1	3.90020643398153	1.96159509344102	1.38406270891339	1.2862505732819598	35.385639037537	2.60314615043129	1.86294336866254	1.3504791430313603	1.19945804520558	24.3497644427699	49.8690578779924	2.08363291701261	20.6480244271348	0.648675201608882	2.58672357094649	0.525237978778454	8.74724864098347	5.59067755069481	9.30072183484813	SRR7624162	GSE117875	0.623
60.51	12.23	87.77	27.26	2	1	2	0	2	1	2	2	0	1	2.01498880055416	0.430204552238636	0.371074212563887	0.32162803256612	50.5046016848159	0.64325606513224	0.382467341595631	0.32880570385611796	0.34259138998452804	32.0453400962947	73.1439899894944	2.48483196244007	2.03962910027502	0.5410190046756	6.93469331420052	0.295433106074173	1.05272283241643	5.75729542968407	7.75038526073968	SRR7624163	GSE117875	0.688
60.98	6.93	93.07	32.08	2	1	2	0	2	1	2	2	0	1	2.28041484359554	0.814902048429938	0.641799833237344	0.56722941899547	45.048588964438295	1.51515477121711	0.794164166659503	0.6198799996561589	0.500180516276551	32.1652067770968	67.7013838639166	2.57107744842631	7.21144593404632	0.639409425241136	5.51212426498021	0.345670304716706	2.09143974101069	6.31410087551891	7.61334814214307	SRR7624164	GSE117875	0.724
31.65	8.93	91.07	59.42	2	1	2	0	2	1	2	2	0	1	3.51654288236612	2.4094017506950496	1.89453665435412	1.72983252884518	12.5272859834593	2.4832990016733905	1.97084956583993	1.64780987434173	1.51253288592373	8.643233295707589	14.9835954493236	9.10135286503022	14.3792811573347	0.556860832245398	25.3689506495054	0.712905464983209	7.21138088464285	21.2068408024711	6.47883189446351	SRR7624165	GSE117875	0.548
49.64	17.81	82.19	32.55	2	1	2	0	2	1	2	2	0	1	2.11730724072355	1.01971911185519	0.9319947973763008	0.84195874645483	35.4172623443684	1.93565342447253	0.92165281855424	0.8177463489773	0.691817548026325	26.2786031758392	53.624038046671	5.87349140610336	4.262333844425	0.447306774442817	11.4996843257368	0.570529430835647	2.79487510756083	13.8490808881782	7.0786601760463	SRR7624166	GSE117875	0.719
44.78	8.49	91.51	46.74	2	1	2	0	2	2	2	2	0	1	3.52511287791701	2.35929051912915	1.61154261387229	1.40632990510824	27.1094948576624	3.2847146035395403	1.99945801116322	1.58695642672005	1.35442573223129	23.4428748136913	40.7975208554536	4.32428767786867	22.0049228602452	0.506829347770224	6.19086307515836	0.550240620923359	6.84104803779952	10.8294177531331	7.95486977164796	SRR7624167	GSE117875	0.57
51.46	15.18	84.82	33.36	2	0	2	0	2	1	2	2	0	1	2.75777750791987	1.2642318933532	1.19526092836098	1.0134605385866	38.1947056236685	1.74160529036776	0.930931178766846	0.850170305228942	0.731328027088494	25.763072355847697	55.2071636800289	4.26087356940701	8.12160025692523	0.588708277691782	9.74662874185744	0.552932383560091	3.95766401122159	10.1898719978653	7.3745570814427	SRR7624168	GSE117875	0.741
41.14	9.9	90.1	48.95	0	0	2	0	2	0	2	2	1	1	2.75375686358082	1.8703569894478205	1.5084061175358	1.37654545030751	42.2446947725237	1.8108642978364	1.6398228094535698	1.4599018148600802	1.16765506670174	11.1648691216281	21.7856143669815	4.80098408849691	18.4531025876731	0.894383679052149	3.04674420360329	0.375250351935981	7.9909451423953	12.4991673438936	30.1538082359681	SRR7820893	GSE119834	0.403
40.71	11.71	88.29	47.58	0	1	2	0	2	0	2	2	0	1	3.13660241613414	1.98709250672218	1.56677215261559	1.38158654793645	39.8127530020455	1.9469972748834	1.51115983952846	1.35043912207299	1.04372192484296	12.6375866747914	25.2446090842665	5.37375316487961	14.8521356919121	1.0163865712813	3.10025092468295	0.256249044163877	9.0809812684441	12.8547072450962	28.2209270052734	SRR7820895	GSE119834	0.532
34.6	9.77	90.23	55.63	0	1	2	0	2	1	2	2	1	1	2.66464072845113	1.83187815998706	1.54638489722908	1.39854017187226	30.8528889568635	1.78344626719776	1.54583075657931	1.40175418764089	1.18929666252169	13.1473194000208	25.1052030302022	6.61719850486363	16.2613826683969	0.883550172473075	4.7879856697612	0.375780565445491	7.86565955700485	17.9519515522577	20.1512882795949	SRR7820896	GSE119834	0.386
40.85	9.85	90.15	49.29	0	1	2	0	2	0	2	2	1	1	2.99666433343798	2.27617366764692	1.5853013248375702	1.42855716613661	30.1954920246842	2.2354623398031404	1.44175784192246	1.35290287297733	1.11606721917226	9.43282575440753	14.0035507964865	7.41525776584063	12.4814160549741	0.808200363518064	14.87670475427	1.02893155223546	7.87393006996113	22.5521099925276	18.9598986501866	SRR7820897	GSE119834	0.436
41.97	10.32	89.68	47.71	0	1	2	0	2	0	2	2	0	1	2.96748942054116	2.08020874568598	1.53046716883088	1.251693549736	42.2185919702047	2.30634990549574	2.07050742374148	1.40747224808622	1.05565994078848	10.9694073830405	22.6804710102094	4.42949457187278	20.0517272530576	0.968408232641034	2.93466841247075	0.310831941076882	7.75462678976519	10.3896161833362	30.4801556055702	SRR7820898	GSE119834	0.559
27.97	6.4	93.6	65.62	0	1	2	0	2	1	2	2	2	1	2.20149002571699	1.783201578705	1.5941971693144	1.49483363017745	15.8798961918122	1.88117616514434	1.6355452226971998	1.5123558026704198	1.35016886459528	5.70827505964483	9.20843234757557	12.1278609904731	6.81807399868029	0.399579072666031	29.1601076469903	0.672038953029512	4.02026575350737	25.8497254915491	11.7439157455287	SRR7820899	GSE119834	0.317
49.25	9.27	90.73	41.48	0	1	2	0	2	0	2	2	0	1	2.29306635631029	1.56522774162831	1.1940344566118302	1.17033892327497	48.11780317057261	1.51728561603978	1.26126364421873	1.04734257348922	0.8585497892750709	14.9646661023823	29.3196291311302	3.7311762883791	13.9450619345721	0.850339573639694	3.24846472589942	0.333896625428394	6.63913039164784	9.07440416152704	32.8578971677762	SRR7820900	GSE119834	0.57
50.45	8.68	91.32	40.87	0	0	2	0	2	0	2	2	0	1	2.3725777061358904	1.54514314749273	1.16318288537688	1.06561218768616	49.3746057749588	1.73141447944773	1.27685110558223	1.08871815537723	0.920515471142727	11.9061437782528	24.9517254983616	3.45406525003014	15.0346853116199	0.676610154631832	6.21267082378985	0.665322359697093	6.21058860919024	9.28010169974465	33.5142302929347	SRR7820901	GSE119834	0.543
42.01	10.02	89.98	47.97	0	0	2	0	2	0	2	2	0	1	2.8262495568356205	1.8605679839160505	1.54193418606124	1.3678914489002298	43.10691847664821	1.8537885414085	1.60128209260274	1.26097630640413	1.08826723006427	8.38439216741	19.48976551626	6.00494937232354	18.3701534616702	0.852243670984583	3.38184874398004	0.374204565162289	7.98569884870396	12.1019490654891	31.4391867554263	SRR7820902	GSE119834	0.512
43	7.03	92.97	49.97	0	1	2	0	2	0	2	2	0	1	2.00657852277959	1.46155931211627	1.18662955043176	1.22524448957289	36.9989200724541	1.50146500131226	1.27461567917117	1.0324924813809302	0.885777225145532	15.9923931796767	29.1999208140658	6.41384548844595	14.4021569559894	0.708477413718533	4.25678190945691	0.327502695119091	5.84856981165367	15.2789044798151	23.5638404317355	SRR7820903	GSE119834	0.542
39.35	8.28	91.72	52.38	0	1	2	0	2	0	2	2	1	1	2.3105059171758904	1.65561000605073	1.36288559763204	1.35776155770814	35.2451089948705	1.634786779977	1.41041924458569	1.22115683377942	1.04737556487089	13.5158000316164	25.0257154232546	6.38909644238163	16.8724809520433	0.778171068921698	4.54031294824737	0.404138465146466	6.86457270947298	15.3893309626785	23.7361810278534	SRR7820904	GSE119834	0.447
39.2	14.45	85.55	46.35	1	0	2	0	2	0	2	2	0	1	3.2459494305649197	2.01683933432847	1.63098175680336	1.45342414993857	42.9376140418961	2.20678739960514	1.96821262961764	1.64489179973746	1.24442283257568	9.18390128778944	23.0737394427453	1.99640842896826	26.1255226016443	1.18924025178409	1.71242646164782	0.270653871694866	10.4450180981509	5.07356173480363	30.1134291085608	SRR7820905	GSE119834	0.547
46.56	9.25	90.75	44.19	0	0	2	0	2	0	2	2	0	1	2.5525355112618997	1.5650188589014795	1.26508354003013	1.12580424427208	44.77002938749061	1.86253001281502	1.5654596161665402	1.12855897717869	0.936609188246326	12.8611868050498	25.6364137322973	3.79500743924616	16.674712073621	0.846090262853364	3.40684410646388	0.420344960599548	7.49909075880311	10.365790488786	31.3557061773296	SRR7820906	GSE119834	0.535
35.26	10.21	89.79	54.53	0	0	2	0	2	0	2	2	1	1	2.77430973592269	1.96083890849678	1.6095674148356	1.44161642801218	35.7130844733322	2.00260390853576	1.84534476172232	1.50031017473362	1.27321994785501	8.38362767449139	17.4523855682646	6.03929485851043	21.8792408431214	0.881092608314894	3.76637007226564	0.474751593832797	8.22464518975579	14.9200799534719	26.3621393124625	SRR7820907	GSE119834	0.38
46.53	10.2	89.8	43.27	0	0	2	0	2	0	2	2	0	1	2.51931833747039	1.62074698685162	1.3113863210914298	1.20782065544817	48.3695089317035	1.68878851556993	1.46317126977074	1.2304269244004	1.02930908337704	12.3237574068939	25.4394161982271	2.6811042959818	19.9810879233359	0.886016312501462	2.01862472002219	0.308964079305978	7.89384288274401	6.87027406918167	33.9206695186999	SRR7820908	GSE119834	0.537
42.57	11.68	88.32	45.75	0	0	2	0	2	0	2	2	0	1	2.57047492023523	1.6303941704350702	1.3609262450437098	1.24147722769587	45.1808265645557	1.83940164533945	1.57831213443506	1.3412256488176202	1.03428130186974	13.3426250704806	29.2359138820566	2.94258199821531	19.5719921908619	0.898345314290632	1.81730059293282	0.245847431907849	8.23821042094154	7.37168598567721	29.6781221831161	SRR7820909	GSE119834	0.521
41.13	7.84	92.16	51.03	0	0	2	0	2	0	2	2	1	1	2.24806268838741	1.66583843114108	1.38742109157826	1.28098016791842	36.478096606259705	1.8581048090465	1.4434083664085	1.278918620977	1.09652596789629	11.407190241721802	22.6736536282257	6.57064845971397	13.9707360321432	0.673634071107509	7.80611507625646	0.577260938676483	6.71678359288164	16.1918814056353	24.8192867953597	SRR7820910	GSE119834	0.406
43.45	9.07	90.93	47.48	0	1	2	0	2	0	2	2	0	1	2.7336309851100804	1.84166538368487	1.35999736072316	1.22066553764269	39.707150240834	2.00936943277542	1.51153583918006	1.1797567466514198	0.9891789649636	11.7887698770537	21.7824243937805	6.07721191304721	13.61467534625	0.800921499791518	6.2266145774314	0.641727350039001	7.38685058523378	15.4598752630774	28.0096990713491	SRR7820911	GSE119834	0.537
39.82	10.19	89.81	49.99	0	1	2	0	2	0	2	2	1	1	2.67410643199708	1.86814422692546	1.47485070546747	1.3823176034483302	38.4451098315586	1.9583389473051296	1.66392556374484	1.37708408263618	1.1240934595465502	10.0334388574445	20.7784266399053	5.20710929137647	20.5446357863737	0.911439044520506	3.80403002413648	0.479165436823563	8.29628953087008	12.4242184602327	27.5546857857611	SRR7820912	GSE119834	0.421
49.45	8.66	91.34	41.89	0	1	2	0	2	0	2	2	0	1	2.63649422141252	1.87196454456673	1.27067613195938	1.12987917299852	43.755337365279395	1.88685442514113	1.40928340260047	1.10754435213692	0.873357186338097	15.150891422115	29.2561270336298	5.5803339221009	10.5632129407681	0.856979852322639	5.87643327306952	0.271679914849536	6.34270214748682	12.8037783328424	28.4487525829303	SRR7820913	GSE119834	0.564
62.05	6.14	93.86	31.81	0	0	2	0	2	0	2	2	0	1	2.05583658997055	2.65098082668155	0.879078964751608	0.801303223111967	32.9078751667384	1.6917821938299298	0.9254247833998872	0.7997050914344399	0.722035891906635	6.695532476166531	4.675127929979	5.75398714655432	3.75846135246836	0.313579568006967	44.2515226957358	1.44443457784444	2.64953872456245	28.4652361047662	8.68811190008249	SRR7820914	GSE119834	0.645
33.09	7.28	92.72	59.62	0	1	2	0	2	1	2	2	1	1	2.37862580270801	1.74530347054598	1.4909822751716495	1.37396001182087	29.5864638136962	1.74950980074937	1.47803972069967	1.27883223645184	1.15005381945568	9.96727690811002	18.68770047012	10.1531235565072	14.2171358512884	0.82659523490889	4.65252565369987	0.359605081958013	7.08050750508325	23.1128287925817	20.9099778538527	SRR7820915	GSE119834	0.364
40.53	6.73	93.27	52.74	0	0	2	0	2	1	2	2	1	1	2.0777023586033403	1.49113392865758	1.2694151362745	1.16477415882485	36.1395198737447	1.69194596837398	1.33996202476003	1.08243371755299	0.936515305351164	13.198272137302698	25.1418483075808	7.69370204240111	12.9883711202209	0.621665626266982	4.05305394847769	0.305791701257275	6.11143645946624	18.8657712793913	24.2183595149378	SRR7820916	GSE119834	0.422
38.5	8.81	91.19	52.7	0	1	2	0	2	0	2	2	1	1	2.92220609069815	2.1445301705799	1.6539320224398797	1.47190409979516	31.7373359007312	2.28587594906727	1.66380100619772	1.5554614956115902	1.25489611249764	13.8561628513906	22.7446042060647	7.02714679981923	14.555480476857	0.793299079895923	6.82487308531037	0.518518356010513	7.4431022908266	17.8400150937436	22.2529606114721	SRR7820917	GSE119834	0.431
50.01	8.67	91.33	41.32	0	0	2	0	2	0	2	2	0	1	2.4747645623174903	1.8159441760037	1.26727391577129	1.12767012774568	41.6183528066931	1.87058126637607	1.14858332265775	1.04182748475581	0.9011287650594172	11.7811362981893	21.1061388360493	4.86732645493833	12.656911559736	0.660190047073468	11.6826792429675	0.892489283554091	6.5622342803545	15.4409959939339	26.1310343013929	SRR7820918	GSE119834	0.542
38.92	8.73	91.27	52.35	0	1	2	0	2	0	2	2	1	1	2.25183224331884	1.68109488659211	1.35085829738605	1.22682783322504	35.9072576448017	1.84895236989128	1.4619597909012902	1.18354865182611	1.01514333078771	12.3825572846532	21.7730109358252	7.43796127635043	14.9945090715399	0.79580102891889	4.98731935283764	0.444425447220231	7.16188046215863	16.986368030302	25.4187243948471	SRR7820919	GSE119834	0.436
41.12	7.77	92.23	51.11	0	1	2	0	2	0	2	2	1	1	2.3774156894039304	1.66192491846506	1.36842082437027	1.27485080841024	37.71175230726529	1.69586166817015	1.37969693289848	1.1964601693151102	1.05529196447158	14.1975964540976	26.1952300335878	5.80330368598173	15.7017811186028	0.786607393653999	3.72632613243592	0.385223971082174	7.05257027463476	14.7008712004954	25.6480861895254	SRR7820920	GSE119834	0.443
33.45	12.72	87.28	53.83	0	1	2	0	2	1	2	2	1	1	3.3596865117558097	2.51879096200559	1.79957834914524	1.7342682982721498	24.2670379027453	2.45577249186489	1.74767404555662	1.5750034373711002	1.3987808790503702	9.72672899766259	14.1372568367958	7.28749538170628	15.7974330318725	0.946033086488881	13.9411658064975	0.469746447069191	9.80294515188162	21.6350710356681	15.98285322202	SRR7820921	GSE119834	0.424
42.8	10.6	89.4	46.6	0	0	2	0	2	0	2	2	0	1	2.45336733951933	1.71250230716311	1.30990933548109	1.23876481478374	39.7842173263755	1.8009855082190902	1.33843426123239	1.10643153178851	0.969511888182291	14.6546526391149	28.9637946971104	6.02612278514725	12.1441184567146	0.859979454492148	4.36088475491984	0.263533066405857	7.14896388422002	14.8952693856266	25.3373335153633	SRR7820922	GSE119834	0.501
32.31	10.28	89.72	57.41	0	1	2	0	2	1	2	2	1	1	2.9762209951648395	2.07294427638663	1.6920833992808602	1.55130865892833	29.6104006116958	2.18139544215306	1.76163481494196	1.53180305357465	1.28045939601729	10.671572419297	18.7122635460977	7.29379101182479	19.5432878591061	0.896364477696815	4.25090177232409	0.535321042097575	8.94212489337622	18.1805105676009	21.6454348298758	SRR7820923	GSE119834	0.362
43.53	11.4	88.6	45.07	0	0	2	0	2	0	2	2	0	1	2.77317857437109	1.78212078016033	1.44036892947474	1.33201959768539	45.295776746201895	1.75887081938054	1.48314434275408	1.3438703058498502	1.1122736091501	10.6594298342142	22.6508491260391	3.06281410438764	21.2910282981807	0.913696644586229	2.38369389017579	0.510130360376225	8.90679255677021	7.88619317899604	32.394801840488	SRR7820924	GSE119834	0.501
48.82	9.45	90.55	41.73	0	1	2	0	2	0	2	2	0	1	2.54424656596289	2.01768316521148	1.1931608602597	1.05544597755479	41.34384104146471	1.94534695978107	1.3906221355414798	1.13882587847076	0.9520769878099692	11.673627876054402	20.9631418015879	3.47511944479451	16.4014671645652	0.739993942087238	13.4223669635928	0.858499096840379	6.77369716184576	12.6465561650317	24.7191582596545	SRR7820925	GSE119834	0.593
24.35	4.2	95.8	71.44	0	1	2	0	2	1	2	2	2	1	1.8746065862806496	1.71353531093646	1.57104516780955	1.52678449331445	9.54496059860474	1.87189248831633	2.09256953049237	1.5074726424144598	1.41655036060967	4.343183073214879	5.81113546542354	13.9592321443235	4.76298762141186	0.291198969117749	33.0470824305744	0.637458336228478	2.9816837322317	30.8760393571304	7.63318194355836	SRR7820926	GSE119834	0.42
37.37	12.03	87.97	50.6	0	0	2	0	2	0	2	2	0	1	2.84327055121548	1.88198568531335	1.49842665769346	1.3863373864328798	36.4159398674027	1.97815964422456	1.66610584137436	1.43954000200078	1.15079076366216	13.4716298189292	28.1678114315796	4.69647338123116	19.2733234717928	0.914485435656859	3.00814884634757	0.287659847346992	8.93064441490783	11.8208868337065	22.9005663374307	SRR7820927	GSE119834	0.501
45.41	10.3	89.7	44.29	0	0	2	0	2	0	2	2	0	1	2.95267909500971	2.26035750996118	1.50415504435986	1.30303618132805	39.1453786140636	2.23594230430488	1.59167073586761	1.23837490607392	1.01206044268447	10.3173753765404	20.1023299695441	5.06319232480621	14.887806161879	0.882897089015699	10.3732880416903	0.781303145843626	8.20323695476895	14.5488994732951	25.157046839157	SRR7820928	GSE119834	0.554
40.57	11.49	88.51	47.94	0	0	2	0	2	0	2	2	0	1	2.51249638440957	1.6116494323523	1.34692042085473	1.22918775761082	40.7541443705257	1.86248101815026	1.56046623038542	1.2530280569817098	1.01914455130523	13.4932704823198	28.1163262722974	4.57498169193632	17.0914815518005	0.915177158769336	2.57510826620377	0.259929299230609	7.77007784317448	11.5075221278943	27.1893957886933	SRR7820929	GSE119834	0.508
36.48	14.15	85.85	49.37	0	0	2	0	2	0	2	2	1	1	3.18658739994595	2.1357287289059497	1.65572556072197	1.49685045239804	33.5342955915652	2.32523738084367	1.78501542160142	1.56300958841563	1.29604349730238	12.580951759739802	22.3850688538341	4.9125055339376	18.6380688305334	1.03339003192208	6.41517347438078	0.397511475639024	9.62345923526808	13.1680918983154	23.4267306661696	SRR7820930	GSE119834	0.425
40.18	4.86	95.14	54.96	0	0	2	0	2	0	2	2	1	1	2.27480798884144	1.6627477855781698	1.35088403440487	1.25060832876977	30.1562892523153	1.9462316200622904	1.4223593801405798	1.25039810716467	1.1511735095551	6.935210752414661	13.6992180150393	9.28213400080756	6.15123449612813	0.385601667558089	24.2829690482784	1.1842875776647	3.37158344026874	21.2103114621364	20.4326602921186	SRR7820931	GSE119834	0.376
42.1	9.68	90.32	48.22	0	1	2	0	2	0	2	2	1	1	2.59584394821598	1.7711215405447	1.32482592699618	1.22562452046195	34.618965847480105	1.9658707303814296	1.44949198029701	1.21278148122314	1.02688955982697	15.8836287785938	26.1566392109776	5.11016982946162	16.1946104733337	0.798194038910575	6.47095442119301	0.595931713757826	7.58849253645374	14.1642334634488	22.9207743124632	SRR7820932	GSE119834	0.43
25.69	5.49	94.51	68.82	0	1	2	0	2	1	2	2	2	1	2.22144860797051	1.76803776272169	1.6004291795538703	1.48540990562494	10.2682478025182	2.04410518285102	1.7659214927322	1.57090721320045	1.4309159533954998	3.8898100541870897	5.60949287252205	12.8833678605992	4.70839017918097	0.310370290189791	36.0501093690888	0.892314584295649	3.20594504859717	28.1807864071531	8.15922338837333	SRR7820933	GSE119834	0.391
36.66	8.47	91.53	54.87	0	1	2	0	2	1	2	2	1	1	2.38330647584191	1.70190915794936	1.36159287684702	1.3071859721956698	29.7030016660749	1.7779477234861898	1.42353808756453	1.2548548329828202	1.10124819053342	15.2279245076885	24.6639721778363	7.28725159953397	15.7297525340072	0.747469271679232	5.23567305022985	0.475105852316073	7.12298104604166	18.3119588525762	20.4258356157796	SRR7820934	GSE119834	0.418
35.52	9.84	90.16	54.64	0	1	2	0	2	0	2	2	1	1	2.6374165097238	1.85236944904736	1.4904580957007598	1.3777697919924798	32.1286998032391	1.9631722201148605	1.6898809008853102	1.3906357794237398	1.16170993409509	11.6086699009097	21.3172230913468	6.71160225898435	18.4181561983379	0.887727590453683	4.61127938843214	0.398317966470282	8.20290916353227	16.655016698288	22.7977676441545	SRR7820935	GSE119834	0.39
36.66	6.95	93.05	56.4	0	1	2	0	2	0	2	2	1	1	2.21212261246264	1.70992435323033	1.4399645785263795	1.37580614480892	33.8665182174487	1.5652723401923	1.3842961218	1.22771515374918	1.08263326845845	9.864278583012087	19.5872620338907	9.36190843740291	13.8238300973848	0.711654252134157	4.23606281047529	0.345292063120077	6.44143848759496	21.6032215792489	23.8893302387482	SRR7820936	GSE119834	0.418
27.77	4.02	95.98	68.21	0	1	2	0	2	0	2	2	2	1	2.24391331480943	1.98970454481524	1.6394381986183102	1.53931744945257	9.88080317469247	1.97782757769256	1.7294531073375703	1.57119772962397	1.46659707180668	5.079278755543889	5.83128795001062	13.2545045755593	3.4886142081054	0.292558169860409	37.3802478016073	1.02437423889657	2.78161615779212	29.9194886646854	6.02730823348287	SRR7820937	GSE119834	0.381
53.82	10.71	89.29	35.47	0	0	2	0	2	0	2	2	0	1	3.20134123710532	1.7810365469192202	1.34706078012604	1.25354600199125	62.2719947318142	1.5658965603360702	1.42881621490256	1.35590828608131	1.04837345882606	8.178791296294019	22.9570350126565	1.86364552765395	15.763311753769	1.01028202773235	1.53199973118882	0.261866893662776	7.49557581595394	5.16856701238772	43.947716224995	SRR7820938	GSE119834	0.662
40.22	12.92	87.08	46.86	0	0	2	0	2	0	2	2	1	1	3.71941969335573	2.2876015898371698	1.81653021827532	1.6291122566982998	42.16594069002421	1.99556490093376	1.84914461845171	1.6937668598648798	1.3632589594857902	11.708684502762498	29.0430317809057	3.7658125612929	20.1742011660165	1.13646946018563	1.59059736789764	0.280754519147527	9.15694315583255	9.55186198190617	25.3003280068154	SRR7820939	GSE119834	0.434
45.45	11.3	88.7	43.25	0	1	2	0	2	0	2	2	0	1	3.54106914154806	2.10723433807746	1.65627198441474	1.47554882118441	49.0180294748994	1.85334253296535	1.7351903963057198	1.68479535328391	1.2410483972798	10.4076474195934	25.300378856215	3.03874255818149	18.4790501533466	1.15742828793072	1.96858650550244	0.30973750676529	8.67434151181671	7.80894822298394	33.2627863972578	SRR7820940	GSE119834	0.565
47.27	11.66	88.34	41.07	0	0	2	0	2	0	2	2	0	1	2.9701300259689702	1.75590528005506	1.42059540709245	1.31056124216346	52.2294370824192	1.7424340191224	1.58281655765134	1.51263015615342	1.06196553621279	11.4934760607769	24.554999371604	2.74909109025012	16.4328391838324	1.0557053264206	2.21942683488809	0.309555808926847	8.58117234921609	6.52920456385353	37.5680054710083	SRR7820941	GSE119834	0.523
44.02	12.28	87.72	43.69	0	0	2	0	2	0	2	2	0	1	2.9335750237985296	1.8401536786542905	1.49665680523967	1.37923172073351	48.6924203818025	1.80139200027361	1.6338047437454	1.5416887551231	1.16079826256477	11.2880847740707	27.7151034183941	2.50176734852113	19.3987594353607	1.04513009965565	1.53075186426763	0.264532165743085	8.22729242206563	7.12458096736676	32.1920822786253	SRR7820942	GSE119834	0.521
35.81	11.91	88.09	52.28	0	1	2	0	2	0	2	2	1	1	3.5557462730620597	2.3046167259253196	1.90445052924108	1.7721970202660098	36.826188238178894	2.17837990019117	1.88061084092798	1.69965625439899	1.36964685475046	10.564047025488	23.5274059407291	5.93822851108956	19.2087666275286	1.18175794023808	2.36385687055221	0.366450668397381	9.1799075007587	14.2821420087271	23.9514839319793	SRR7820943	GSE119834	0.453
40.24	12.25	87.75	47.51	0	1	2	0	2	0	2	2	0	1	3.48617496290455	2.10583657942302	1.71801528492272	1.57795287794627	39.9795547633754	1.90901983666604	1.75323032459377	1.55413429124319	1.26398059867847	14.4566285189398	31.9820569716237	4.62509606635363	18.1450812886688	1.0654528288548	1.81357312103334	0.312429446817439	8.31370196967382	10.7750530787984	22.9675552281761	SRR7820944	GSE119834	0.553
44.17	13.81	86.19	42.02	0	1	2	0	2	0	2	2	0	1	3.24727460053	1.85266831575186	1.44820928840272	1.3788270456159195	49.3647695999035	1.7642581669165	1.59834410807851	1.4281371679978505	1.17578536521977	11.3183554320031	26.0434725094165	2.32401083331593	19.2945812533506	1.2166593562671	1.71411464098976	0.234512976539419	10.1659808815646	5.23378193658286	33.7728856119733	SRR7820945	GSE119834	0.567
38.51	11.87	88.14	49.63	0	1	2	0	2	0	2	2	0	1	3.35065524479492	2.08747943495774	1.73109434390424	1.58756453168435	38.0343790775515	2.06841776819652	1.7763658024621298	1.55363930334146	1.34203210983151	13.3393090145799	26.9739918906279	4.59988921126594	19.6020005539437	1.03898492092681	2.63906483411203	0.34439858517338	9.34064811409423	11.0023656119034	24.4586562779526	SRR7820946	GSE119834	0.54
40.18	14.63	85.37	45.19	0	1	2	0	2	0	2	2	0	1	4.1474265713623	2.44305283207175	1.94345461914568	1.7762971396977298	44.917334945167205	2.2411050433063195	2.11037782041641	1.86016872714324	1.49926319513264	8.023910430767291	20.8158950456316	2.70332037499106	23.8064710453128	1.28356736091659	2.16127334757696	0.320423042800033	10.5254398784877	6.91933285437863	31.4642770499047	SRR7820947	GSE119834	0.584
48.55	12.94	87.06	38.51	0	0	2	0	2	0	2	2	0	1	3.2008279766034597	1.82756766939749	1.43712753688447	1.30146710837672	55.3749557753895	1.70695509536434	1.48341979148958	1.3059470039836598	1.03703839844881	10.340403144657	24.9379323338936	1.97077046624564	17.7777190577893	1.09004723001858	1.91011016508104	0.279060362744005	8.4600440476505	4.83329331438465	38.7410230221927	SRR7820948	GSE119834	0.576
50.44	9.25	90.75	40.31	0	0	2	0	2	0	2	2	0	1	2.66428352613704	1.62107184022674	1.27153476747851	1.15065135991079	53.9191789184626	1.54481722032075	1.39131622967186	1.27142457294107	0.9954974512003492	13.6129923767419	28.579916553218	2.28271593370556	16.088252963904	0.877789597261799	1.65284154481269	0.320889805052003	6.92332706839439	6.49826657774495	36.7759999559066	SRR7820949	GSE119834	0.566
44.32	12.49	87.51	43.19	0	1	2	0	2	0	2	2	0	1	3.2110034085702206	1.8090675052305505	1.46421115538304	1.4382726559080905	46.9072053037947	1.98903727031002	1.74667798666967	1.5696791510454802	1.13455225236446	12.4403100279153	26.6233499057089	2.15989485113435	20.2360134864849	1.2102405851763	2.36870678324476	0.3503057317561	9.29904565975199	6.02422995599749	31.7282130407452	SRR7820950	GSE119834	0.582
44.11	12.46	87.54	43.43	0	1	2	0	2	0	2	2	0	1	3.2944323989645694	2.02699152145454	1.5762189479840902	1.4737498657735	48.177832407646505	1.95593715229624	1.8019479406798795	1.58284459655512	1.17022662002819	9.38785861322891	22.2836779602535	3.21555311306764	19.2520731314396	1.11225872497561	1.9725882780384	0.27706496230774	9.44523025526538	8.00437819767243	34.4371753769797	SRR7820951	GSE119834	0.562
35.19	14.09	85.91	50.72	0	1	2	0	2	0	2	2	1	1	3.4340424293571603	2.28187294473707	1.8566481389867	1.7774932340016898	36.5143904781306	2.2739574542385697	1.9815499228821696	1.65748042953176	1.36612053662369	12.9065564706225	25.8799868639558	4.3821750401185	20.4492573709745	1.21159046285923	1.80282890768202	0.306857061671864	10.5097670215417	11.1722754935915	24.2852617776049	SRR7820952	GSE119834	0.447
50.89	9.77	90.23	39.35	0	0	2	0	2	0	2	2	0	1	2.7203209504388703	1.48672311375122	1.1739737565387	1.12321571061264	53.730162248426296	1.51775423353134	1.3566140615302802	1.29277861512545	0.97903182906286	15.746409256139698	36.0944876303938	2.20579025484082	13.6357741492467	0.894508912390223	1.63915709992895	0.201070528757852	6.58666705092494	5.39387765733991	33.3486667161769	SRR7820953	GSE119834	0.58
40.63	13.04	86.96	46.32	0	1	2	0	2	0	2	2	0	1	3.67119235838142	2.27576435736021	1.8286385894378	1.56390517437675	45.0426310499405	2.14535267504951	1.88475931339514	1.63831113421363	1.33183218063513	10.0722899325401	20.9274828914831	3.32025993444131	20.9673931795963	1.14681695324631	2.43751797113117	0.391396860083961	9.67151647593306	8.25211340502617	32.8855023290586	SRR7820954	GSE119834	0.566
40.14	12.06	87.94	47.8	0	0	2	0	2	0	2	2	0	1	3.1919454264891702	2.0326335767187	1.67636834618109	1.52990501489082	42.754215653609705	2.01102796107805	1.85569495599846	1.60529724210002	1.28940039868047	9.55866550072151	23.5813688355693	4.16137117942685	19.393714593244	1.07339573759263	2.09468046736065	0.340655802242139	8.96741696657045	10.7611506747693	29.6262457432247	SRR7820955	GSE119834	0.522
37.85	14.18	85.82	47.97	0	1	2	0	2	1	2	2	1	1	3.50066650508968	2.20039897087885	1.73955497967859	1.60788526790708	42.370847160595105	2.13141802453484	1.94183694395764	1.76752022819643	1.3298640888922	9.34202431112271	20.5775508515367	3.52665444497149	21.3296163219069	1.18922610563414	2.15200510001317	0.437044090173268	10.5347438397179	9.36020241551355	30.8929568305329	SRR7820956	GSE119834	0.431
41.96	9.91	90.09	48.12	0	0	2	0	2	0	2	2	1	1	3.04948644259513	2.04856844416472	1.71533612395976	1.5677015517170598	43.03248071592781	1.93445691013051	1.75030220685935	1.5461668847884198	1.24645760279196	10.4027981746595	23.9644533475171	4.54660029337203	17.4766229569725	1.01236670838131	2.59959603048315	0.309028907472326	8.46281714882801	11.8992230415862	29.7292915653874	SRR7820957	GSE119834	0.41
45.09	11.53	88.47	43.38	0	1	2	0	2	0	2	2	0	1	2.9446870846105897	1.8200273083218	1.41401947752489	1.29578891209795	48.3462414887557	1.75876443407572	1.5675157565399798	1.40022967926286	1.0508504462469102	11.4974138476702	25.2883218486967	3.04223218373911	16.7569798137963	1.03514355324669	2.73200567542665	0.292702780619888	8.90962844044476	8.23750869120365	33.7054770128262	SRR7820958	GSE119834	0.545
40.42	10.46	89.54	49.12	0	1	2	0	2	0	2	2	1	1	3.02218727732868	2.13049684044057	1.79466102584607	1.6242302133847402	41.708306435941	2.06504962150064	1.77511620790325	1.5457158875916102	1.29509547922777	9.417140023543132	21.0354862674345	5.61088550888972	16.0238399794444	1.02900679785731	2.89632290101493	0.389215034603719	8.59378752925536	13.5749356242355	30.8465203572645	SRR7820959	GSE119834	0.44
38.73	12.09	87.91	49.19	0	0	2	0	2	0	2	2	1	1	3.2886796938361096	2.1352758443792	1.69109023963273	1.52945445362896	41.4332464678429	1.90618754528589	1.81939788679125	1.6855165918395	1.29615748171218	9.75467987355782	21.9104555719251	4.43501459036069	20.700678608199	1.12229168207234	2.29099948236927	0.322182467676521	9.40608984021706	10.7342961644132	29.0779915927668	SRR7820960	GSE119834	0.428
40.34	12.78	87.22	46.88	0	1	2	0	2	0	2	2	1	1	3.34606331666703	2.08663191239815	1.72170062793863	1.5645153338783002	43.291191776377296	1.98264426709347	1.75678356009213	1.70152220944511	1.21850131675646	9.21763914796628	20.3308377929317	4.27169704009568	18.9770768809147	1.12431185349202	2.85670384559374	0.334140208166827	9.51462522747105	10.8491220506164	31.7414851007179	SRR7820961	GSE119834	0.437
17.79	75.83	24.18	6.38	0	1	2	0	2	1	2	2	0	1	2.9249224405377503	1.0585315408479798	0.803309203722854	0.7789038262668051	70.31437435367121	1.14457083764219	0.961737331954498	0.8657704239917271	0.62047569803516	7.980972078593591	28.7877408838545	1.10337009854622	9.64362842036456	0.897341486219251	2.88398686050456	0.33965761188843	6.75922784778705	3.58522882414755	45.9998179666879	SRR7820962	GSE119834	0.653
41.05	10.6	89.4	48.36	0	0	2	0	2	1	2	2	1	1	3.1781717962140204	2.11121252388047	1.7443369170816398	1.59288887695797	42.957106872653895	1.8819152696312	1.70675453784859	1.53819309289559	1.28999279671065	11.060292874112502	23.0683315035348	4.91930420652214	18.4961854016771	1.00868342918792	2.65203275507224	0.338988362033751	8.03096892028458	12.2769968026089	29.2085086190785	SRR7820963	GSE119834	0.389
34.17	17.29	82.71	48.54	0	1	2	0	2	0	2	2	1	1	2.3386637554268397	1.9329278392144496	1.5477446958733705	1.4136680775540802	26.3544579568851	1.87876523776536	1.64917867492646	1.39226901403513	1.24126658276299	10.3032259390501	21.1148887771589	8.56808829487599	8.06652380417751	0.563314279577661	20.7132710791325	0.515598533625567	5.0583572115455	19.6738976564369	15.7260603634695	SRR7820964	GSE119834	0.405
45.21	12.69	87.31	42.1	0	1	2	0	2	0	2	2	0	1	3.08221256867463	1.86843102873655	1.5638976153854098	1.47605364094377	49.1092483556456	1.90256076065781	1.71175494394363	1.59356070453845	1.0579071602574202	12.8413689000262	27.0309618446524	2.5761446031546	18.1033436043115	1.16493510956346	1.60307442068247	0.305952967319962	9.48992565949989	5.79752809246171	33.928133698354	SRR7820965	GSE119834	0.579
35.27	17.57	82.43	47.17	0	0	2	0	2	0	2	2	0	1	3.34935078957042	2.0387985573371203	1.6408895207986298	1.5972165777639198	41.1733949283582	2.1204426980659	1.84918519632808	1.5856917733519795	1.39753417711077	8.37416551317528	21.6975420606217	3.17060712643483	22.3644699821772	1.15999597198345	1.6239458304569	0.245320767215828	12.1920296229073	8.16643958521136	29.3796490529915	SRR7820966	GSE119834	0.539
32.13	11.26	88.74	56.61	0	1	2	0	2	0	2	2	1	1	3.32204574010739	2.39450983485556	2.00483432029344	1.7786692660059398	33.4932753365149	2.12000157763366	1.89552684512708	1.75601895414157	1.4283219048799598	8.646446661896201	18.8671407139156	7.86241867952367	17.5963795102315	1.05627721265636	2.97952129430929	0.528646594727983	8.78763488503094	18.1269451722476	24.1950359373571	SRR7820967	GSE119834	0.388
36.05	12.62	87.38	51.33	0	0	2	0	2	0	2	2	1	1	3.24512944467143	2.3074695772691	1.8447625293126	1.67812847988775	37.4331489600822	2.1564002467465704	1.94101200428945	1.67652622941251	1.3921267700576	11.8672970377822	25.3194483083923	4.3907040857098	20.545097136786	1.20463582148676	2.12877765298657	0.357314997040502	10.0032170943341	11.1772847952795	24.8735201079845	SRR7820968	GSE119834	0.418
32.02	10.5	89.5	57.48	0	1	2	0	2	0	2	2	1	1	3.27260375908094	2.3968554400752597	1.97417670942988	1.77406631910848	32.0058189554037	2.32992851444571	1.95495896116898	1.7432285370153895	1.49239222977276	8.92608541171791	17.4606174186854	7.61385390202884	19.7264017604752	1.04237485239918	3.46738916520557	0.514590117007192	8.91408290693098	17.141486563853	24.1192033134147	SRR7820969	GSE119834	0.396
39.25	9.55	90.45	51.2	0	1	2	0	2	0	2	2	1	1	3.1771758093296496	2.12025463398024	1.79875601704341	1.62761438739478	38.2879645865072	1.99035061922756	1.8141233855971295	1.60373416000195	1.31330194999746	11.2035855719204	24.3551738130963	6.13075539230267	17.487679554529	1.02997486706524	2.62519198001749	0.402149070479472	8.49057542589433	13.9163260138591	25.5621738827565	SRR7820970	GSE119834	0.434
38.28	10.1	89.9	51.63	0	1	2	0	2	0	2	2	1	1	3.14983576762092	2.08090710998842	1.73709249180507	1.5223056824514398	38.884309884753705	1.87401769238213	1.68537013740349	1.57892219511897	1.30117871352601	11.1274249719976	24.0611543211937	5.1868789709695	18.9237907667657	1.06352438495176	2.49847002926417	0.389892178789598	8.7739092699536	12.9217433877447	26.1806366903673	SRR7820971	GSE119834	0.421
44.36	13.29	86.71	42.35	0	1	2	0	2	0	2	2	0	1	3.39294055232307	2.01576583070473	1.58811623119374	1.4273439707518998	47.2908028809835	1.90689279350452	1.6453207083667298	1.4448743750468502	1.15216275596409	13.6663341271992	29.6952970591188	2.41187105766269	17.9900382248795	1.19832055132437	2.08211945592139	0.279215841922297	9.65925283225243	6.18682308907332	30.4970618878452	SRR7820972	GSE119834	0.568
27.94	18.05	81.95	54.01	0	0	2	0	2	0	2	2	1	1	3.4634364200784904	2.17253363009821	1.75764852886624	1.69212108787755	28.9156611804213	2.3731427790468396	1.9411741736465	1.6167096194771498	1.43660067553056	9.31197407212167	19.2563419748054	5.63009682907362	21.2971483386259	1.10095169286121	2.75878650006956	0.324512864573544	13.5441100732015	14.8511927281781	21.2368589986112	SRR7820973	GSE119834	0.323
34.23	12.19	87.81	53.58	0	1	2	0	2	0	2	2	1	1	4.09738331869942	2.61884507064709	2.09919860789867	1.90149835382651	34.7114270974619	2.2707058559589703	2.0325772665206703	1.8795190053035105	1.5940152397741898	8.62194040066189	18.5919921204818	6.01440246417339	20.1346084351427	1.16995796906332	2.67290309857036	0.527011175190462	10.5152580166003	15.2508347478543	25.1230319729233	SRR7820974	GSE119834	0.418
35.45	14.15	85.85	50.4	0	1	2	0	2	0	2	2	1	1	3.3768003680817205	2.25636426112836	1.8648697444977	1.70063074763688	37.2314663280936	2.06917839733024	1.88874846389945	1.7057559361914	1.33301495040798	11.3510113511278	25.2856061047358	4.79000407759073	20.4989806023184	1.12751208714394	1.94920486980835	0.34391565212326	9.5036989573018	12.2686549775733	24.2324226714044	SRR7820975	GSE119834	0.438
43.23	13.94	86.06	42.82	0	1	2	0	2	0	2	2	1	1	3.84028575844162	2.1242477518252096	1.7268445839874398	1.5767144983598402	45.927489027838	1.93809574162752	1.70592862778545	1.49967405968252	1.27517612978118	11.6691281648456	28.2739935561558	2.6435568532096	20.2212804931912	1.21693810469155	1.74939211210243	0.245479778138352	10.0533965009833	6.68176894215883	28.9141936593689	SRR7820976	GSE119834	0.461
49.04	11.52	88.48	39.44	0	0	2	0	2	0	2	2	0	1	3.15945553752334	1.89537948275161	1.47066801079522	1.3666939410241	53.98503225456471	1.71884959472716	1.68008534914945	1.5402854314245802	1.1182863265057	9.277086375328311	23.6477856621312	2.29628340269505	19.8425741522311	1.02381054644673	1.60115921847697	0.248775338124227	8.2090210164863109	6.40531504384369	36.7252756195647	SRR7820977	GSE119834	0.558
47.12	11.05	88.95	41.83	0	0	2	0	2	0	2	2	0	1	3.15758941219325	1.88751579581686	1.53393683472067	1.3706946561795903	52.141373123052205	1.77048059756531	1.5919485180038602	1.43994891374247	1.1819318340236298	9.89481447503924	23.4960486841691	2.97090824041632	17.5053186465225	1.01897621114464	1.84780799798499	0.32732727329972	8.21860199432378	7.59621915072572	37.0187918014132	SRR7820978	GSE119834	0.528
38.7	11.67	88.33	49.63	0	1	2	0	2	0	2	2	0	1	3.32619361908794	2.05134707388699	1.63281340213422	1.48054729758797	41.098602774526206	1.9100622423080096	1.75870180975907	1.5638691213396698	1.24031780030385	12.7334086550544	27.7634466561429	4.39857227301655	19.1549595620792	1.09989785773009	1.92077292935424	0.351835956343805	8.78095125933945	10.5240509941319	26.0055125118619	SRR7820979	GSE119834	0.538
40.51	12.33	87.67	47.16	0	1	2	0	2	0	2	2	1	1	3.35060630290393	2.10868625435864	1.73376053801327	1.57874865833169	44.3113833926272	2.00500281165771	1.7793858153294098	1.57658145765917	1.30545324720802	9.19360744239524	22.0270333484317	3.98529104718571	18.339298529447	1.09986274534412	2.65096585975837	0.470179914270035	9.43737000455234	10.4695752179474	31.5204233330633	SRR7820980	GSE119834	0.446
39.05	12.53	87.47	48.42	0	0	2	0	2	0	2	2	1	1	3.842930943619259	2.3973734179747597	1.97302311863174	1.75776136926135	41.6686386609187	2.20600423664388	1.98445496936836	1.7728514122336798	1.41034742537574	10.989323794597098	23.8662201543578	4.28830238399144	20.1114679549645	1.21887337990603	1.9545207083808	0.399390620496562	9.7307430129516	9.94988173828706	28.4806000466642	SRR7820981	GSE119834	0.422
41.36	3.64	96.36	55	2	1	2	0	2	2	2	2	0	1	4.2940048320008	2.7238121331374003	1.87644773219756	2.91404103049474	20.3344624606673	3.3013483108753197	2.2124876501697797	1.78252675450613	1.39501191395386	13.1114722658099	25.7370603122009	8.18266182524804	23.8244715857307	1.14900649190225	7.19517435958121	1.01520313405041	9.0260693369208	14.1283474195363	9.74200553482936	SRR8307929	GSE123496	0.505
37.59	3.95	96.05	58.46	2	1	2	0	2	2	2	2	1	1	4.33160792217743	2.6031082386647597	1.93525752073825	2.8433887463770495	17.823545824033	3.760160908818339	2.40707349168804	1.89423909784455	1.4601101042742402	12.1454092680814	22.7948174852599	7.26966196191631	25.6317257207598	1.21377977436359	6.92800003332271	1.44214448311267	9.9478707828546291	14.5007945384075	10.2712052200028	SRR8307934	GSE123496	0.365
31.63	4.67	95.33	63.7	2	1	2	0	2	2	2	2	1	1	4.784448575229	2.86905366336717	2.34790344034676	2.16736810745262	15.8142028121971	3.827642781314121	2.8910829602339705	2.22233644820598	1.75982611541673	9.37640305640759	17.4813728236816	6.44042293999326	28.067883610708	1.43456276369482	5.38873901807159	1.00604065084157	13.4479766390394	14.7243093963231	12.0086921576466	SRR8307939	GSE123496	0.29
31.02	5.18	94.82	63.8	2	1	2	0	2	2	2	2	1	1	5.65654903896246	2.85379532315454	2.40433389647834	2.3226040500039	13.4001092543496	4.565481952995321	2.98108296792183	2.14395842429074	1.67931106485026	7.8368904271676305	14.0351432441671	4.29721951445945	29.8577264076498	1.46862722757445	5.98528102357653	2.78259548556165	14.2157545374368	15.1506711735092	12.2069813860651	SRR8307944	GSE123496	0.395
29.18	4.55	95.45	66.27	2	1	2	0	2	2	2	2	1	1	5.06056840636256	2.9874546601317205	2.48643732882956	2.695980336484161	12.5136988741254	4.1101860951451	2.87293940644848	2.3177552076676	1.85780830586574	7.70238187536801	13.0863954269568	6.81973728478702	29.3044953794781	1.3354812270664	6.65518654498995	1.72841162419965	13.4256634172263	16.0307007660518	11.613928329244	SRR8307949	GSE123496	0.239
39.13	3.89	96.11	56.98	2	1	2	0	2	2	2	2	1	1	3.91938163873227	2.38169803802019	1.8816569401771497	3.27960787455482	19.3222289389161	3.24849836805147	2.02544736822939	1.65702341328511	1.4482047525753798	12.810041607664402	24.6137626928845	7.67843409066547	23.795132135048	1.07360702194775	6.8795772178009	1.43140664791289	9.88684248594767	14.6027622797185	10.0384754280743	SRR8307954	GSE123496	0.375
24.56	5.23	94.77	70.21	2	1	2	0	2	2	2	2	1	1	4.881554094693411	2.9813546623896	2.4000464286844903	3.2157139993035697	9.993352256539591	3.72104802203252	2.8086188521563	2.31373128343657	1.85155483333157	5.9324251601262	9.80415129589462	4.61487310207248	32.5745317521889	1.47221650491073	5.3599531356375	1.96165355203369	14.4948095607522	17.3446694426413	12.3731416538687	SRR8307959	GSE123496	0.191
30.4	5.67	94.33	63.93	2	1	2	0	2	2	2	2	0	1	4.25122073780693	2.8304367092767597	2.23506862210877	6.31804698912944	15.0951677229079	3.00694808127368	2.3045070297111603	1.77603304208074	1.4049881159610802	10.1697053479235	18.0186303461512	5.63119973279185	35.8333554239544	1.4007220982202	4.79044836891691	0.843508273379388	11.5673560707677	10.697869227058	11.2169104587603	SRR8307964	GSE123496	0.367
30.4	4.7	95.3	64.9	2	1	2	0	2	2	2	2	1	1	4.5428026383995	2.9766988946507995	2.35823219678448	3.6477363111515	12.3346016062925	3.7838325627858103	2.57376165002802	2.08824325657239	1.7188841156681698	7.68067643089941	12.7059065556323	7.60985706458649	30.3918810837817	1.22363126064039	6.79242352042219	1.44404862617005	12.5066912414536	16.4449197995671	10.8806408477462	SRR8307969	GSE123496	0.234
25.68	5.72	94.28	68.6	2	1	2	0	2	2	2	2	1	1	4.38524103286465	2.9503296647347796	2.36026373178783	4.005511383403911	12.7863882831128	3.33578707985778	2.68197323648459	2.1960677828031296	1.67547752594466	7.898694917986879	13.3580108598092	5.19660328595163	36.4940937321629	1.56934639565947	4.42911735935613	0.995906883183847	14.4995851714165	11.523110514154	11.9342257983063	SRR8307974	GSE123496	0.215
42.38	4.19	95.81	53.44	2	1	2	1	2	2	2	2	0	2	3.9545988258317	2.35522504892368	1.83347684279191	2.2204827136334	28.6259099804305	3.17067188519243	2.45844748858448	1.97333333333333	1.413385518591	21.431441617743	39.3013077646504	0.955902998495898	32.4708495512224	1.12468386206522	1.98121804045104	0.352383546944983	9.39181480658047	3.25349382650329	11.1683456030863	SRR8482753	GSE125583	0.606
39.44	12.2	87.8	48.36	2	0	2	0	2	1	2	2	0	2	3.85003485018974	2.4278965518812297	1.84933784639494	2.13793386208436	27.694625781851503	3.2529121547439503	2.5811918309332995	2.12392545248302	1.4671246543453402	22.291024140020298	38.3217328016565	1.10412915144702	36.0651816619342	1.11620236065409	2.53036241268279	0.420398256446353	6.97523967028749	3.34997386036308	10.1167798245284	SRR8482646	GSE125583	0.648
44.8	5.07	94.93	50.13	2	0	2	0	2	1	2	2	0	2	3.45957300224697	2.18313056540806	1.72762696741422	2.87818439046898	30.1407699949119	3.16124132104471	2.34293605989388	1.79125420450679	1.2335677919768602	24.219539250315197	43.0286397564278	0.955852529221823	33.0303780532129	1.06836773931869	2.19783924442033	0.364620919611675	6.1898114738123	3.03422337640446	10.13026690757	SRR8482704	GSE125583	0.613
33.31	5.55	94.45	61.14	2	1	2	0	2	2	2	2	0	2	4.383178757464109	2.66336340151611	2.27787659340194	2.1796256299496	23.0625079405412	4.27561089230509	3.0672722652776003	2.1771905306399	1.65332655740482	13.654554694448	27.6297327777454	1.73781827615967	34.9286542524183	1.37587428323335	2.26400309209028	0.419973632517777	13.2514070599198	6.10677241897823	12.2857642069371	SRR8482889	GSE125583	0.595
41.23	5.05	94.95	53.72	2	1	2	0	2	1	2	2	0	2	4.35403508882788	2.5763190958081497	1.9864501812996496	2.2269894779854904	28.0572660455192	3.3072046995733704	2.56799921645693	2.1399993470474397	1.53591291719192	19.7940461258324	36.1663628042968	0.911481784583171	34.8243127812833	1.2387262847796	2.06700138923558	0.374008760926143	10.2008230088589	2.9844866937773	11.2327964922591	SRR8482669	GSE125583	0.641
32.5	6.51	93.49	60.98	2	0	2	0	2	2	2	2	0	2	4.66133467970105	3.1643206851072003	2.3403479233811204	4.14660575208507	19.8837046363042	4.05653888652965	3.2431559344116403	2.6687389890047797	1.7947053091315202	16.1380141004919	26.2623766348391	1.29631709861189	42.4924977934687	1.03121238867046	2.27360988526037	0.462061033993955	11.288453823317	4.13319425499478	10.7602770868437	SRR8482681	GSE125583	0.574
33.29	5.38	94.62	61.32	2	0	2	0	2	2	2	2	0	2	4.7440985451797495	3.06458175899552	2.3513869145445003	3.00994012672208	19.6959304138285	3.95618100437027	3.19109246273113	2.6379119920944	1.92260335142391	15.555214999498	25.6839103361601	1.47463128932729	43.0026626021201	1.0393555636123	2.57254507344617	0.493728245462531	10.6841270227162	4.58868135132078	10.4603585158345	SRR8482838	GSE125583	0.563
35.75	4.84	95.16	59.41	2	1	2	0	2	2	2	2	0	2	4.17347078171138	2.7002091148870897	2.10386389668253	3.182959763773741	22.6927482319809	3.24811113563044	2.72206634931644	2.27136597206898	1.6400281622059	16.9223332597753	30.2446468396017	1.34378146367712	38.2480604186679	1.15986017778357	2.29260510313255	0.462745955308178	11.0730072916908	4.38111012786208	10.7941826222761	SRR8482627	GSE125583	0.586
37.62	6.97	93.03	55.41	2	0	2	0	2	0	2	2	0	2	3.6969393371287	2.3696702843088397	1.90807691646171	2.10812937513975	27.3174266008497	2.66442785641802	2.3159216387747	1.9630080321975905	1.55688326654168	16.443323128257198	34.7878071071448	1.41884844900812	33.3626149131767	1.13488522122467	2.36567926455567	0.411913337992581	11.0005913660556	4.79189290898339	10.7257674318585	SRR8482688	GSE125583	0.567
54.21	8.67	91.33	37.12	2	0	2	0	2	1	2	2	0	2	2.8726979270804502	1.26251980557414	1.04023748074192	1.66459896655144	36.827910776093795	2.9919419919781296	1.53593801498599	1.0073878760869102	0.698601592329836	35.18827750908021	60.4668505655493	0.640287872200862	20.1594861051947	1.01578763511804	1.93958932656434	0.231497958240572	3.72937297343468	2.10899677282648	9.70813079087105	SRR8482743	GSE125583	0.711
24.1	7.75	92.25	68.15	2	1	2	1	2	1	2	2	1	2	4.7065557456274405	3.2504460907705295	2.5378933241405	2.46699578734208	15.6340993302676	3.48330222080572	3.25456551951417	2.81205214763165	2.13202118687246	9.43782806371672	15.932734477917	1.38325843123011	43.8633221838526	1.53982099391206	2.53839523373251	0.544824707393895	16.5794766430124	4.93128703317196	12.6868802957775	SRR8482787	GSE125583	0.374
36.17	7.89	92.11	55.93	2	0	2	1	2	2	2	2	0	2	4.46481208248242	2.86134914973797	2.17508134569723	2.50904112504058	24.186027322600196	3.38215703709494	2.86471480421119	2.3829919365433	1.7269064532624598	17.9284071008795	31.3955508456173	1.24573282489164	38.8986127880615	1.09122416893236	2.41111680550368	0.440507109786924	10.0595667242862	3.71396245754541	10.743726275375	SRR8482904	GSE125583	0.596
24.81	9.43	90.57	65.75	2	0	2	1	2	2	2	2	1	2	4.802206550531269	3.2687510972575997	2.50964206490907	2.62182457790777	16.2280396657933	3.55461775685765	3.23165136854937	2.82090437213678	2.05947660674398	9.87161948044922	16.2693623069015	1.37605307649071	43.3704631714484	1.6364441489861	2.448979141107	0.511174840789301	16.5001584653049	4.82275628036101	13.0646085686111	SRR8482811	GSE125583	0.307
35.44	8.84	91.16	55.72	2	0	2	1	2	2	2	2	0	2	4.15350743919148	2.6082969226330697	2.0451057546641	2.0326001463375603	24.484774421862397	2.96657163135661	2.5269007701919	2.21151810406202	1.78654681759693	16.330349904727	31.3035741126158	1.53674664361236	36.7638685158387	1.08505920649148	2.57638476704141	0.462878138744952	10.560730950299	5.0293426779349	10.6814149874214	SRR8482641	GSE125583	0.541
22.55	9.97	90.03	67.47	2	0	2	1	2	2	2	2	1	2	4.49519577895029	3.09447375728964	2.55106914745904	2.69991668980839	13.750180505415198	3.3755068036656497	3.03149125242988	2.52041099694529	1.9993335184670904	7.95323521244099	13.9858655909021	2.04838940841465	44.3579576323254	1.53109803315953	2.64867405199356	0.531179137692165	15.2245428981871	7.62549259893364	12.0468006483919	SRR8482656	GSE125583	0.279
42.83	8.94	91.06	48.23	2	0	2	1	2	2	2	2	0	2	4.02260539722528	2.3190739079201297	1.6956244323666598	2.66544692992041	31.2081653541318	2.71607405837385	2.03035650942971	1.71703937824176	1.3068607995572	21.794814068850695	41.9964173963851	0.969455613386329	28.9853719504762	1.31958867053775	1.99503355807892	0.302687172368044	9.44996820466749	3.23082313118677	11.7506543029134	SRR8482660	GSE125583	0.606
26.93	7.86	92.14	65.22	2	0	2	1	2	1	2	2	1	2	4.37658585713883	2.99980682116632	2.38651828795801	2.49493719517357	16.7796437261375	3.29717199210788	2.960194307519	2.47572783924048	1.9875714381838605	10.2974085819154	18.7012899612274	1.47188440280136	45.2183295197489	1.32219940343092	2.58632667150058	0.637490936405042	13.8183460187481	5.29357363980948	10.9505594463283	SRR8482668	GSE125583	0.387
22.78	7.47	92.53	69.76	2	1	2	1	2	1	2	2	1	2	4.94197261760285	3.41636956834198	2.66313210617946	2.66053846212037	14.359710333186	3.7206904712759306	3.4673779015042103	2.8394999021980096	2.14213385580852	8.12534649463602	13.4373253754057	1.15607561184134	47.370565683707	1.54280322395506	2.25508242010638	0.479788672490999	17.0012073078332	4.14375718088757	12.6133945237727	SRR8482766	GSE125583	0.373
38.97	6.56	93.44	54.47	2	0	2	1	2	2	2	2	0	2	4.01865168082381	2.4506818865295403	1.96790857808224	2.20752938003602	27.581863305910897	3.6639829279543	2.55941557781362	1.94810962838977	1.4589150389611203	17.906705208622103	34.6463595553244	1.44650170082226	31.0794494859	1.30264360655668	2.35631851723407	0.377627497447161	11.1605623310149	4.96117758125735	12.6693597244432	SRR8482617	GSE125583	0.576
24.27	6.97	93.03	68.76	2	1	2	1	2	1	2	2	1	2	4.53928323033312	3.1502047283707593	2.53811581100707	2.33161373684906	15.5726858276799	3.42142010218682	3.14396989219108	2.65915763063326	2.09479745919676	8.73694043689002	15.3603155112758	1.64099410136703	44.2255544349419	1.47584097990852	2.5551424338151	0.509544689187417	16.1855435107511	5.82917404085389	12.2178902978992	SRR8482712	GSE125583	0.367
39.09	6.1	93.9	54.81	2	0	2	1	2	1	2	2	0	2	4.10976847409723	2.51780825127179	1.92517605915034	2.5487976435282795	28.032727354049	2.82844762313491	2.27745409895946	1.9223007547141695	1.46491436384954	18.279907692078304	36.1057828001768	1.27499587285189	31.1637492611074	1.28064074640139	2.17860166896544	0.345615371097182	11.024012013995	4.50130737401548	12.1252948913894	SRR8482620	GSE125583	0.564
37.13	32.94	67.06	29.93	2	0	2	0	2	0	2	2	0	2	3.78339042244952	2.17152383949036	1.48287550198408	3.39537332106551	26.735451968344197	3.2141893171525298	2.0270240042708703	1.5353666701959	1.07427947669884	34.5851184555667	47.0318654097674	1.22244940264474	29.0402198828107	0.701525190928492	3.09780639157454	0.441137651948656	4.66594784195998	4.10744192358685	9.69160630477869	SRR8482636	GSE125583	0.731
24.67	8.55	91.45	66.78	2	0	2	1	2	1	2	2	1	2	4.61170357021005	3.1550998626505797	2.53298135722222	2.3352681813012297	15.3585300987691	3.4488264060818703	3.1652698434916497	2.7147287567690497	2.13842984244185	9.37562878913802	15.8295263271295	1.3990679442604	45.8630046493416	1.4101143687734	2.65278244121607	0.615318656536038	15.4480418845419	5.01956092103119	11.7625828071699	SRR8482806	GSE125583	0.375
32.31	6.03	93.97	61.66	2	1	2	1	2	2	2	2	1	2	4.3870300389814005	2.85703947837506	2.23661484400524	2.43700242316791	22.861743212309698	3.2385527398186	2.84011880652861	2.28077886171767	1.69632395743653	13.5331320589265	26.3417089919834	1.32297658022794	37.6210688543853	1.45091043778498	2.16955387058458	0.402640418584255	13.9176497635033	4.52472891220033	12.2487621707459	SRR8482887	GSE125583	0.398
46.56	10.08	89.92	43.36	2	0	2	0	2	2	2	2	0	2	4.60710182756009	2.28942688703114	1.5311779549521398	1.69644018919523	33.0868116066136	3.05868588720574	2.11382186154673	1.75894178787936	1.195982548486	25.6841533980518	46.882976629137	0.724715858219953	25.6394371773897	1.31685631696198	1.97161418334332	0.245798349703207	8.26371827282727	2.6333789710058	12.3215042414118	SRR8482773	GSE125583	0.622
31.66	6.56	93.44	61.78	2	1	2	1	2	2	2	2	1	2	4.67210404142993	2.9752878059326	2.34118902350928	2.4086121851846696	21.7180705845588	3.3761880656723	2.9166403573641606	2.43911313927592	1.8240640755481896	13.528724942396	24.7993834593709	1.5586917778527	36.2947620806105	1.52465359728979	2.22468410320633	0.388870157185749	14.6335276078545	5.19596037441999	13.3794668422095	SRR8482866	GSE125583	0.391
33.06	6.38	93.62	60.56	2	0	2	1	2	2	2	2	0	2	4.53814707638602	2.9005942404713796	2.2795419124865295	2.33850663299696	22.607842948748804	3.42721755952286	2.9018760822216	2.38785754038069	1.80696958723627	14.688090515118802	26.8746935204208	1.31448357055788	37.9819942245626	1.32441911770205	2.29190637509575	0.439300751148731	13.17410817781	4.37537992784442	12.2237143348579	SRR8482879	GSE125583	0.536
33.58	5.7	94.3	60.72	2	1	2	0	2	1	2	2	0	2	4.28968951687307	2.78796413929428	2.18349873062264	2.74671202631652	22.6602416589076	3.2531904108455896	2.7218971305921	2.31361786333143	1.74308735479574	15.0521430949901	27.7474322369342	1.39821645998702	38.1605016312349	1.34242780353908	2.39721523390932	0.487037092032192	12.545447603209	4.34472722953108	11.5769947096232	SRR8482731	GSE125583	0.616
31.67	5.97	94.03	62.36	2	1	2	1	2	2	2	2	1	2	4.27569484693959	2.85340550772879	2.21670397685882	2.38505181774193	21.4054864593248	3.1939296937728305	2.83500741772704	2.40079122421742	1.82268707826633	13.741778021195	25.4926924422803	1.30601122537867	39.5437735523952	1.33143159209139	2.31335973222462	0.445228682257116	13.4198263969768	4.4945122852697	11.6531640911262	SRR8482738	GSE125583	0.384
32.7	6.81	93.19	60.49	2	0	2	1	2	1	2	2	0	2	4.4699145935655995	2.91233902459177	2.23651326273183	2.73045197055039	22.255678470904	3.3905034569271097	2.88465356149875	2.40874259708959	1.72722951141596	14.9930732688269	26.5653557419362	1.22678514893457	38.232746824643	1.42994360286976	2.24214813503115	0.427995728628385	13.2614283337894	4.061666586176	12.5519298979915	SRR8482729	GSE125583	0.598
45.34	5.76	94.24	48.9	2	0	2	0	2	2	2	2	0	2	3.67401902004936	2.04833749657779	1.56848554820061	2.2675710492861603	32.2237243387445	2.38928493358263	1.88269200975409	1.59321033899492	1.25979706570852	22.710091747013397	45.3723867133609	1.01167356468216	27.8956807810676	1.16618911174785	1.81279847182426	0.295659556404542	8.67027485938661	3.41197070996498	10.3633662315611	SRR8482895	GSE125583	0.584
42.47	3.23	96.77	54.29	2	1	2	1	2	2	2	2	0	2	3.87731164516279	2.50998548036232	1.99306571040298	2.6536317179159905	24.5611297414884	3.5459952152368395	2.6740935560711203	2.12575763056048	1.43243201347588	24.0008060724122	36.6518731964645	1.24438785212869	38.5987613999983	0.890708846316033	2.66437495349049	0.457446896471892	6.22431641351711	3.74091514184368	9.52721529976931	SRR8482711	GSE125583	0.645
35.18	9.29	90.71	55.53	2	0	2	1	2	2	2	2	0	2	4.42320814597855	3.12352904215083	2.4161464459453597	2.93017559447366	20.455119181345506	4.28453161395011	3.2952762892893896	2.60189362914721	1.67381912744021	20.3823636081032	27.9561167441896	1.28681881674849	46.1189822312724	0.804813002250169	2.97450065763145	0.580567845184848	7.25070366013519	3.78747203826059	9.24002500432725	SRR8482662	GSE125583	0.637
46.15	3.61	96.39	50.24	2	1	2	0	2	2	2	2	0	2	3.5074578866451	2.19680355538588	1.8041467053133704	1.96847126291307	29.181925128586	2.89269315916037	2.3142375195291	1.80736265309468	1.35733744421368	23.8596352907736	41.1491350206155	1.13743180907995	35.9348770229022	1.12695286967312	2.69983129945074	0.439389191959645	5.1587507444197	3.26465650866639	9.08897553323276	SRR8482765	GSE125583	0.613
28.57	9.51	90.49	61.92	2	0	2	1	2	1	2	2	0	2	4.46982196078518	3.10074007114496	2.42586856416031	2.6278769340257	18.7609195580128	3.705991625714299	3.29026105271999	2.7274445167657	1.95355796634594	12.469375509026802	21.3675242014007	1.44318708050261	45.973764454804	1.08211400713747	2.63140153160412	0.50143511902591	11.3281012551904	4.90382989446321	10.7686424558716	SRR8482670	GSE125583	0.547
36.12	9.82	90.18	54.06	2	0	2	1	2	1	2	2	0	2	4.507824073663389	2.80484613542212	2.06745824055922	3.40107691898269	23.7337996433926	3.59335219863567	2.85951263649992	2.31428913589227	1.60173957011949	18.0871825351063	31.5643443141064	1.19522089074896	39.3778596918464	1.11925816017158	2.30638375262543	0.41496720849718	10.0596834183894	3.46778182173044	10.4945007418842	SRR8482632	GSE125583	0.674
31.11	5.27	94.73	63.63	2	1	2	1	2	2	2	2	1	2	4.07734994421169	2.7909991333546604	2.21590975065737	2.5830464747802	20.760958946767303	2.9709784647604702	2.64585451125319	2.25412237116699	1.83895597209423	12.1847590757613	23.9036678311748	1.64213598034589	40.6055442412802	1.25741542535165	2.55399971072055	0.488079891805262	12.4115665326902	5.85611409012639	11.2814762965051	SRR8482751	GSE125583	0.358
30.43	5.81	94.19	63.76	2	1	2	0	2	1	2	2	0	2	4.827832231980571	3.20786688637097	2.49885334737629	3.03279001817657	18.685553875685898	3.8974510336861097	3.39695839774407	2.74888732226884	1.91278645081285	13.413287580478	21.802016280605802	1.19131304593441	44.6932998065271	1.29038560782556	2.19255118749031	0.478903809355933	13.0742863696118	3.75891706150569	11.5183268311434	SRR8482826	GSE125583	0.628
33.48	5.44	94.56	61.07	2	1	2	0	2	2	2	2	0	2	4.32840414090236	2.8718547448103897	2.25827022465315	2.84848311796538	21.890965544299803	3.4231501780368	2.88158410983184	2.41108470787053	1.7917894734615702	14.076804876527	26.4710517492488	1.38704528892194	41.5052730778465	1.13901866069851	2.36804613189517	0.475851514020115	11.4740608569558	4.4348641882337	10.7447885321795	SRR8482643	GSE125583	0.561
24.12	6.18	93.82	69.69	2	1	2	0	2	2	2	2	1	2	4.668738108308331	3.15832671573461	2.53796014517857	2.52559545064515	13.712446237562	3.50613704558415	3.0519477058695	2.59125624230538	2.10807382575374	8.00091669287058	13.4848770772762	1.77877854505638	45.7228393501978	1.42193535455628	3.23834928839263	0.94962721774258	15.3355146932609	6.54855764771357	11.5195208258036	SRR8482733	GSE125583	0.306
30.35	5.57	94.43	64.08	2	1	2	0	2	2	2	2	0	2	4.91505535539924	3.21023190597525	2.46467611743351	2.63920394975123	18.5539606592238	3.76781020521847	3.25894719897655	2.67775257290879	1.98970201067077	12.462430977843	21.0475196873329	1.28869282464902	44.5313435049013	1.32322178502015	2.45949996557696	0.52894977942773	13.329237873821	4.11784331689854	11.3736912623724	SRR8482786	GSE125583	0.499
58.02	4.49	95.51	37.49	2	0	2	0	2	1	2	2	0	2	2.92390619208467	1.36735151163594	1.00245220709109	1.53037825974967	39.1953158865744	2.0014491266499	1.30431869059261	1.07490853958608	0.7384891807617969	33.6402605915033	60.1425101045004	0.641661954723461	19.0092354086825	1.17672928315637	2.10424912567276	0.205440723754476	3.61573579610898	2.40225335595066	10.7021842474503	SRR8482841	GSE125583	0.675
31.74	6.22	93.78	62.05	2	0	2	0	2	1	2	2	0	2	4.88490151399639	3.38071480590159	2.531430965965741	2.6246229403667303	19.0953980864723	4.08423957374801	3.5167708234481205	2.96028465136712	1.9711062228567704	14.7683688952059	23.0056420301925	1.07679495149731	48.8324057911052	0.887732023293235	2.19635032838087	0.462260458976117	10.5175717623373	3.26344154244639	9.75780111177106	SRR8482867	GSE125583	0.635
39.24	5.59	94.41	55.16	2	0	2	1	2	2	2	2	0	2	4.06777147517888	2.64656190582116	2.05835465094724	1.9760501241982704	26.5329880144695	3.6151495410754704	2.86466360540435	2.24711483970743	1.5686586056956398	19.1133991133991	33.9277069122413	0.983407188629215	39.7390575689937	0.983407188629215	2.33367197654993	0.412833977602936	8.28019742299221	3.15001753246684	10.1897002318947	SRR8482672	GSE125583	0.614
30.69	7.74	92.26	61.57	2	0	2	1	2	2	2	2	0	2	4.36767555896622	2.93194420959987	2.3059930890660696	2.39465594908281	21.1283161860663	3.3663705457209905	2.97638402941266	2.4304245845418797	1.82821083117638	13.2195457166517	24.1227618489077	1.24752159693171	40.5367551646722	1.36243060742421	2.49666926476662	0.506575288708889	13.4706965762535	4.30930470292227	11.9472849494129	SRR8482840	GSE125583	0.537
37.7	5.92	94.08	56.39	2	1	2	0	2	1	2	2	0	2	4.18539988648466	2.59161474509004	1.97078786873885	2.4092249283089	26.1982351978334	3.01006970352089	2.4201725688266498	2.03955605723384	1.48398987290108	17.4257739344119	32.9279739436118	1.07012752875695	32.5368942596646	1.53986961175854	1.95869373645333	0.359189522168446	13.012567912757	3.63973046435265	12.9549530204767	SRR8482899	GSE125583	0.581
34.87	5.59	94.41	59.54	2	0	2	0	2	1	2	2	0	2	4.682103149258519	3.1920493747133603	2.2481085701394	2.80163579687902	20.5186378527465	3.7082934817032	3.14989402908719	2.75301945606894	1.8637323156736296	16.8573719425459	27.1360291858842	1.13620714859251	44.4935371995026	1.10686448775341	2.35599321199384	0.492151632701919	10.0212072227436	3.44188352340739	9.81612638742058	SRR8482763	GSE125583	0.643
25.38	7.28	92.72	67.34	2	1	2	0	2	1	2	2	1	2	4.522133409838291	3.12498314769736	2.46512786718336	2.64265676416375	15.9770614545506	3.16866431615243	2.9815363475856205	2.54774459566877	2.02141347946931	9.02647078808378	16.2537121677118	1.70665326169151	44.535009530549	1.51410057399039	2.67534969617667	0.542707323150874	15.1885775803948	5.906890797276	11.676999069059	SRR8482628	GSE125583	0.39
33.95	5.16	94.84	60.89	2	1	2	1	2	2	2	2	0	2	4.35286885721245	2.94830605782948	2.26748164557696	2.34635057237964	20.8680010417446	3.485310662383	3.0708270377020894	2.57483849267563	1.89158896636367	15.8404232772991	26.6876380133252	1.20808454904574	43.8835446989174	1.00856499887164	2.49156892809914	0.515249747436933	10.7059322266255	3.71009345360749	9.78932338407092	SRR8482757	GSE125583	0.593
30.92	7.11	92.89	61.97	2	0	2	1	2	1	2	2	0	2	4.5115347765708895	3.0271387510361403	2.3120148988621296	2.53517487862379	20.0289580485074	3.70889087444694	3.2894835994100697	2.7116144381169702	1.89745190703282	13.9269912695252	23.6686473351414	1.23254354222764	46.8915635150746	0.928498908819986	2.76514813024394	0.517866390471258	10.1079767573812	4.02600744392562	9.86174797671431	SRR8482800	GSE125583	0.64
23.45	6.39	93.61	70.16	2	1	2	1	2	2	2	2	1	2	4.57699909192885	3.19566262485978	2.5448426900272403	2.6109716361305497	13.9497890069975	3.2645692003632303	3.07547673735377	2.66534907323327	2.10330644730517	7.919555579295981	13.484745197681	1.6224989368545	47.3124322845768	1.45731070133411	2.60358456334103	0.521208417120596	15.3352594609265	6.03428564101797	11.6286747971476	SRR8482683	GSE125583	0.282
21.42	8.17	91.83	70.41	2	1	2	0	2	1	2	2	1	2	5.011978395330599	3.51195661643	2.7065728722014097	2.6301289310915603	14.0260475651189	3.24276940500044	3.03641432180504	2.57709730812789	2.02293318233296	7.35331910445161	12.5328216191963	1.62063381255711	42.063947568178	2.01378535232803	2.02946785142139	0.413517007343548	19.8541527584318	5.49943858831371	13.9722354422301	SRR8482897	GSE125583	0.326
28.62	7.02	92.98	64.36	2	1	2	1	2	0	2	2	1	2	4.35210958574078	2.94453598578552	2.33512878647731	2.47064821307956	19.1271688486011	3.2070779860522505	2.8195569590301095	2.3718050757403	1.8342446835513797	11.1494843808483	20.9320362866139	1.58756625168487	39.9903614354146	1.58111185575716	2.44417216455698	0.458154537601697	14.9369782024292	5.69041059639694	12.3792086695446	SRR8482747	GSE125583	0.401
46.77	5.72	94.28	47.51	2	0	2	0	2	0	2	2	0	2	3.7277107948115	2.20773311185996	1.56834543057372	3.3974099919705294	29.158963360370496	2.91542962970034	2.0771614072044597	1.8187758080649	1.19816244986885	26.8293562528573	44.5864379306833	1.1313393190536	30.3518237211039	1.1890466410944	2.2794392206117	0.343379782069996	6.49228588886249	3.14780712176245	10.4784403747581	SRR8482834	GSE125583	0.617
23.96	12.9	87.1	63.14	2	0	2	1	2	2	2	2	1	2	4.85830703223755	3.39884018769166	2.64648916249427	2.78311326137797	16.1470167152122	3.7021686492469	3.34763485315206	2.85624733783925	2.04718009008006	10.0213202480359	16.0338134130672	1.40797361800534	45.8799375815969	1.447243474257	2.49627682722526	0.537032507862583	15.0717019349016	4.73638099568606	12.389639647398	SRR8482758	GSE125583	0.299
22.17	6.71	93.29	71.12	2	1	2	1	2	2	2	2	1	2	4.76830036915874	3.2816968439286	2.69054979355409	2.6592506206240096	13.1081364986944	3.6602882096444302	3.28673472450296	2.68315375611513	2.09693739736658	7.047137411944281	12.0537265043035	1.90420746115678	45.4759392917948	1.56509321085337	2.55466783314249	0.515157752990166	16.4505255573996	6.93881576972395	12.5418666186353	SRR8482692	GSE125583	0.272
23.79	9.24	90.76	66.97	2	0	2	1	2	1	2	2	1	2	4.61721873860295	3.19806166061211	2.49817922587626	2.4516819986315297	16.362396304021303	3.3221277219333603	3.0677151681227404	2.64648554784642	2.0460983647740503	9.12238136320615	16.4861454711752	1.44876110924388	42.0998055021406	1.64678527546517	2.49342949865835	0.539414743268335	17.4749439372317	4.87776388070063	12.9329505821161	SRR8482797	GSE125583	0.338
24.96	7.58	92.42	67.46	2	1	2	1	2	2	2	2	1	2	4.78602884688213	3.29780672805376	2.6129908352178703	2.5865893376903	15.8306192449605	3.78331295512827	3.39659593806468	2.85471602159729	2.06083164717212	9.62237202306885	15.8380236802549	1.48150392668882	45.2637866980643	1.38822004175049	2.75685263202321	0.543470615035155	15.237089326354	5.20236218171744	12.2886908981117	SRR8482789	GSE125583	0.322
21.89	9.14	90.86	68.97	2	0	2	1	2	1	2	2	1	2	4.71027811100228	3.28142368180668	2.5448202238534905	2.35387341382081	14.7274468155355	3.27944267743746	3.0487657242221804	2.6938357747377903	2.11241099237313	8.20278881392866	13.8384945767868	1.35420725546009	42.2923669953396	1.80428881829649	2.35761726446392	0.530873900112493	19.2422251134285	5.07384683798164	13.5060792381305	SRR8482690	GSE125583	0.316
26.29	6.95	93.05	66.77	2	1	2	1	2	2	2	2	1	2	5.30547021167075	3.5085739708494703	2.6520903251736296	3.07141268219084	16.338527041563598	4.0771630510591095	3.65440186384597	3.09473224945704	2.11831940069787	10.4093390031046	16.4115565834953	1.02756951490035	47.8342690832803	1.3991109659003	2.02891510326208	0.473105428782694	15.1645228964972	3.37278386325727	12.2881665606246	SRR8482748	GSE125583	0.346
41.67	8.55	91.45	49.78	2	1	2	0	2	1	2	2	0	2	4.314111873184729	2.05880165867656	1.6553959477901798	1.5706468488644698	31.231081814046306	9.42858330125626	11.6259360674668	1.53959040487105	1.38266787976345	11.764377821324802	14.5148868390191	1.11388738163169	40.0985235686405	2.31365195778124	4.34057254380284	1.59414328473158	15.7410162608741	4.58912411825454	15.6941940452644	SRR11364648	GSE147339	0.728
36.73	9.23	90.77	54.05	2	1	2	0	2	1	2	2	0	2	3.97918805659721	2.34767798992672	1.90834901316224	1.8147106906322	30.670075836025	8.943120778013279	11.4070204506096	1.71930976438395	1.51605952312756	10.6775228367344	14.1519735805437	1.24582237389437	41.0924141031589	2.37858851608737	1.88019345177424	0.553160120020319	17.6319237300182	3.95487447562735	17.1110496488756	SRR11364649	GSE147339	0.698
41.68	8.87	91.13	49.45	2	1	2	0	2	1	2	2	0	2	4.11061867762773	2.0388501854946597	1.63406474153094	1.51051136394809	33.552861862715304	10.0972516505788	12.6324001724919	1.48757827698999	1.27646220374896	11.056600833711	14.3128064031467	0.9796120841505	41.1327327182315	2.4226906517614	3.40153449878564	1.30688109993997	16.4329213753201	3.93886149452851	16.0719596741358	SRR11364650	GSE147339	0.706
36.73	7.15	92.85	56.12	2	1	2	1	2	1	2	2	0	2	5.8782349463054695	2.84708662316248	2.44837602437498	2.21854122755907	20.232893516698603	7.52143527199451	7.43807438505191	2.1840767781771104	1.9895680419777	8.626990187325049	10.9621188530817	2.40268423111195	37.8286733894559	1.64693611698041	6.29477624403747	2.58133127605494	15.7146905408652	8.79109393839155	13.7776954100208	SRR11364651	GSE147339	0.716
32.04	8.05	91.95	59.91	2	1	2	0	2	1	2	2	0	2	5.41812989199412	3.1976526041151203	2.57763296272813	2.46061118863018	21.511342737852697	6.2457653017389	6.596069329963339	2.39546616754777	2.06147558366785	7.91865464112054	11.8586824653316	1.92043000223053	39.4109230576727	1.89877756197875	3.78395434490488	1.26432842073194	17.9713077965106	6.69811166783633	15.1934846828026	SRR11364652	GSE147339	0.616
32.26	7.76	92.24	59.98	2	1	2	0	2	1	2	2	0	2	5.21353011449993	2.9991999531679903	2.58313223755103	2.3745563425935	22.018416254176397	7.3095877699074006	8.30390071613948	2.33130177809866	1.9991414131558896	9.36098156423249	11.5750280902532	1.71144477174229	42.131909226184	1.82141973996451	3.15760475820691	1.0004034584633	17.0341898510674	5.77759026840833	15.79040983571	SRR11364653	GSE147339	0.624
40.19	10.53	89.47	49.28	2	0	2	0	2	1	2	2	0	2	5.252527510604651	2.39835467303039	1.95628482487663	1.78146883435514	30.0465542583454	8.4115105822915	8.96680843453622	1.85501673829577	1.5106381789628405	9.8231161732735	13.2230517814153	1.19868011007283	39.1772715938532	2.18434850282394	5.43711010748985	2.14565976046525	17.0414964716091	5.35805536515576	14.2343263071148	SRR11364654	GSE147339	0.75
36.16	10	90	53.84	2	0	2	0	2	1	2	2	0	2	5.77607701436019	3.2588212287274905	2.44836597821304	2.05002733369778	26.3627959483904	7.97055071845402	8.850451339351189	2.08836117814904	1.64146633066219	9.67757347875749	11.8193935391925	1.17825972406111	43.4716585125624	1.91340752623265	4.40377212085639	1.64716240507722	17.1932094709893	4.44156892302459	13.9315677780038	SRR11364655	GSE147339	0.751
46.43	8.22	91.78	45.35	2	1	2	0	2	1	2	2	0	2	4.47045825738203	1.61625098196454	1.24612798171285	1.1451259148205	32.1327125755745	11.2520878663504	13.6641523289856	1.039874570033	0.934296357715109	13.315057806522802	14.5980922569873	1.08018972800711	37.1516167424503	2.33345394779864	6.58903745297126	2.6763332621272	14.0747272005964	5.61249623988037	15.8840531691814	SRR11364656	GSE147339	0.761
46.82	8.54	91.46	44.64	2	0	2	0	2	1	2	2	0	2	5.462306151545099	1.9149778271479696	1.46977144906367	1.34972316735037	29.2272739200028	10.6346596226679	12.202612635464302	1.35737651864356	1.16046672322858	11.97115342564	13.6641730647243	1.06032766804471	35.8815101603342	1.97771069842728	8.45538858630269	3.52265021764333	14.0539624209813	6.40363540914758	14.9806417743946	SRR11364657	GSE147339	0.805
36.07	7.73	92.27	56.2	2	1	2	0	2	1	2	2	0	2	4.95901714852992	2.7670875677222204	2.2919617688465297	2.1096712593326297	26.690170076395106	7.485615631465381	8.520401472629871	2.19355523933487	1.89638486056727	9.27806672352859	12.9344889347622	1.50496341944689	42.3884477442354	2.04293824023037	3.30493479684457	1.08082849423428	16.8181640768994	5.14979161878163	14.7754426745653	SRR11364658	GSE147339	0.709
41.28	7.67	92.33	51.05	2	1	2	0	2	1	2	2	0	2	5.77268001039771	2.7616757646651102	2.11116887618057	1.82902261502469	25.5819469716662	8.487132830777231	9.05543280478295	1.88815960488692	1.55727406637206	9.89613118447275	12.2232636763088	1.37378027967557	39.3671811931452	1.80862649061879	7.04238477333926	2.85938744439809	15.5419865526004	6.17670164868804	13.6066879412259	SRR11364659	GSE147339	0.833
42.5	8.61	91.39	48.89	2	1	2	0	2	1	2	2	0	2	4.12606778922905	1.99032520316307	1.6188488939416	1.52157571606299	33.7661570310782	9.43757720853334	11.379320532081	1.49980140515427	1.3265916857146298	11.2103781399049	14.53818267791	1.11448236004939	39.9809327413946	2.39741771087819	4.15210900079684	1.68584338140647	16.4182012416704	4.53991208483288	15.1729188010613	SRR11364660	GSE147339	0.726
36.74	12.74	87.26	50.51	2	0	2	0	2	1	2	2	0	2	4.585670310326099	2.39752637622827	1.94174423482006	1.82931720924262	29.3543411042832	8.31570333934625	10.2210033395755	1.8210656844296005	1.52458381371724	10.2794516403344	13.533769073172	1.48779053303418	39.2275917100133	2.29892700688921	3.97795084570293	1.42805878704429	16.7926460016991	5.39809890247216	15.8551671399729	SRR11364661	GSE147339	0.722
48.13	8.68	91.32	43.19	2	0	2	0	2	1	2	2	0	2	4.693315928780041	1.68380292409636	1.32516253801314	1.24763050951027	35.2661221173252	10.1078549362606	11.4594090263488	1.2381032687196598	1.02072886677304	11.1307739733303	14.6793100955377	0.96271597852209	36.9740332859406	2.33553647673774	7.26774435941981	3.20437970596032	15.0865666671778	5.5837307681354	13.9059826625685	SRR11364662	GSE147339	0.791
43.16	8.2	91.8	48.64	2	1	2	0	2	1	2	2	0	2	4.419790797440419	2.13745231284084	1.73155315797386	1.65333641261839	34.176142367549	8.47878234611019	10.1723165011188	1.56618683562065	1.32369313762443	11.1614642000431	16.3440079852848	1.19125454402804	38.8475168030965	2.35711919519488	4.4013869637611	1.63977299474331	15.8793620489753	4.63654313884457	14.7030363260716	SRR11364663	GSE147339	0.745
46.04	8.15	91.85	45.81	2	1	2	0	2	1	2	2	0	2	4.92929684437902	1.9762914703295	1.5501563439043302	1.43431378526448	32.8864394526657	9.47546402348207	10.57847244602	1.4336605377533502	1.20927001768123	10.8991080993981	14.6177892994075	1.18268560474033	36.3911641686999	2.19153014987801	6.9521174625305	2.78940833042872	15.4798056814221	5.88129574764726	14.5142035552457	SRR11364664	GSE147339	0.755
38.88	8.58	91.42	52.53	2	1	2	0	2	1	2	2	0	2	4.7788652232459805	2.40348906276834	1.96932521377292	1.82055654795438	28.6178406446934	8.80404213216127	10.179495958633598	1.79419386526153	1.5694000356607198	10.1751204096389	12.9141015006905	1.52202887576244	39.8439124316351	2.14007611785793	4.39516067258597	1.66964674573178	16.6892452338797	5.56319117225441	15.2626372496022	SRR11364665	GSE147339	0.776
40.53	8.29	91.71	51.18	2	1	2	0	2	1	2	2	0	2	4.7906770826518	2.21437824681697	1.7912833732438302	1.68758151119021	27.4460990216476	9.977514906461142	11.692466730349	1.59085853364913	1.3745131137601798	11.162834822889	12.8105272458921	1.53865957170612	38.4103099463624	2.10350744567239	5.48190425075842	2.26746386795345	15.2505653387615	6.08645946851066	16.0506028643831	SRR11364666	GSE147339	0.766
42.8	8.87	91.13	48.32	2	0	2	1	2	1	2	2	0	2	4.12750808777374	1.95577074179261	1.6077879664461598	1.47094327364988	34.147414765619196	9.975067270085551	12.2878193957325	1.43352223095258	1.21942119194251	10.8820611642005	15.6953326124306	1.00999566360557	37.0438963876188	2.58833345226398	3.9735644613265	1.72314042782099	16.8377255336784	4.31235213718376	16.8156593240714	SRR11364667	GSE147339	0.673
20.19	7.24	92.76	72.57	2	1	2	0	2	1	2	2	2	2	3.26465575141957	2.43269787434062	2.1861399289111	2.1650094709731103	11.0119872225415	2.8669503466580997	2.02636779286976	1.61087399239519	1.52193201382967	4.03408472235549	9.38369262396309	13.6461051112494	15.2154287705023	0.783475399368603	5.65441875163808	0.721781025960173	10.4153476618156	34.9281832193461	9.25156743615657	SRR11518031	GSE148355	0.35
19.91	9.8	90.2	70.28	2	1	1	0	2	1	2	0	1	2	3.15839539145677	2.47434247214729	2.3512794672147996	2.61968985905406	12.583469423278	2.20227345043166	2.02233538105739	1.59948646140644	1.5075772442091102	2.7390942341101803	10.2050933417028	11.8167390679914	17.8207071855311	1.02263867617033	5.20369041585384	0.559395887930069	12.5455950900922	30.2803522730171	10.545788061711	SRR11518039	GSE148355	0.246
20.09	8.36	91.64	71.55	2	1	2	0	2	1	2	2	2	2	3.2574608543837593	2.49331660210595	2.3328059359485	2.24725844290469	10.2394020404823	2.49811773691964	2.07561787331551	1.70614872606252	1.62169240002182	3.26728135741175	8.52345422184734	13.3373249523901	15.32781717802	0.836054809008676	10.1125265091215	0.758261941259829	11.050411307936301	30.7167104979945	9.33743858242165	SRR11518043	GSE148355	0.305
20.68	8.55	91.45	70.77	2	0	2	0	2	1	2	2	2	2	3.39683838034792	2.6179155530866	2.41845532047048	2.44262237716355	12.446034196932	2.40478617075721	2.0685250878106203	1.7175013231736898	1.55128446266026	3.08944654159577	9.98562683225023	11.8639982822312	18.336415384548	0.878275044587495	8.25471181360455	0.576898638492921	11.9364118788973	28.5449796891364	9.62268243625193	SRR11518046	GSE148355	0.258
28.44	9.93	90.07	61.62	2	0	2	0	2	0	2	1	1	2	4.2726350173539	2.58609778140967	2.3227359431174	2.3486058032869197	19.2325200796747	2.59531322516105	2.08846381883548	1.70008282796432	1.6131467742616	4.73307411659424	16.8697253985254	9.13819844722843	19.8192803210424	0.893265842136372	5.56635720856646	0.772941599968002	13.1850037997129	23.2239119710955	10.5313154117244	SRR11518050	GSE148355	0.312
24.94	11.04	88.96	64.02	2	0	2	0	2	1	2	2	1	2	3.86380676919341	2.7244041911489503	2.40976450922842	2.63863424570223	17.9336749892366	2.43494467669901	2.3853712219912797	1.7104528046097698	1.6242332133153603	3.12683722483079	14.5265374818868	7.86572853195568	24.8838957041411	1.156317783758	4.81427812829075	0.551720413655305	14.7249948248085	20.5033211228815	10.9732060086223	SRR11518051	GSE148355	0.212
16.37	7.71	92.29	75.91	2	1	2	0	2	1	2	2	2	2	3.38794983849104	2.74928239308497	2.54394224903263	2.48466992249087	7.7723682599400306	2.728369122477	2.24454656670196	1.86550708179689	1.69375820141538	3.34666509185043	6.69993583184475	14.9662466832001	16.4004916668112	0.791262725238896	4.90409462201488	0.487656301486273	11.9374447200014	34.8893749674824	8.92349248192019	SRR11518053	GSE148355	0.309
22.13	10.03	89.97	67.84	2	1	2	0	2	2	2	2	1	2	3.6838197371463104	2.59174536271319	2.44191164701489	2.5237199665653	14.323013925198698	2.51171548489214	2.28763182699319	1.6087116968112498	1.45587686069466	3.30434473314482	11.2039492336686	10.5709822495733	18.8947260163551	1.0153266289755	5.78031275884881	0.625517697614561	13.233824207957401	27.4322754234697	11.2430857835371	SRR11518056	GSE148355	0.216
17.87	9.85	90.15	72.28	2	1	2	0	2	2	2	2	1	2	3.4293618239053703	2.46733914710195	2.2371769132305	2.20634071996965	9.204825531480653	3.19709208042257	2.15176731319146	1.7687551717176595	1.64219367347799	4.63119691016907	9.84764991175283	11.7452698517203	19.3656657906824	0.94564041197581294	7.34347666037574	0.616896079645988	11.1156955400426	28.2984811700451	10.7212245837592	SRR11518060	GSE148355	0.237
20.32	11.55	88.45	68.13	2	1	2	0	2	1	2	2	1	2	4.41346062527417	2.8010935288238503	2.43534024665452	2.30814629226796	12.4498573166485	3.0313993822331	2.4288957529656003	1.96410077831394	1.83464559807163	4.25743604122667	9.90058893028968	8.35806598425358	28.7057266632542	1.09444108370437	5.73347300896958	0.603798254205875	15.619080478816601	19.8083281030634	10.1764974934428	SRR11518062	GSE148355	0.207
25.1	12.69	87.31	62.21	2	0	2	0	2	1	2	1	0	2	3.72715839821872	2.50206739833096	2.38764463198019	2.87236650104573	19.8945569582557	2.2389752118367405	2.2779178950792502	1.5377778388643402	1.4094960587713798	3.3220399551930098	16.7890904591923	6.78993818476752	24.7913907739964	1.35498623018728	3.85852605725126	0.50634419491273	15.1529800990693	18.2825767191646	12.4741672814586	SRR11518064	GSE148355	0.266
28.93	10.69	89.31	60.38	2	0	2	0	2	0	2	2	1	2	3.36533024598396	2.44382811913914	2.36444233445713	2.3633226477902403	23.199459863151898	1.92552516103893	2.08687200973679	1.45995944494893	1.30286740558522	2.8157880298777203	19.1400488924176	8.52100996549759	18.7749795348389	1.1060705658911	4.22842143337876	0.361597839147753	12.4235566042279	23.2655566019882	12.1787585626122	SRR11517955	GSE148355	0.259
23.72	12.47	87.53	63.81	2	1	2	0	2	1	2	2	1	2	3.4026646437735497	2.48710748371442	2.3711490962100497	2.68840667463333	17.6281882844328	2.04326675912872	2.41090625764012	1.64261053747569	1.4478232954117	2.86959879540371	14.3549778603057	9.84899300099986	19.7099842879589	1.26850449935723	3.96583345236395	0.395714897871733	13.6882159691473	23.5273818025996	13.2403942293958	SRR11517956	GSE148355	0.2
25.83	12.2	87.8	61.97	2	0	2	0	2	1	2	2	1	2	3.34436237521142	2.49206991007819	2.32931086521979	2.59514684191643	21.542850959868304	1.9060690102906104	2.08545704083783	1.5205271160668998	1.383281035553	2.70129899713549	17.3560695208792	9.06785656106999	20.919942996251	1.36038922943553	3.15320497996781	0.327509549039286	13.2543968868936	21.3128405387333	13.2477897377304	SRR11517957	GSE148355	0.201
28.11	10.12	89.88	61.77	2	0	2	0	2	0	2	2	1	2	3.45663215634788	2.57809327243495	2.40685830000056	2.5518350180525498	23.213186984361897	2.12625102223607	2.48507674419898	1.62445133043677	1.37566549654248	2.76301369100933	18.6034503671704	8.60288283596456	21.7484634927206	1.14964017408742	2.53352607138207	0.311140637571234	13.4246724732899	21.7190854067696	11.9071385410442	SRR11517958	GSE148355	0.254
28.72	11.66	88.34	59.63	2	0	2	0	2	0	2	2	1	2	3.3416869848298596	2.364038096273	2.40512719509738	2.4481405767868103	24.176803109641103	1.88545762842324	2.24722280705329	1.5112412077252	1.30873873445576	2.66456580255047	19.6140882035582	7.89758233347335	21.2105429418019	1.2589347684065	3.28631906223569	0.37771439764404	12.8205505617596	21.0852042612887	12.4490634698321	SRR11517959	GSE148355	0.256
24.04	12.12	87.88	63.85	2	0	2	0	2	1	2	2	1	2	3.50074302320554	2.63221375400812	2.7508926519215096	3.05003629776456	18.295438770564	1.9484731043805401	2.60410858834694	1.63226154416835	1.3526891068019098	2.54653282387505	14.7786828061925	9.08997793258227	21.1320278010769	1.30868095111822	3.23682015225266	0.355195516865812	14.6917333108752	22.9662752042573	12.4406063247791	SRR11517960	GSE148355	0.187
30.43	11.08	88.92	58.49	2	1	2	0	2	0	2	1	1	2	3.6852439548279303	2.38309443536035	2.27187361536264	2.7347501523804	23.9929961247023	2.16740026675004	2.14108512834815	1.4647635798484495	1.31586937795061	3.63857394441433	19.3776580966425	8.4693525183093	18.5521507172432	1.24945305496221	5.2015176107866	0.488960427612598	12.2622546621089	20.9343002309261	13.4643526814086	SRR11517961	GSE148355	0.297
29.09	12.81	87.19	58.1	2	0	2	0	2	0	2	2	0	2	3.7878197040945096	2.78736093588714	2.8531941736437703	3.10643422410827	25.3420116985893	1.86672783576098	2.3851359100814302	1.47815116412433	1.2976258745268998	2.61279963298543	20.677489026045	6.0919644383067	24.3013315562427	1.50808006542507	2.24296514141978	0.296729778616874	15.5939699737451	16.1104656030886	13.1770044171101	SRR11517963	GSE148355	0.319
27.54	12.32	87.68	60.15	2	0	2	0	2	1	2	2	0	2	4.02800523701125	2.5070822822055696	2.41846821982674	2.6069869394048597	19.975685304891694	2.14316018046704	2.4208631944856296	1.4967451153921598	1.31005113841129	3.3886610495007004	16.8454586827905	7.56561125197755	23.1289002038286	1.35208967089722	4.77520111963153	0.963937051522897	13.2404185158951	19.3171798881509	12.8112036153057	SRR11517965	GSE148355	0.293
27.59	10.97	89.03	61.44	2	0	2	0	2	1	2	2	1	2	3.8337208388089503	2.5256371376262203	2.39882737473464	2.5858408868821	21.0942256068111	2.09780862845526	2.4041064348373	1.50082555514371	1.34795745302198	2.87540294953443	16.994428884867	9.24755680930923	18.9522393995464	1.17151822155715	4.27590669646017	0.531272503811254	13.1695814192806	23.2248881339404	12.4326079312278	SRR11517966	GSE148355	0.202
26.97	12.79	87.21	60.24	2	0	2	0	2	1	2	2	0	2	3.45137563134571	2.5379954021407003	2.43354029433179	2.63213112498495	23.067494510660502	1.927202472066	2.38893761931789	1.52646635593852	1.33292055793475	2.70883855322223	18.7099422836324	7.56837835699288	22.2490691185898	1.43470986430404	2.96586213895734	0.293226210776551	13.5838160232012	19.6218448366614	13.5731511668844	SRR11517967	GSE148355	0.267
24.26	20.69	79.31	55.05	1	1	2	0	2	1	2	2	2	2	4.542542996923389	3.05252937912947	2.10722751803097	1.95995359862813	16.794774802037598	3.42058808695214	2.3729005901044	1.6185000252181398	1.46769556665154	6.82818883340899	10.1119386513127	9.68171584609854	16.2667356166716	1.39648985615095	8.77662090320302	0.395663717372248	14.5078798504121	22.2034571700648	16.6594983887141	SRR12878703	GSE159851	0.259
30.73	26.32	73.68	42.94	0	1	2	1	2	1	2	2	1	2	5.55075227514879	3.5250045808364905	2.18740032439109	1.95028265457778	26.7811310254966	3.13139196351618	1.91621480390627	1.56494947507007	1.36108528499589	8.647804931016001	14.1641440536468	4.81070221401713	20.4385953004738	1.62487952543201	10.4691381486962	0.444432378134036	14.9875792417229	10.7543404780974	22.3061886597798	SRR12878704	GSE159851	0.365
33.73	27.82	72.18	38.46	0	1	2	1	2	1	2	2	0	2	5.2756843621855305	3.9528150282611096	2.0140197273634	1.8814418707746896	30.1510029923529	3.09182090213898	1.86661864125014	1.433281613654	1.24279618752078	8.778538180206139	15.3072096274303	3.25200098092054	20.2392448574409	1.60397134271119	10.4837961070755	0.468846767187931	15.4497756213536	8.8075026566598	24.3876520392202	SRR12878705	GSE159851	0.631
36.87	33.47	66.53	29.66	0	1	2	1	2	0	2	2	1	2	3.07764681834715	2.76953645171084	1.27332245177697	1.2002777502231898	16.568973135782002	2.91712883221662	2.1197993224577902	0.9450721880044368	0.8565468192489321	7.78842887760654	6.8309688635956904	6.67215109345132	5.76782225644558	0.83755318364959	34.7454479007028	0.616020441772081	9.07848094412352	19.6348996034068	15.8166557128527	SRR12878706	GSE159851	0.571
45.23	48.54	51.46	6.23	0	1	2	1	2	0	2	2	0	2	3.2514021197952503	5.25265363074208	0.252828531340244	0.217459743712324	18.86691619152	2.19228183093719	0.759651598008465	0.20346769585952	0.15624453435630803	23.080660269191497	6.97451492413976	1.17343734505669	1.09080091230622	0.185883364022236	50.1068440465797	0.0979970873087939	1.62764606718634	16.9087752114034	21.8341010419968	SRR12878707	GSE159851	0.549
27.65	30.07	69.93	42.28	0	1	2	1	2	2	2	2	0	2	5.2368524543277	3.20460476922527	2.07357620392549	1.85291909477673	27.999141968467303	2.7539952093239397	1.96632226234314	1.54531479031854	1.36412713167209	8.3354903292696	16.1362622147974	5.45432180698904	19.6076103622674	1.77557955923748	7.2054431654347	0.528354349268829	14.5532015927867	11.7731194361169	22.9661075131016	SRR12878708	GSE159851	0.358
41.79	41.36	58.64	16.85	0	0	2	1	2	0	2	2	0	2	4.090085911414721	3.11313772769594	0.9285185652555	0.8425730451657351	22.2095842897046	2.03267976085318	1.23683106589498	0.6575514394169351	0.5888291287102371	12.170670068108402	9.8392228107435	2.3552792064345	6.55783287701611	0.842523647467226	41.9395614237097	0.78520679272963	7.57111298755576	10.8649556903184	19.2443045640251	SRR12878710	GSE159851	0.644
33.61	25.53	74.47	40.87	0	1	2	1	2	1	2	2	1	2	5.02670048593945	3.65884607173213	1.94496625010238	1.7013922923746898	25.3022854864027	3.1609561956272203	1.8484228787648895	1.33106319898274	1.20954476913512	9.26064427594486	13.015986878428	6.51645636956408	13.89532564147	1.51378987484266	14.9128922668966	0.6022113771337	12.5080767251952	15.7413191156103	21.2939417508594	SRR12878711	GSE159851	0.392
42.07	27.51	72.49	30.43	0	1	2	1	2	0	2	2	0	2	3.52618394698654	2.56542538223431	1.17304965321651	1.09552685158108	21.932745521058106	2.3902404034496296	1.42920595684104	0.981449703978768	0.853578463558766	10.7215965834791	10.663489432242	5.00815029700235	7.46208039784501	0.874153888658655	32.492609476447	0.559745821246028	7.86779941980937	16.3815444122116	18.6904268545379	SRR12878712	GSE159851	0.704
34.74	26.81	73.19	38.46	0	1	2	0	2	1	2	2	0	2	5.708329006978639	3.13328269221311	1.75285676031631	1.55858066420019	32.0238596184428	2.5818774011268597	1.69834469115292	1.3175799373726	1.1671594156962	8.67547967888429	16.2064960441633	4.25276361996639	15.6003443422653	1.82460407471681	11.8539824822705	0.429198037795663	13.069428692455901	9.81935695448396	26.9438257518823	SRR12878714	GSE159851	0.642
15.55	51.36	48.64	33.09	2	2	2	0	0	2	0	2	2	2	4.62930033200053	2.9142040724028395	2.8009333018121296	3.0245968197843505	17.2570383085446	2.02797849705517	4.38672409008213	1.4581299016332798	1.3012776367318	9.62637091551974	19.2032963643766	1.70739831480773	34.0751798073009	1.42406559830905	4.07480970651007	0.561730755786937	19.8254769159912	5.78981564868388	13.3382268882337	SRR074982	GSE25599	0.27
18.67	43.93	56.07	37.4	2	2	0	0	0	2	0	2	2	2	6.09870493025313	3.353948874883641	2.651665115151	2.6065463261178903	17.5783158743237	3.2478394698453097	3.34200042087092	2.01072864169261	1.70827225354976	9.25523681122513	16.5145487306656	1.33124007635631	32.4412609494586	1.85913332025048	5.44538204913207	0.828323194119851	22.9161686261217	4.88038106791786	13.7835619859776	SRR074981	GSE25599	0.234
16.63	43.37	56.63	40	2	2	2	0	0	2	0	2	2	2	4.7125216970587305	3.13567746913853	2.92078167682286	3.3058989513014705	15.7091119700664	2.43413187926988	3.7358671142338	1.82935119834864	1.6335258625408602	8.189701600329139	16.2014538452706	2.26043792010034	32.3850658470018	1.61141877986521	4.036142982061	0.454348728547833	23.2511018663275	6.52269535493786	13.2773346758879	SRR074984	GSE25599	0.237
23.41	37.93	62.07	38.66	2	2	0	0	0	2	2	0	2	2	5.824165024721809	2.8504592343891697	2.32009627730958	2.23406534806277	22.121548492283804	2.89299137918535	2.38180010858585	1.96791722986852	1.8156714842913	10.3931484581292	22.4370253414638	2.31561597352476	27.1935695612135	1.77711188273223	6.32673763932322	0.644624393799865	20.0378678528057	6.6557428340572	12.6117045210797	SRR074983	GSE25599	0.222
16.27	46.65	53.35	37.09	2	2	2	0	0	2	0	2	2	2	4.06961052592121	2.33028451475053	2.29917157101623	2.71769689245417	17.596431382839103	2.09937399257788	2.84496007796979	1.31367844960078	1.2336469618023	9.73553997825842	19.8693325084596	2.14617136750935	28.8304603357611	1.60362944424135	4.6048573812135	0.519482954172642	18.6389584094935	6.93100119044271	16.8561064087062	SRR074986	GSE25599	0.221
20.07	32.83	67.17	47.11	2	2	0	0	0	2	2	1	2	2	5.1566896428518305	2.9573774396688997	2.72305012579834	2.6867249259353	16.6501913027944	2.8836849235533197	2.64950648345268	1.89605633383454	1.71666344106832	8.18210239537896	15.6881642745954	2.06296596977574	28.271228856796	1.94290310807892	5.7659965887847	0.785175364769147	23.6124621079523	6.99492786545809	14.8761758637897	SRR074985	GSE25599	0.186
16.58	42.11	57.89	41.32	2	2	2	0	0	2	0	2	2	2	4.79720731473501	3.46391083029186	3.20153521688739	3.2897998241617	15.004810507461	2.18951499375584	4.26658329605262	1.66977291295659	1.53815328332248	7.7432760851278495	15.175504675287	1.94181634726359	33.4956840846735	1.63928761480888	3.62567986896757	0.473748591885112	23.7917855933433	6.13454321789671	13.7219500058743	SRR075002	GSE25599	0.244
17.86	43.31	56.69	38.83	2	2	2	0	0	2	0	2	2	2	5.08603444200217	2.9698376688670702	2.36387435478579	2.3513493488761004	17.1636683096181	3.03793136296762	2.54592796181108	1.94719739762131	1.71063355360879	8.37252542929017	16.7383148212855	1.92638240349558	33.119800655774696	1.77002707100226	4.6195412400425	0.754952722806349	20.5833148036382	5.91679637453279	14.5708699074221	SRR074999	GSE25599	0.186
22.43	26.16	73.84	51.41	2	1	2	0	0	1	2	1	1	2	4.586046436039389	2.80284726811775	2.64385312950303	2.85850875957486	17.3211519084714	2.42120716367458	3.37246340697082	1.69747234531252	1.41076826401153	9.458796953379778	18.2681118485133	1.78967916908817	26.9413704301272	1.88802956472499	3.70683453968357	0.46736758257166	22.1939995421152	5.56533189194462	19.1792754312313	SRR074988	GSE25599	0.323
13.87	49.44	50.56	36.7	2	2	2	0	0	2	0	2	2	2	5.54364550413138	3.0309982161292006	2.6423833463201203	2.54962997535806	17.1463209147974	2.8267034779547595	2.68549685350505	1.96324672396676	1.8303463715435	8.40278299666562	16.6538727866258	1.37303393016124	34.8574537540805	1.95370461964586	3.78909882283114	0.562073399940647	22.6330992185182	4.46789989118607	13.7097635770106	SRR074987	GSE25599	0.184
18.34	34.86	65.14	46.8	2	1	0	0	0	2	2	2	2	2	4.5974205810063795	2.69870292161188	2.55516305974789	2.7676327590203704	15.8547837153643	2.60613122460227	2.78022128166512	1.65262739354639	1.48483159780591	8.333909027966481	15.8837135721768	1.55525724870293	30.738524486931	1.95059915648106	4.09334000939974	0.561373221806163	22.4913298171352	5.00889288906774	17.7169695982994	SRR074990	GSE25599	0.221
16.43	33.45	66.55	50.12	2	1	0	0	0	2	2	1	2	2	5.48950077006874	3.6279628864430298	3.71195672589309	4.60628826866008	13.6612448818602	2.4484429585665497	4.18045903609932	1.81555914503587	1.69355020472559	5.75575673340596	11.0926736738948	1.33410890813797	30.0563794785312	2.19656011531415	2.89848537455303	0.484133032121723	32.986278638776	4.33374967872265	14.6176310999484	SRR074989	GSE25599	0.256
14.02	50.73	49.27	35.26	2	2	2	0	0	2	0	2	2	2	4.35740856869753	2.65146210935835	2.4314709171238	2.46840670770192	17.270120366029598	2.4213237219100296	2.5189397398665	1.7469411280028102	1.59270376075349	9.03790383300152	18.532439642334	3.51936544959172	29.9653996111266	1.41205345079451	6.25143491043111	0.503666259643106	17.1866206411739	9.47680879983584	13.1522112350693	SRR074992	GSE25599	0.239
28.13	33.26	66.74	38.62	2	1	2	0	0	2	2	2	2	2	5.40353863234212	2.4158230114483397	1.98731558073994	1.85681559047874	22.9437261867483	2.9297322727524704	2.3579894910799997	1.57528920505879	1.4076319270998	13.6689375562791	24.5004713877385	1.43784501610512	24.6286229032988	2.04113139052638	7.76193495298863	0.869032148793652	19.018734102842	6.05729496881646	13.6849331288904	SRR074991	GSE25599	0.327
40.44	20.18	79.82	39.38	2	1	2	0	0	2	2	2	1	2	5.304789895542839	1.89633961479388	1.6968963521426397	1.6056936541463402	21.6523723976538	3.2722726259110897	2.9974117476090596	1.25416237588039	0.9648944779773052	15.1560593418873	26.7941202677078	4.46188000336329	18.5520538025875	0.693741144697988	14.1442625172714	2.08699624390874	9.13722847400792	13.9935419827594	10.1361755636961	SRR074994	GSE25599	0.53
10.97	54.21	45.79	34.82	2	2	2	0	0	2	0	2	2	2	5.516693129030781	3.33600504932483	2.87715420751589	2.54715724322589	13.0426331617466	2.956650498053	3.23226675810196	2.0782601668985303	1.85702461109061	5.63244322239524	10.2884228745258	1.83460375181384	34.0488907148726	2.05466878791587	4.81935873004773	0.645990314515988	26.0179373765276	5.41027815171594	14.8798492980647	SRR074993	GSE25599	0.316
30.1	18.84	81.16	51.05	2	1	2	1	0	1	2	0	2	2	8.59047501694289	5.07584252356602	5.086685971289509	4.17029141765757	25.6249152855647	3.0735013246257203	2.54981208797979	2.39110344402686	1.81208797979176	7.453268436941661	16.9569766195229	0.840553599617493	34.3957835534431	2.97958444291913	1.33926645955768	0.354903147177596	22.5462082665323	2.32252069960283	18.264203211627	SRR1146081	GSE54456	0.398
25.81	28.59	71.41	45.6	2	0	2	0	0	1	2	2	1	2	8.4611571497786109	4.60179742177238	4.44244357501533	3.46433582492921	24.798707245418896	2.83826284702871	2.55008163733977	2.34003702386387	1.79490123702274	8.96722463851322	19.2605933123173	0.989133951116084	41.1603242869287	2.00795732565516	1.29289036340134	0.28274974476899	18.5336225718043	2.60888806107058	13.8638403829375	SRR1146083	GSE54456	0.346
22.6	30.76	69.24	46.63	2	1	2	0	0	1	0	1	2	2	6.29171451061955	3.40417849224747	3.1990813961046	2.60126669122054	21.696961818720197	2.7792100873107004	2.3691603295997004	2.24119129637253	1.9942081735525805	7.937402055304	18.9306279054314	1.68005801472904	36.1663185205088	1.5501893857315	2.00350168583637	0.483648687301188	20.3623609221106	5.12193783063051	13.7013570477206	SRR1146085	GSE54456	0.227
20.38	38.96	61.04	40.67	2	0	1	0	0	1	0	1	2	2	5.956300803019429	3.39669684132585	3.10330479682069	2.50357935018003	21.0369139940306	2.8385803166864902	2.62300023261681	2.5206160741490597	2.20740245656454	8.79668308089495	19.6959022168335	1.62797175298609	39.7147444824931	1.31633706355578	2.05069388691364	0.4322251896515	17.6024445791621	5.03088493110285	12.5287958973015	SRR1146086	GSE54456	0.307
25.88	18.59	81.41	55.53	2	1	2	0	0	2	1	2	2	2	7.5584502050809	4.34570042588528	3.3031598058641203	3.30389684412501	19.1595552711134	2.69559459947498	2.4083953571503196	2.2866612043942203	1.99307429714189	6.831730479848759	14.3093366093366	1.29963144963145	44.6039312039312	1.82039312039312	1.55663390663391	0.335012285012285	20.022113022113	3.33943488943489	12.7135135135135	SRR1146089	GSE54456	0.327
32.26	17.77	82.23	49.97	2	1	2	1	0	1	2	2	1	2	8.5559143119478	5.09580011796397	5.36188790990958	4.83907647591772	25.919358859762696	3.0870075460454705	2.44489441008896	2.29640574739902	1.77566172312519	8.02410356506564	18.7574112023935	0.930026087432425	35.2306822258843	2.62139169458853	1.2386969661958	0.335913698638467	21.1174420938053	2.35808497570646	17.4103510553552	SRR1146092	GSE54456	0.481
28.21	23.82	76.18	47.97	2	1	2	0	0	1	2	1	1	2	7.95408454586623	4.76389244390189	5.09112865646761	4.05599637716828	24.7270078166532	3.07783181397547	2.64230443599992	2.4572249896631204	1.92351362171599	8.006064305262951	18.1693712899491	0.912071957594167	35.4707777290616	2.61124573696937	1.49911654515334	0.357057530894665	21.1791562415494	2.55650566697559	17.2446973018528	SRR1146094	GSE54456	0.356
25.32	28.44	71.56	46.23	2	0	2	0	0	1	0	2	2	2	6.4389678086547	3.63419116362595	3.23911873833963	2.74133027747305	22.9780662832866	3.12382522901483	2.73238629614361	2.52541697819206	2.1181863282860403	8.1759169327734	19.1869680070443	1.21304876514739	38.3637329308007	1.73130948886746	2.00497575020616	0.482060743287629	19.0382545739164	3.31879743385467	14.6608523068752	SRR1146096	GSE54456	0.293
28.02	21.4	78.6	50.58	2	1	2	1	0	1	2	2	1	2	8.70986867383732	4.82784593031393	4.78051660216137	3.87298945777384	25.9860912845332	3.04498067385767	2.53491810245018	2.3214272082566803	1.8116190956027	8.086063039611599	18.0370212029601	0.966500748160137	34.4774584949257	2.78995022444804	1.34732443684409	0.31516881953563203	21.9741503038446	2.43724615995358	17.6551796093281	SRR1146097	GSE54456	0.363
25.96	23.5	76.5	50.54	2	1	2	0	0	2	2	2	1	2	8.27606581635788	4.75988166964497	4.82681178649816	3.88273111479169	23.260045726865	2.7932865955447	2.41131432709742	2.20333421789152	1.80828966099634	6.67837072225701	15.7942214668584	1.15636030853706	36.4292064322134	2.74937900379135	1.42083932540201	0.339913714211008	22.983919466596902	2.88887436266179	16.2372859197281	SRR1146100	GSE54456	0.288
22.66	32.67	67.33	44.67	2	1	2	0	0	1	0	2	2	2	7.67020010961248	4.09309040356107	3.81222698991951	3.3439232653231	21.738917331693603	2.80907971560166	2.45707215857866	2.3202793484444104	1.99069927712203	7.016832496387099	16.297153416079	1.23435151241481	38.8392936716833	2.30219182802854	1.70076110916361	0.461210763664019	21.3917127629867	3.49539829002953	14.2779266459506	SRR1146103	GSE54456	0.258
19.81	33.45	66.55	46.74	2	1	2	1	0	2	0	2	2	2	5.9524739739860095	3.25024643569831	3.05264708003751	2.4971148991416805	19.020628471137	2.79509172216479	2.44842882215757	2.50057100954488	2.2452696367177203	7.318539177265411	16.2023532028537	1.71974072387513	36.8380395887531	1.63167220476382	2.08148291756276	0.405626165668006	21.7384966132695	5.5338890967867	13.8486994864674	SRR1146106	GSE54456	0.182
21.23	32.64	67.36	46.13	2	1	2	0	0	1	0	2	2	2	5.710001410426769	3.2631336713408703	3.0340506714373703	2.52540624002494	20.5837682149193	2.7625064025951898	2.5249608420990097	2.31131830362777	1.97192508406886	7.80010541084247	18.1404956223196	1.85620775271155	36.7293025410742	1.60955486653124	2.10211815579077	0.407771719115673	20.0791189992516	5.61302374757951	13.4624065956259	SRR1146108	GSE54456	0.234
31.67	21.79	78.21	46.54	2	1	2	0	2	1	2	0	1	2	8.24234767921052	4.445436098214639	4.428685957884269	3.74551038700496	23.1122527915835	3.82990040699005	2.46738517523076	2.0247211613089697	1.5823128747204598	7.13159600707342	15.8964778214256	0.896656845895736	28.513738849333	2.68702942139291	4.91805794254849	2.21363757263279	22.6430149766757	4.05170738194615	18.1796791881496	SRR1146110	GSE54456	0.472
26.2	23.34	76.66	50.46	2	1	2	0	0	2	2	2	2	2	6.489618566961781	3.50452447075367	3.43121460875101	2.70176843736507	22.5358690023206	2.97791964352101	2.58815119572037	2.33404512600296	1.95210335386096	8.06486748785887	18.7363581449295	1.4552181848782	36.6394297068559	1.67818464336456	2.04740353015005	0.451673422632987	20.2440236769765	4.1886121414304	14.5590965487819	SRR1146115	GSE54456	0.243
23.77	28.71	71.29	47.52	2	2	2	0	0	2	0	2	2	2	6.586446674232299	3.56655393036347	3.44170700812066	2.7864710825069796	21.3676208805776	2.81382518344782	2.4663579627787797	2.3828928855490403	2.1362851447593	7.611874765912019	18.1239766935152	1.54146609742649	36.8459081069023	1.60754696862772	2.05159358720921	0.473649726486925	20.8909553385908	4.49911120526739	13.9657922759739	SRR1146117	GSE54456	0.221
23.93	29.86	70.14	46.21	2	1	2	0	0	2	0	0	2	2	7.4315905325916205	4.36902477481973	4.453280261405849	3.7611307057787	21.852537216404	2.85171319489392	2.34204591139915	2.210886778304	1.88740843809431	6.306758402025549	15.1098513310625	1.03998391689254	36.2126563219587	2.59896172705199	1.85682897582829	0.640615264408853	23.0429011188311	3.07689236722525	16.4213089767408	SRR1146119	GSE54456	0.245
21.04	33.99	66.01	44.97	2	1	2	0	0	1	0	1	2	2	6.1404412343898604	3.5049716124263	3.2018577652283997	2.6450129364930297	20.6096208728952	2.92782830516793	2.54109684494992	2.34356538230821	2.0260608227246	7.79188909153705	17.9896552664511	1.53595355475224	37.8579674749942	1.65458165036982	2.14136590480057	0.472997336549271	19.8867957687798	4.81617947839999	13.6445035649031	SRR1146120	GSE54456	0.237
24.98	25.28	74.72	49.74	2	1	2	0	0	1	2	2	2	2	6.01667081563331	3.51203334163127	3.59153289595195	2.62910647319098	22.1059619312235	3.0058594115962305	2.59859149274466	2.35393629863994	2.01706697502857	8.19969645624714	18.8453363173478	1.42927510935735	35.9421597340087	1.82521028200008	2.07002618151446	0.478789760832668	20.3292231746559	4.2669443656203	14.8130350746628	SRR1146126	GSE54456	0.257
24.07	30.22	69.78	45.71	2	1	2	0	0	1	0	2	2	2	8.2693826194499	4.26624706399944	3.9985497339507	3.34292056640628	23.918928408161	2.83661721144793	2.47233101606041	2.33690597489549	1.8880686956060704	7.9142680670619105	17.8368980853104	1.13600043571049	37.4358437805911	2.33635416383001	1.58475357275434	0.368060701350559	21.4862600704303	2.94391230753134	14.8719168824915	SRR1146128	GSE54456	0.281
25.86	26.25	73.75	47.89	2	1	2	0	0	1	2	1	2	2	6.42451623925598	3.6222225536709702	3.4135454364253395	2.7507684714502902	23.1765836884731	3.08202136126904	2.64812482118717	2.4452781886988904	2.02629684218234	8.35996599335867	19.2462650236432	1.16663344276878	36.9137846630351	1.84358731308167	2.18165742499875	0.438284236548729	19.5502975911996	3.45786192690471	15.2016283778195	SRR1146131	GSE54456	0.303
24.49	27.28	72.72	48.23	2	1	2	0	0	1	0	2	1	2	7.51603112851169	4.2743258537444	4.192777844244681	3.70225212774296	22.165656598994197	2.79683544216761	2.36420468687902	2.2778435570884197	1.96237790145205	6.7141652880515	16.2544130732869	1.22788993551102	36.2660758271547	2.32443635753492	1.64750151629554	0.457295478894954	22.5683914614338	3.52977096716962	15.7242253827185	SRR1146135	GSE54456	0.269
24.24	21.36	78.64	54.41	2	1	2	0	0	1	2	2	1	2	5.9970575482026804	3.2857802265713296	3.1439983011600696	2.65825215311431	23.000461585999304	2.8646306866950093	2.34060977672208	2.65316580601435	2.43966638649371	7.857516158688941	17.0767655829746	0.805361446166172	33.3229902524941	2.02186035569177	1.44527598858022	0.48832906257352	24.3401517126489	2.56385474753769	17.935410851333	SRR1146137	GSE54456	0.257
23.26	26.89	73.11	49.85	2	1	2	0	0	1	2	0	1	2	5.975744694237349	3.3729564419351203	3.2452105550381	2.62330418702873	21.481961706324	2.8422775970095997	2.45767220733677	2.38053229276512	2.08729119907432	7.471356335799349	17.3445686223548	1.34919223561277	35.3829528199937	1.83385086795344	1.78939304816492	0.43896967292724	22.3301369300849	4.19148324966144	15.3394525532468	SRR1146139	GSE54456	0.231
26.23	26.94	73.06	46.83	2	1	2	0	0	1	2	2	1	2	8.48324333942418	4.98915282539813	4.92345384989153	4.17708611356342	22.9846497081186	2.9149814195084898	2.56869306944245	2.41320549407683	1.84723619466059	6.7304494220543205	15.673455978975	0.858382610600088	39.6725799386772	2.64755803766973	1.39591546211126	0.38504708716601	21.3953679369251	2.25114980289093	15.7205431449847	SRR1146141	GSE54456	0.337
25.55	24.15	75.85	50.3	2	1	2	0	0	2	0	2	1	2	7.24961931192691	4.19158992478527	4.15638863802662	3.52434755667473	23.4190073764494	3.0050296969657	2.49045807816795	2.3711428552594302	2.0114832662047903	7.22997514815523	16.611332914924	0.945112785920351	34.9565153185273	2.56187798973667	1.28370787998333	0.406103150200151	22.7850237596713	2.7721814068046	17.6781447942323	SRR1146148	GSE54456	0.221
28.71	26.52	73.48	44.77	2	1	2	0	0	1	0	2	1	2	8.92225030315155	5.271094380502491	5.23856768207126	4.37014566244908	25.145859786793604	2.80001796453637	2.2583599739242004	2.1002176158610504	1.73303338001391	5.946669824070031	16.3669250786669	0.633826203412345	35.9924000740394	3.08461178315168	1.21552540748887	0.336035408251037	23.6700129568938	1.49344533606263	17.2072177520334	SRR1146155	GSE54456	0.312
28.07	23.46	76.54	48.48	2	1	2	0	0	1	2	2	1	2	8.18490971776759	4.46845119037198	4.23629501210426	3.5739248242498	22.8593488914118	3.21282202361278	2.4911390023685898	2.17393292424027	1.82406559424535	6.905895094671901	16.474909064303	0.946854879170499	32.5055920227444	2.53065160130446	2.75733757003094	1.11631407308303	23.3949065557321	3.53447194581487	16.7389622878167	SRR1146158	GSE54456	0.342
27.98	22.08	77.92	49.94	2	1	2	1	0	1	2	2	1	2	7.83767932928058	4.471762255477571	4.3679408847018095	3.37862203759386	22.0650571145872	3.6813595081254	2.6090092309903596	2.31474173631938	1.8535130508211397	6.645722726356901	15.2453705842792	0.877111922253539	30.9598433160324	2.33601318363135	3.73112682057838	1.38176572358525	24.2146549821087	3.49227617859508	17.7618372889361	SRR1146161	GSE54456	0.366
26	22.28	77.72	51.72	2	0	2	0	0	1	2	0	1	2	5.8411563680532	3.2517061421116003	3.00389093042646	2.57079331748139	24.2498636115657	2.9834326652873395	2.4565358367044396	2.4458563649651603	2.14207042789941	9.48118354280538	20.2065097940307	1.34486157615563	34.7486700656024	1.85959187034973	2.04360795052412	0.492339526396656	19.2099919444709	4.0568468136908	16.0375804587791	SRR1146166	GSE54456	0.254
29.4	22.53	77.47	48.07	2	1	2	0	0	1	2	2	1	2	7.698394258570841	4.20061441553077	4.85026848409748	3.71760119785213	21.4649163568773	3.38354502271789	2.4123554316398197	2.1110852953325097	1.85821974390748	6.424643742255269	15.2996548154153	0.990114347234522	30.5035254267044	2.36104190494386	4.11252449468023	1.46877718941778	23.4163979459323	4.10039010763459	17.747573768037	SRR1146168	GSE54456	0.366
25.51	23.05	76.95	51.43	2	1	2	0	0	1	2	2	1	2	6.34088460473766	3.38670038767901	3.1402909347053902	2.70153655008571	23.005103638828203	2.904278505064	2.4783904368179397	2.3822179709949	2.09110131769274	8.30085346565278	19.107006149211	1.23660099796326	35.7554977013571	1.70386824493382	1.72310483813317	0.445301137168607	21.2321297898142	3.81963354289955	14.9768575985193	SRR1146170	GSE54456	0.265
24.73	25.61	74.39	49.66	2	1	2	0	0	2	0	0	1	2	6.25610803646204	3.39858878312455	3.24251878956361	2.63934388766187	23.2993277295109	2.89152933806696	2.46069012242286	2.51123475427378	2.2743740060787996	8.099911681321469	18.5184438296053	1.05696762414866	36.338202751718804	1.83887091873637	1.82999787584731	0.556178461091707	21.3364415871454	3.05057903326853	15.4743179184379	SRR1146174	GSE54456	0.21
21.63	31.47	68.53	46.9	2	1	2	0	0	2	0	2	2	2	6.414499605988969	3.54274290050492	3.4500773429063396	2.72130286314683	21.0819251087179	2.84286256311473	2.49408983451537	2.33050229110119	2.01368823512244	6.98610746286081	16.6278677733717	1.48068252969757	35.9702958591972	1.79929563589075	1.78382472922265	0.441650599789537	22.4101921165514	4.38746155990525	15.098729196374	SRR1146176	GSE54456	0.176
25.59	22.42	77.58	51.99	2	1	2	0	0	2	2	2	1	2	6.0966334775367494	3.4345851015009905	3.2791238482203195	2.68873202398692	20.6592021202543	3.10033051629636	2.54100516141673	2.36607902484802	2.09318393927988	7.820758073414839	18.207029034088	2.30906090454335	31.8277809292971	1.47387963488216	2.5315868186272	0.840338301273787	20.6423082873498	7.3855138982002	14.7825021917384	SRR1146177	GSE54456	0.19
23.01	21.87	78.13	55.12	2	1	2	0	2	2	2	0	1	2	6.60909388791612	3.42646351078754	3.55458790280466	2.7549944193571503	21.958037661659397	2.90167828873939	2.38226891530735	2.6890762756120803	2.36537339108531	7.30117039904156	16.331572419142798	1.1392393721127	35.0718040815491	1.93017870697611	1.66802564696636	0.402317904106766	22.7692989069702	3.33745934259488	17.3501036195811	SRR1146178	GSE54456	0.208
22.77	24.34	75.66	52.88	2	0	2	0	0	0	2	2	1	2	5.91767437987473	3.36038044835913	3.33487095235011	2.80260804857642	21.582355359175	3.07343166164627	2.52358967513062	2.64968324607676	2.3776700710168504	7.8774116717179	16.7104419608336	1.15265394605527	33.5370746118715	1.96136229949175	1.62878462423085	0.37963556571912	23.5785146361936	3.6048194682194	17.4467128873849	SRR1146181	GSE54456	0.251
27.34	21.56	78.44	51.1	2	1	2	0	0	1	2	1	1	2	6.79698166895502	3.66569905673968	3.6023390918234997	2.9099689319447704	24.3693643733419	3.14913048965652	2.50673438661307	2.2548243450147702	1.89302237231437	8.27886543592803	19.1303571770076	1.04877318016944	31.950353479655	1.97362130185059	1.95411457968114	0.621920200931988	22.8178926365311	3.37874277263194	17.1242246715412	SRR1146192	GSE54456	0.272
27.41	21.45	78.55	51.14	2	1	2	0	0	1	2	2	1	2	6.52479723390252	3.3965151347339497	3.2866503460804504	2.7345256781891	22.6385117458572	3.23381849522158	2.49671869649184	2.22619415896149	1.96101645934939	8.01401889979898	18.3325630575746	1.39044323322295	31.4369271471914	1.86890543178094	3.08466794748884	1.13033193155877	21.8436200159657	4.81161346671199	16.1009277685048	SRR1146193	GSE54456	0.29
26.04	22.54	77.46	51.42	2	1	2	0	2	1	2	0	2	2	6.55355065756265	3.5965520402064	3.84558283404531	2.86404777673208	21.8646196825987	3.38857453430983	2.5676378738528	2.32828945924557	2.0502115277116104	7.45207545026291	16.7487201337646	1.33661288968941	30.4825725149936	1.90498324714814	3.1211305431281	1.0176954015197	23.0826538583206	4.58492307890948	17.7207083325264	SRR1146194	GSE54456	0.249
27.8	20.69	79.31	51.51	2	1	2	0	0	1	2	2	1	2	7.51121556839416	4.02272618378149	3.70145279122021	3.03368831437383	24.270389134201004	3.28473043548432	2.47435991193982	2.22356996774657	1.85425687245144	7.5823294590553	17.052004534524	1.00147914257648	31.9380046328814	2.4062232433448	2.52463030893021	0.985338456319898	23.0226713592349	3.27769420208896	17.7919541200993	SRR1146205	GSE54456	0.35
27.93	24.29	75.71	47.78	2	1	2	0	0	1	0	0	1	2	7.733049448299731	4.31863629519465	4.57236294666325	3.71199053246935	24.1271459780165	3.3537882009842597	2.46898089323404	2.1077407101176298	1.76591636134056	7.1191392577603905	16.0972407334268	1.02939175667625	31.2616488496782	2.80021504552546	3.07840047341718	1.18776988015307	22.5986693067424	3.66885102549505	18.2778129288857	SRR1146209	GSE54456	0.325
25.41	22	78	52.59	2	1	2	0	0	1	2	2	1	2	6.99021708055941	3.852785715476141	3.65010198286483	2.9602593736418803	22.537764427915203	2.93897822271622	2.44976815083464	2.32977322754294	1.97965983490442	7.67659829776433	17.1253944178258	1.34175783739152	34.2160428849653	2.21309909519493	1.93949076026961	0.505803599475349	22.1795839973742	4.08886757689946	16.3899598306039	SRR1146212	GSE54456	0.267
19.62	36.29	63.71	44.09	2	0	2	0	0	2	0	2	2	2	6.09497889758935	3.50383202198606	3.40416649009387	2.75830245271381	20.386702263741697	3.09245665334131	2.5949137618480296	2.42728732395693	2.1152635800173	7.8269618022039404	17.1601106972261	2.0053276571965	37.8543072554403	1.49704969602215	2.50355935848352	0.581741236600408	17.9448177781127	6.14187516580253	14.3112111551158	SRR1146216	GSE54456	0.192
26.16	23.86	76.14	49.98	2	1	2	0	0	1	2	2	1	2	7.483983998445019	4.16836304512848	3.97149558854045	3.3531820557743	22.876681384665105	2.80736407740214	2.3723907510381803	2.35334753475715	2.00833698875531	7.0935323984208605	16.5300230643543	1.05917399139421	35.1699879687081	2.7107183574397	1.43548022717601	0.425560978685174	23.1849298875153	3.07073769156811	16.4133878331591	SRR1146220	GSE54456	0.292
23.52	26.79	73.21	49.69	2	1	2	0	0	1	0	2	1	2	7.52013419151796	4.25549933887729	4.27298357574499	3.5443826425238503	23.142163237206503	2.9844772759559	2.4505250734884303	2.32280818699391	1.90031799455803	6.98549901104785	15.6809575590005	1.04845716284077	34.3695869556902	2.5761309676679	1.32440289169267	0.39629631653434	23.4044326173316	3.11121978940696	18.0885157398351	SRR1146225	GSE54456	0.261
23.88	31.47	68.53	44.65	2	0	2	0	0	1	0	2	2	2	7.511658310814361	4.18021209662828	3.76042536054676	3.1655450953384303	22.4821550511565	2.75757717247296	2.3685777152629	2.17743394596614	1.87306302783403	7.093476598749829	17.6581577484273	1.2213967700841	35.5279075299038	2.4454201998888	1.75694350200867	0.451347695324983	22.3012165812273	3.66754659767307	14.970063375462	SRR1146228	GSE54456	0.263
21.74	31.99	68.01	46.27	2	1	2	0	0	1	0	2	2	2	5.83890623989084	3.28830895370517	3.05083549485646	2.55383221875202	20.3508137325828	2.95069962768867	2.62235397220311	2.58353478140678	2.22651585999212	8.00660514413095	17.809796660323	1.90662199645266	38.0028708162119	1.50335467816562	2.24488415256506	0.456800981254394	19.2628532265798	5.4345492142023	13.3782682742453	SRR1146232	GSE54456	0.252
27.52	22.38	77.62	50.1	2	1	2	0	0	1	2	2	1	2	7.95737992166564	4.61206452277881	4.55524634096063	4.1284013605442205	23.343253968254	2.9401154401154397	2.41754277468563	2.26963512677798	1.81302824159967	6.89458359101216	15.8760490206563	0.943329368970507	36.2553650971999	2.8774058377927	1.43013422568005	0.463224843798521	22.4057798090663	2.53092138578319	17.2177904110525	SRR1146237	GSE54456	0.34
24.06	29.31	70.69	46.64	2	1	2	0	0	2	0	2	2	2	7.32445649021902	4.1148171043083295	3.93276307655747	3.15956391907012	23.676925536083303	3.0087716940643596	2.47505774946141	2.1693710719403403	1.82280357544492	7.84798559410863	17.832339480367	1.20903451251689	34.4663964518388	2.30418267088258	2.06509206403101	0.662945907518621	21.3322581329712	3.63346985548458	16.4942809243894	SRR1146242	GSE54456	0.237
24.43	26.51	73.49	49.06	2	1	1	0	0	0	0	0	2	2	6.594161684386981	3.7114695389270898	3.79365334218669	3.00555965265097	24.5569013984853	2.9097692594477405	2.4915026845802	2.25502015135971	1.91594392996416	8.44601857571659	19.399034634232	0.953254469273363	33.30090045465	1.8322081619267	1.43988373153197	0.420901652171665	22.0365761222343	2.94086828486319	17.6763724891168	SRR1146243	GSE54456	0.263
25.6	21.64	78.36	52.76	2	1	2	0	0	1	2	2	1	2	6.6764679232183894	3.78816013313373	3.57260906131273	3.00150719843588	24.078037400471896	3.00750536325269	2.51986732569907	2.35370539822071	1.93345099946016	8.203064679359809	17.8536648870521	0.894316933055776	34.0058685161384	1.97216858135834	1.32430890500738	0.394127399639823	23.1121004003814	2.49903318813074	17.944411189236	SRR1146246	GSE54456	0.267
26.11	25.77	74.23	48.12	2	1	2	0	0	1	0	2	1	2	6.53214682141972	3.5329981787419302	3.4974351513584	2.7811903915166	25.0856745659694	2.90498744517367	2.39120946623129	2.3357095901630496	2.05174420484304	8.53970665890746	20.4566030415054	0.975663645279846	33.8856525441083	1.85688649860427	1.59538924156365	0.448223273660045	21.6110440490176	2.7274662384273	16.4430714678335	SRR1146247	GSE54456	0.235
26.1	25.33	74.67	48.56	2	0	2	0	0	1	2	2	1	2	6.741896559343981	3.802386267910741	3.9201059611163394	3.32119530353333	27.6408250288942	2.9057613008896603	2.35720627999073	2.14721256105286	1.81360646802082	9.0303995371567	20.1386535656548	0.882523516325145	29.7995336246951	2.10953792413432	1.51350974874399	0.423380912900862	22.7067983375502	2.5634569098417	19.8626054601538	SRR1146249	GSE54456	0.258
26.18	27.43	72.57	46.39	2	0	2	0	0	0	0	2	1	2	7.31562462536533	3.88793273318295	4.1392738391665	3.38662848780568	26.141817565491294	3.4296210454081297	2.49012342446745	2.15114364337122	1.74877739914318	8.431088579826291	18.4803459509517	0.71122245925044	30.0019844222851	2.02121678159779	2.67483587174017	1.02004817736325	23.1389150722385	2.60992872616626	19.3415025384068	SRR1146251	GSE54456	0.305
25.19	25.26	74.74	49.55	2	1	2	0	0	1	0	2	1	2	8.26141408627098	4.89639614325511	4.91312154954868	4.181083966891721	23.852971636387	2.9110235145832206	2.43227548483608	2.23678893607683	1.76178739733946	6.762282469365751	15.7088835245064	0.697429199963603	34.064840040893	2.73017036969635	1.31497251497359	0.497246144870443	24.6032468192839	1.99741474824572	18.385796637567	SRR1146253	GSE54456	0.278
24.43	6.96	93.04	68.61	2	2	2	0	2	1	2	1	1	2	6.35797519835086	4.5687870665139005	4.34200825001988	3.9054321587408705	13.2231396076189	4.23205814135951	3.63867148455217	2.88696956864734	2.23500734075506	7.5974127868859505	10.7558708362273	1.70292418283507	50.041823190045	1.17803777203889	2.21759670403158	0.46532330723595	16.1141848348468	5.20876115195472	12.3154780207847	SRR2444093	GSE73189	0.449
26.62	8.69	91.31	64.69	2	2	2	0	2	2	2	1	1	2	5.931083124970571	3.81240889262719	4.02465963764045	3.17697090368657	15.2748252874092	3.64626628159256	3.1130109268611097	2.28076458457228	1.9209897149290704	7.26296202595417	12.9357724797416	1.15541396947744	41.0635899447106	1.54825691008103	3.5522379230374	0.368632597638341	21.7275229970871	4.55472140029994	13.0938517779265	SRR2444095	GSE73189	0.332
33.65	7.52	92.48	58.83	2	2	2	0	2	2	2	1	1	2	6.52102690306097	3.5685130060475405	4.1772676109030895	3.5147739228125094	19.7178103432057	3.587651472310319	3.0939439188875	2.31748444864457	1.84075282292377	9.15597201242595	18.1267055539271	1.4666546969184	39.1834756904147	1.20825955894362	4.22225659318611	0.406574852928929	17.6052643818148	5.77922520396343	12.0015834679029	SRR2444096	GSE73189	0.458
33.06	7.04	92.96	59.9	2	1	2	0	2	2	2	1	1	2	5.42637160011317	3.34225159834888	3.28060906693862	2.99756979967791	21.899343017557896	3.02016130333612	2.71517600395029	2.1912682762575098	1.79634727659423	10.7345143310817	23.3103978167856	2.23884933582417	31.4244914298505	1.4552251655059	3.54589399013421	0.400959030294682	16.8843998312658	8.09805955629783	12.6417238440414	SRR6032713	GSE73189	0.354
33.65	7.52	92.48	58.83	2	2	2	0	2	2	2	1	1	2	6.5510791055750195	3.5708879373729503	4.16893732970027	3.51271571298819	19.7248172656892	3.58613381774145	3.09394057350461	2.31499502616669	1.84172397387656	9.14277064140824	18.1250365025081	1.47567472858357	39.1908232153789	1.21350560354058	4.239806877397	0.40450186784686	17.5968046515552	5.75885199341549	11.9949945597743	SRR6032715	GSE73189	0.462
35.79	7.47	92.53	56.74	2	1	2	0	2	0	2	1	1	2	7.51430655750993	3.47756072518981	5.380346383507611	5.9237523979357505	19.5721272054254	3.2518980843532996	2.96138985706952	2.34222258247548	1.81221798924644	8.704114992839969	18.4675182856618	1.60827328212087	40.526324325201	0.994804871851704	3.03285202264016	0.362415599439943	18.681702445116	5.65809461512263	10.668014552846	SRR6032716	GSE73189	0.539
35.11	7.22	92.78	57.67	2	1	2	0	2	1	2	1	1	2	6.960203235865049	3.5640646741877697	3.4712634014846	3.38859374275832	17.3950111501645	4.48970617241636	3.4997181471218104	2.5237419283910496	1.95378475062757	10.3466413160751	16.543833850108	1.09816419204181	42.7990788616869	1.01644335387495	5.36673034710872	1.66449606920612	15.1515608895712	5.03370175990892	11.3259906764933	SRR2444100	GSE73189	0.597
41.87	6.78	93.22	51.35	2	1	2	0	2	2	2	1	0	2	5.49156666055205	2.82634604636594	4.26317296954601	3.6808901161025696	28.7570277828733	2.69193182098557	2.2599397335101203	1.80971107914348	1.40035378939769	15.5665189504748	34.481604238713	1.27599167794193	31.0577146959005	1.00173715987772	2.28749298537202	0.32296795750128	14.4501872892259	4.29643951968978	10.8258644757779	SRR2444101	GSE73189	0.63
30.28	8.63	91.37	61.09	2	1	2	0	2	1	2	1	1	2	6.16355298727167	3.78533670420593	4.77120749471933	3.98375852294492	18.0612010375283	3.7762528592222897	3.15734751726478	2.3499797528756403	1.87236650578411	8.36917621564829	15.7651942501645	1.35229072772793	40.7982817489466	1.36969655835277	3.64504366236192	0.377126330205028	18.5427926177384	5.31633181424585	12.833242290257	SRR2444102	GSE73189	0.473
32.42	8.61	91.39	58.97	2	1	2	0	2	1	2	1	1	2	6.28873695636949	3.83452097485818	5.764474928216259	4.2752906365992	19.1139523075846	3.64915260172281	3.00889855732194	2.2029728972617098	1.75913929546887	9.45925835142517	18.4054841241261	1.53214852142961	38.9246502097702	1.33633385470311	3.58913288799817	0.40180863138792	18.329084662206	5.33734521720761	12.1440118911713	SRR2444103	GSE73189	0.511
27.89	16.32	83.68	55.79	2	0	2	1	2	1	2	1	0	2	6.41623746758601	3.66992101143601	4.24351421435656	3.4562575433481095	16.596321833586302	4.591613589378969	3.5621332887205295	2.35053714613482	1.8137495070683405	8.61417492202717	12.9402920320454	0.82790618736472	42.6654348270385	1.54203055137572	3.97590980639162	0.89101207258611	19.0304880307976	3.64281112814917	14.4841153642512	SRR6032720	GSE73189	0.558
26.62	8.69	91.31	64.69	2	2	2	0	2	2	2	1	1	2	5.94517220343958	3.81479327592306	4.0303282198544	3.1795785021416605	15.2902767236498	3.63507130285836	3.10937631765996	2.28239239406972	1.92152469068874	7.257766869606839	12.9330724619264	1.16307603320633	41.0361970031922	1.54704339652819	3.57905783939757	0.366987351534445	21.7310190855332	4.54155063658612	13.1019961920954	SRR6032721	GSE73189	0.33
26.31	9.12	90.88	64.57	2	1	2	1	2	2	2	1	1	2	5.990904599526191	3.87891431771843	4.79758717709183	3.94042325632062	14.7056978843786	3.78439521528679	3.19538385869009	2.40875165463446	1.99205335322746	6.9775783963882505	11.4032596779945	1.49721095892823	41.334821408917	1.69048468118641	3.55487168650034	0.55824847340175	20.4542152602591	5.5003764214864	14.0065114313262	SRR6032722	GSE73189	0.298
27.11	9.05	90.95	63.85	2	1	2	0	2	2	2	1	1	2	6.413255960718519	4.227860738089009	4.764946599262481	3.78972621264862	15.6513526647595	3.6061165118994505	3.14522317924045	2.38769573123938	1.94637277386981	6.682513539841111	12.081688935904	1.2620395183203	43.0961698964483	1.54200402242795	2.90355959582187	0.379370596689469	20.5249389433264	4.60193028158095	13.6082982094807	SRR6032723	GSE73189	0.328
18.34	14.41	85.59	67.25	1	2	2	1	2	1	2	2	1	2	4.25847623476299	2.8276899098368595	2.76120963718596	2.29514670642242	10.5464117594139	2.39983268936654	1.95620246923389	1.65441240902776	1.57309383299081	3.6655282844935098	7.41959723122804	10.5008743120791	16.4975783779229	1.23199584262851	10.9056094083939	0.397595466217845	17.2912477498461	25.3562207245905	10.3992808870932	SRR2926016	GSE74697	0.246
17.01	14.42	85.58	68.57	1	2	2	1	2	2	2	2	2	2	3.78445646712394	2.72461702053074	2.51697262178806	2.25674522955398	9.94823496418514	2.34613631848935	2.14807370967177	1.92570607275149	1.87113661061709	3.61584033466154	7.10760002994348	8.52839484223528	28.6856215143916	1.22323801324999	6.08402421679081	0.461082831156193	15.2569057154621	22.5254519594266	10.127680877344	SRR2926017	GSE74697	0.233
19.71	13.77	86.23	66.52	2	2	2	1	2	2	2	2	1	2	4.149473835584351	2.91425735087756	2.4794787759864	2.1538297393648	13.020742730302802	2.54616260649118	2.2645828839422997	1.98137955508548	1.84627231588884	4.56349344410967	9.37026029983626	7.56541729089038	29.0129122922655	1.43907015713611	4.66430012869356	0.405924313334579	16.7220393229025	19.023205455957	11.7968707389842	SRR2926018	GSE74697	0.146
19.35	17.09	82.91	63.56	1	2	2	1	2	2	2	2	2	2	4.28997686765355	3.0093759573149104	2.4457813016347	2.2735550725931097	13.4758581762834	2.45036435254757	2.17755221662876	1.9950744263346896	1.78003285323865	4.44411210624959	9.41862556135805	7.31681412938662	29.041566745638	1.4584145474558	4.80851972854469	0.453431269016174	16.6058189340443	19.3569410466936	11.5398680378628	SRR2926019	GSE74697	0.205
21.11	15.43	84.57	63.46	1	2	2	1	2	2	2	2	1	2	4.30799937095689	2.96832673350447	2.4732508876957	2.25438645239787	14.5612838155012	2.4879127947605	2.2612444411862405	2.0158939802229803	1.8369950657953105	4.67300991215862	10.4437150038102	5.75416641028432	32.9829178361646	1.61390712490474	4.64718634184207	0.396288214774249	17.6055388052425	14.5648047786513	11.991475484326	SRR2926020	GSE74697	0.201
18	17.82	82.18	64.19	0	1	2	1	2	2	2	2	1	2	4.27826226623787	2.9790868903385	2.5468801904045697	2.22893083597683	12.5223130359235	2.53264365214661	2.22528044155171	1.9766885812012	1.8607277182966295	4.32036348194089	8.80739352445531	7.53929545235895	28.0457552873954	1.44553194235896	5.74096603426166	0.407842163012649	17.9729428570385	18.295782383508	11.7444903556106	SRR2926021	GSE74697	0.195
19.85	13.16	86.84	67	1	2	2	1	2	1	2	2	2	2	3.23450569291426	2.4666992151516296	2.2003620251298903	1.9462305169682	8.858331183905081	2.25793599616788	1.97133276834076	1.7139771178009495	1.5888113047643602	3.57119827554442	6.50055135457532	10.520238296141	17.6427684703783	0.994287642953411	18.5680501004459	0.467553303388345	11.844067216711201	25.0116165901089	8.45086702529758	SRR2926022	GSE74697	0.281
20.62	16.85	83.15	62.53	1	1	2	1	2	2	2	2	1	2	4.4288520031703404	2.94422922652645	2.5488991012163	2.2531531997445495	15.5329740443583	2.56140726459697	2.23066255981969	1.98013847980112	1.84531491105373	4.72832629949594	10.7924508320908	5.94311047571599	31.0126970717672	1.60124383408004	4.25245403313441	0.413728866794468	17.8021345906455	15.3198817298632	12.8622985659084	SRR2926023	GSE74697	0.185
18.31	14.59	85.41	67.1	1	1	2	1	2	1	2	2	2	2	3.5538153870652	2.6111504002023302	2.3348257984141805	2.07348829367217	12.4342558203796	2.59300196237302	2.03461551070875	1.80699897432055	1.66989045368753	4.163368724738549	8.38269743002017	10.1238291773744	20.8266684478756	1.15028598950259	5.74732847953895	0.454091097119246	13.8722193511946	27.7827581317462	11.6601218956282	SRR2926024	GSE74697	0.249
20.21	17.61	82.39	62.18	0	1	2	1	2	2	2	2	2	2	4.013662084317491	2.8111898976314698	2.4095566619653703	2.16219234214442	14.6266595135735	2.35542295900161	2.11072891152417	1.9397101055243104	1.7739104681958402	4.39939506193818	9.86942193750334	7.45981559159906	27.0083698277915	1.35377833079776	7.04132420202295	0.398320201809088	15.9182264908452	19.1098916588493	11.8408517587818	SRR2926025	GSE74697	0.226
19.65	16.18	83.82	64.17	1	1	2	1	2	2	2	2	1	2	4.0697438589375	2.99006215626156	2.54291883895444	2.2469309600219503	13.7178034144188	2.51595662184894	2.1797640209493996	1.90644349268083	1.7363190608558705	4.45807136636404	9.24124722688554	7.58705012262599	27.4418332525379	1.47246706292253	5.35554372147782	0.398086700274386	16.466389494523	19.7024260124704	12.3349564062825	SRR2926026	GSE74697	0.211
15.88	16.76	83.24	67.36	0	1	2	1	2	2	2	2	2	2	3.70178163632803	2.76777702096375	2.47213903274362	2.15535830339113	10.7313826752055	2.45856443190296	2.03799206426432	1.84914894460482	1.74283459288811	4.09448402701946	7.42498443311287	10.1515337290568	23.7021784025369	1.25725152483369	4.6229447501725	0.468809728162482	15.3380118140052	26.0482705729336	10.986015045186	SRR2926027	GSE74697	0.237
13.87	15.46	84.54	70.67	0	2	2	1	2	2	2	2	2	2	3.68613497019602	2.899721656057741	2.3436252376215	2.1776598525829898	10.1961656436275	2.5750067722867405	2.06185079203224	1.72530658644809	1.59494746006717	3.8192148405939705	6.53083779936409	14.269249292673	17.4812414875225	1.03019466726937	3.69703330915425	0.405403966237636	14.6266106406116	31.6247043189841	10.3347245181834	SRR2926028	GSE74697	0.283
32.25	14.65	85.35	53.09	0	0	2	1	2	1	2	2	1	2	3.64099283401056	1.62629060453955	1.45311643209651	1.36547483467608	8.4391359569572	4.95057857514447	1.76665776190543	1.18093537486701	1.10278437823676	7.08854144697683	6.66165896114796	10.9222054123187	6.12303673845553	0.519931490826847	28.124496731473	2.22360933314055	6.77921073388747	32.4519301413325	6.19392045741746	SRR2926029	GSE74697	0.493
37.58	17.85	82.15	44.58	0	1	2	1	2	1	2	2	1	2	4.03806546793065	1.82756119055618	1.489899358759	1.3668365930968	12.6237322465832	5.45273951592878	1.94636362308468	1.19301500124158	1.12521484251374	9.19319028351909	10.1427424804647	7.12614570906492	10.8947570011149	0.714078346129168	28.0353208961232	3.34960563455876	7.53344116477474	24.5131117665571	7.69079700121249	SRR2926030	GSE74697	0.538
12.21	17.18	82.82	70.61	0	2	2	1	2	2	2	2	2	2	3.16983501258686	2.77876715223153	2.47632041243835	2.32081087117942	6.46270125385604	2.45676098255951	2.0624332172243705	1.83870714583245	1.72895701151229	3.4631057235479803	4.68938911723533	16.2492617156219	15.1884270828678	0.912030321294114	4.56449978440284	0.495209153397678	12.690278078057	36.2704470047697	8.94045774235355	SRR2926031	GSE74697	0.335
21.48	15.6	84.4	62.92	1	1	2	1	2	2	2	2	1	2	4.74748408224391	3.19267415932685	2.92289574017862	2.71318656060358	15.1460973951039	2.6870025330973197	2.14365434240177	1.90527306030857	1.74224490714741	4.600095257729031	9.50101872824313	7.87129059060162	25.7896477298183	1.83406641468107	4.49698292874592	0.571649367843271	16.2585234781599	20.9641116085239	12.7127091533829	SRR2926032	GSE74697	0.196
20.21	15	85	64.79	1	1	2	1	2	2	2	2	1	2	4.3513758337941	2.98965918849923	2.6683764102443397	2.36603413997153	15.817206451537	2.40826794348435	2.00898791807348	1.80546568944625	1.62911897227157	4.45831323600343	9.5255185852871	8.86960880759509	21.7597539220439	1.70520067967974	3.60573868102592	0.499286901102832	17.0644801438436	23.4404785999727	13.5299336794491	SRR2926034	GSE74697	0.184
23.45	18.42	81.58	58.12	0	1	2	1	2	2	2	2	1	2	5.1121528092752495	3.28220731046555	2.87375484516317	2.84641844067265	20.6865482824647	2.52316239295285	2.15761459837551	1.86696610040674	1.66752067392205	5.36761947724949	12.0154259297863	6.65227894201175	25.0596559208348	2.14994298046621	3.19382962808549	0.444752363551642	18.1087908180157	16.5643584995892	15.8109649176589	SRR2926035	GSE74697	0.173
20.44	18.11	81.89	61.45	1	1	2	1	2	2	2	2	1	2	4.68536873970431	3.45861760313392	2.70994039645334	2.66121715302396	16.114205328784198	2.392445577114	2.08069008720117	1.90277087497909	1.75367042328165	4.52124834078429	10.5949935140919	6.9468839547672	27.7918108997457	1.85611788473894	2.7597477946691	0.439600438745423	18.2530066031675	18.5277110729475	12.8301278371268	SRR2926036	GSE74697	0.183
28.49	16.38	83.62	55.13	0	1	2	1	2	2	2	2	1	2	4.80233353584738	2.65488736551553	2.39751912322581	2.10702309138486	15.9890020522486	3.84294318285105	2.0900406144308	1.5797291414520702	1.46276532130368	6.799807691387731	11.114779473598	7.04636610815848	20.5378856116855	1.50087861268911	9.17082647010623	1.66643340666071	16.0620447691743	21.088618466776	11.8121670811518	SRR2926037	GSE74697	0.311
21.34	16.25	83.75	62.41	1	1	2	1	2	2	2	2	1	2	4.763570713860981	3.22542513331311	2.71545620189564	2.5989191667602003	15.6471268128315	2.66327722202454	2.22172603766916	1.89444323715048	1.7069809982543305	4.96655530374853	9.26215702903831	8.89437031905109	23.9457935664202	1.70968859371454	4.65687972574268	0.629740673937193	15.5976683349857	22.2566503816429	13.0470513754673	SRR2926038	GSE74697	0.192
21.26	18.23	81.77	60.51	0	1	2	1	2	2	2	2	1	2	4.93234715740659	3.20910745208535	2.72800426560222	2.41811217751167	17.3881991527496	2.3497500317963502	2.0890199876728	1.9119387944782	1.72849833191473	4.594572119006389	10.7374716446472	7.42426949025212	25.3012947415044	1.56404088554348	4.18937338034959	0.467022143481144	18.2970637680379	18.6545798024241	13.3648841437601	SRR2926039	GSE74697	0.18
55.18	17.92	82.08	26.89	0	0	2	1	2	1	2	2	0	2	5.429871971694389	1.5221332527572098	1.20949466101984	1.19134066640999	15.9401819785661	8.27273879204051	1.99645205152323	0.8122998796231771	0.7311551788838578	14.3577384752594	14.6181912127069	3.20012088803964	10.8130208117534	0.791865404816511	28.0572365871552	6.25717468078002	7.42547471709518	21.8009149469774	7.03600075067573	SRR2926040	GSE74697	0.806
22.82	19.41	80.59	57.77	0	1	2	1	2	2	2	2	1	2	4.8982103838188795	3.10400321617218	2.72295133430199	2.60668770248422	18.4045205086813	2.65110859916593	2.0877821440403403	1.80897277296827	1.63525976918505	5.19588002387313	10.9955877151066	6.92052302021211	24.8156583364879	2.06216915620481	4.1986831408518	0.579368379245505	17.2683550430989	19.1010357388871	14.0586194699052	SRR2926041	GSE74697	0.174
19.07	14.37	85.63	66.57	1	1	2	1	2	2	2	2	1	2	4.25448430493274	3.07805493273543	2.74173206278027	2.50151812406577	13.5372290732436	2.47944693572496	2.11673206278027	1.80901999252616	1.72447215994021	4.260323243647241	8.56239676083091	10.3184263955833	21.1102051115509	1.61234173888054	4.44661468980937	0.522883757660434	15.7022833525307	25.5362595821135	12.1885886110404	SRR2926042	GSE74697	0.211
19.13	14.73	85.27	66.14	1	1	2	1	2	2	2	2	1	2	4.48663894964611	2.96189007406191	2.7160725490081097	2.43647857013012	14.2221153677001	2.4218186509356	2.07361625022723	1.89265420769001	1.69515577630136	4.36877319932213	8.99646631501887	8.95141535111595	23.7420926172733	1.60576183057083	3.82381788147842	0.480778255401423	16.9196872712256	23.1415304187863	12.3384500591294	SRR2926043	GSE74697	0.203
20	17.05	82.95	62.96	0	1	2	1	2	2	2	2	1	2	4.297080309569161	2.76538804638715	2.47317790582733	2.24582298623333	15.1438146442607	2.3261084456445698	1.98893362586494	1.7830363816090802	1.6183668056995402	4.32685584781927	9.2538444550908	8.51240736561754	21.8777039102842	1.54055759834239	7.70097784256771	0.475465841882265	15.5727130877403	22.416283618995	12.6500462794798	SRR2926044	GSE74697	0.204
22.97	14.54	85.46	62.5	1	1	2	1	2	2	2	2	1	2	4.40316626396064	2.88111298975586	2.4932281032253503	2.18631345545174	18.6276012566768	2.44595646094532	2.0661451964873896	1.77654788301439	1.62829746031932	5.13435560209914	11.3483139490643	7.79253466633108	22.4507881505242	1.58156904292245	4.27082174862301	0.484772568966829	16.8360424483298	20.4308048910403	14.8043525341981	SRR2926045	GSE74697	0.192
26.2	14.24	85.76	59.57	1	0	2	1	2	1	2	2	1	2	3.80053238935081	2.5245935663207204	2.13515413756073	1.95978979598737	18.8531825013438	2.51666485938788	1.9208458531113797	1.62748369659637	1.4731071086687602	5.85103592054037	10.6352457820497	7.70173503510338	18.9978465255528	1.42105969617919	10.033673570624	0.679890984003595	14.9907499810331	20.9218504706713	14.6179479547829	SRR2926046	GSE74697	0.227
20.81	17.4	82.6	61.79	1	1	2	1	2	2	2	2	1	2	4.70889042774197	3.33263923526535	2.9026212694246603	2.7403960233023303	16.4123523629197	2.4907628460603504	2.23652925139102	2.0092928432032497	1.7645022106216397	4.4760850931947695	10.2566959419855	7.313097354564	28.0787527067156	1.97475185413044	3.35148306213699	0.44106747533074	16.6168114285161	18.6069437245375	13.3603964520833	SRR2926047	GSE74697	0.179
29.38	16.36	83.64	54.26	1	1	2	1	2	2	2	2	1	2	5.72084787487282	2.9591210872348896	2.73626041222051	2.6915448046800696	17.991336649940198	3.63499629960414	2.2533557628733702	1.666911765585	1.52367834891804	6.582161342042121	12.0514200298954	6.07808669656203	23.015485799701	1.90373692077728	7.767533632287	1.49034379671151	16.4070553064275	18.2918983557549	12.9944394618834	SRR2926049	GSE74697	0.3
40.47	27.99	72.01	31.54	2	2	0	0	0	2	2	0	2	2	4.554342693664419	0.858539566147266	0.7441046579451709	0.566758325695081	34.8862594783768	4.2936699719467795	3.61525428436519	3.54581562647557	0.762158708996473	11.808460406077302	38.1320648261639	3.29911921577129	12.4521599919954	3.6035998476902	8.8849699688432	4.7441167560236	10.6326415466671	10.8962653525777	7.35506249426754	SRR3038253	GSE76220	0.62
46.36	9.27	90.73	44.36	2	1	2	0	2	2	2	2	0	2	2.9423467571359803	1.0531606392371	1.02560541581383	0.609301100335182	38.1686137187538	1.7746666093518	4.3420418861440195	5.03478020300484	1.59654964514383	11.1074003410234	38.7522760112012	1.23134002474178	23.0600424744871	3.78920626216775	5.25303938010686	1.42237571900949	15.0291362599677	4.24192105847925	7.22066280983878	SRR3038254	GSE76220	0.635
44.48	9.46	90.54	46.07	2	1	2	0	2	2	2	2	0	2	3.10700456574608	1.0673287403444498	1.10708850302285	0.638033747203011	36.5247537655809	1.96634115201704	4.45872605302627	5.602813224097071	1.42991568721436	11.488583425922	37.4709524288355	1.63351495777259	22.6692052098331	3.74471950239839	4.10185407207444	1.57240870250315	16.311060674202	4.96662360867245	7.52966084370832	SRR3038255	GSE76220	0.648
46.73	8.42	91.58	44.85	2	1	2	0	2	2	2	2	0	2	3.35165699160038	0.967725027190649	0.942172369059007	0.629643704218154	36.0961871939687	2.4017314655869	4.748535636130151	5.11992277418876	1.27446612416408	11.1475109090194	37.629531060688	2.15421693591647	19.347201692084	3.56432333574779	4.89817233516985	2.26106469752142	15.7482456974111	7.07642455488293	7.3208196905785	SRR3038256	GSE76220	0.661
52.78	8.04	91.96	39.19	2	2	2	0	2	2	2	2	0	2	2.60736146285396	0.7572635427189499	0.730513566913542	0.4916123602286579	47.6196327424053	1.68068140670076	3.0995175217778503	3.12431018228042	1.01758647799597	13.741332083551304	49.8243655893625	2.07998137589898	14.4281302251101	4.35904046716904	3.86373946275125	1.51288185118342	9.89514152467421	6.10439722422569	7.93232227962478	SRR3038257	GSE76220	0.65
47.23	10.62	89.38	42.14	2	1	2	0	2	2	2	0	0	2	3.57659537569021	0.878540539633345	0.9655890036978808	0.5484724560981479	40.3072430364026	2.19735833645686	4.51096777080967	4.921035406794929	1.02544880867799	11.3323002388798	41.4120913258367	1.68837493073319	16.8361721063267	3.82621447802213	5.71922734625567	2.27474993982883	15.4189312481459	5.90987198934271	6.91436663550826	SRR3038258	GSE76220	0.654
55.47	7.85	92.15	36.68	2	1	2	0	2	1	2	2	0	2	2.82447005918495	0.6666174724747641	0.649037783309713	0.463040331279476	48.5316618883191	2.04477828973498	2.3150931397975896	2.63261271076637	0.7437727749213799	14.601451083972302	50.4483056229543	2.44947808953085	11.4995087582168	4.83099654230922	4.80581022325718	1.86802151693291	8.05332551688949	7.23357596877765	8.81097776113165	SRR3038259	GSE76220	0.712
44.48	9.46	90.54	46.07	2	1	2	0	2	2	2	2	0	2	3.0939790333055	1.06114623231239	1.10764316859502	0.640906701301914	36.5200853511457	1.97032148048012	4.4630432189575	5.596198958291921	1.43267994645673	11.4759077394758	37.520843439662	1.64371724306351	22.6641811083572	3.71850278630792	4.10172372069073	1.58084160532885	16.3180512751378	4.95756170707909	7.49457711437288	SRR3038260	GSE76220	0.648
44.39	8.36	91.64	47.25	2	2	2	0	2	2	2	2	1	2	3.46111874986359	1.29422292062245	1.2196905213994198	0.873873284008817	36.392108077435104	2.34291451144722	2.83103079508501	3.127960016587	1.2660686614723102	10.2312359501517	36.3019105234369	3.29294801878316	22.5741789465754	3.87072332183678	4.7372770974106	1.7320157610814	10.8757575658322	9.17944333991683	7.43574542512668	SRR3038261	GSE76220	0.488
49.53	8.57	91.43	41.91	2	1	2	0	2	2	2	2	0	2	3.22498794197712	0.891145309839237	0.890270351263057	0.5538487787218821	41.659840166942104	2.13522703534505	3.71146491033315	3.95645331166353	1.12115004555253	12.3803357434796	43.3434395046627	1.92185022807269	16.9562662821143	4.14360318743757	4.41877844070274	2.01419532300542	13.2480198870195	6.17049049031525	7.78335665666991	SRR3038263	GSE76220	0.651
43.05	9.22	90.78	47.73	2	1	2	0	2	2	2	0	0	2	3.0315414255217403	1.2245792677419098	1.19494790829039	0.699256021554886	35.6773684709117	1.9518143424592	4.8331060494237805	5.8640350200810305	1.78217756344305	9.40889293275554	34.3991748323878	1.40029445083597	27.0842975716622	3.91039966852241	3.48503281716278	1.35941074569233	17.1201341778959	3.85034139546775	7.39091434037282	SRR3038266	GSE76220	0.627
54.23	10.41	89.59	35.35	2	1	2	0	2	2	2	0	0	2	2.96625541229432	0.7770039860382622	0.626760146761218	0.487566931621194	50.7743808580865	2.00730680662636	1.49495968754639	1.36279868776629	0.591040957631461	17.1042453372505	55.5197085785948	2.9928317213361	9.42362304614433	4.48600907006688	5.1968066038842	1.6253979740316	4.94576609233333	7.59810736895473	8.21174954465405	SRR3038267	GSE76220	0.69
44.34	8.93	91.07	46.73	2	1	2	0	2	2	2	2	0	2	3.0381495476322997	1.1604859370144298	1.20726555559582	0.667762583552681	36.9882930161104	2.00416624114784	4.17821058075908	4.63348827709347	1.59995080453257	9.4600248393186	36.152026622457	1.85572764057486	24.7024584463568	3.87427502914166	4.13168843639208	1.53426300992409	14.9613989754002	5.43776209639764	7.35039974335565	SRR3038268	GSE76220	0.636
46	9.43	90.57	44.57	2	2	2	0	2	2	2	2	0	2	3.12068028953377	1.11357443482178	1.01785075496946	0.827949106358172	40.168946222502896	2.2540884058419	2.7498200350655604	3.03312679688915	1.045342330844	12.0840381039866	41.6632046035127	3.66212620767075	16.5398962264985	3.82366460121452	5.05719033686611	1.60919641831151	10.325308712908	9.61551210543529	7.70390078758254	SRR3038271	GSE76220	0.597
52.7	9.03	90.97	38.27	2	1	2	0	2	1	2	0	0	2	3.39531959053013	0.8617467548457449	0.774791571393394	0.5584479544095401	45.242639040349	2.51037745805044	2.77564023639498	2.67527350758082	0.7612700953319029	12.7939546909628	46.4996662264008	2.60486374668838	12.8956481861302	4.47366597785767	5.95799621466646	2.19443769321202	9.49247717197533	7.74332755232327	8.13791723074588	SRR3038272	GSE76220	0.717
53.21	8.87	91.13	37.92	2	2	2	0	2	1	2	2	0	2	3.09772238236369	0.829651054976864	0.781370871907188	0.545895251753723	48.92340678139061	1.9572127850313896	2.57980769125262	2.51561699330771	0.8583997094410799	13.4748893670578	50.3681490685411	2.55201724614837	12.6900566822239	5.06978806731618	4.29156001246921	1.55788304406812	8.7149468082771	6.96332998186696	7.792269089089	SRR3038273	GSE76220	0.697
19.85	8.06	91.94	72.09	2	2	2	0	0	2	2	2	2	1	5.309670984436231	3.749922502036701	3.00822620486219	3.1876951725023104	16.5687926306779	3.5180268420314103	3.58557243530688	2.23030980694578	1.79273183311779	6.5648660672040595	13.1052435768848	2.00357244647313	33.8586120545048	2.23245269554358	2.23484593008709	0.341253489227181	24.8116415630868	5.0877990727304	16.3245791714622	SRR4026627	GSE85567	0.292
14.93	9.52	90.48	75.55	2	2	1	0	2	2	2	2	2	1	5.66046702334233	4.17843213750101	3.4286838402938904	3.7471942460354706	11.0355787838031	2.99755646597122	2.8128823202411004	2.50509207735758	2.42275680592195	4.49572685467106	7.70311482712538	2.63642222106772	34.9552821848336	2.4234170799836	2.54655549574266	0.367093966549239	25.1696469332013	7.24117996226261	16.9572873292339	SRR4026629	GSE85567	0.219
18.25	9.12	90.88	72.62	2	2	0	0	2	2	2	2	2	1	5.24250520487167	3.56792302511983	2.8802857507559705	2.79918658749686	18.005004599654	3.7795291186710696	3.1298554960363703	2.66009657072683	1.8725433665946296	8.11783917496732	16.0951860040521	2.73104550311832	29.3757971877363	2.26629674587828	2.00393325138142	0.316288877174486	22.3861871783048	6.80648381193028	18.018781440424	SRR4026631	GSE85567	0.222
19.47	9.12	90.88	71.41	2	2	1	0	2	2	2	2	2	1	5.149754626878809	3.5093857969675	2.8758169934640496	2.4777183600713	18.40232389252	3.7502475737769903	3.1061156224554902	2.494223278537	2.00501749521357	7.705816333267309	14.0952884017541	2.34980164297937	29.8101164831658	2.20938358011038	2.05179841864611	0.366561573210523	23.846200403867	6.98073653455704	18.2901129617097	SRR4026633	GSE85567	0.245
33.16	5.65	94.35	61.19	2	2	1	0	2	2	2	2	0	1	3.888255319509741	2.4609224299105	1.78853809400662	1.61450671324461	30.3943368789666	2.11148183163259	1.97327420647202	1.68329256349708	1.47311946480581	15.4741666207388	38.7383023533614	1.94868033481052	23.2809268871249	1.25771231182277	1.95779572827224	0.353486479009687	14.4621016917534	5.87147931176659	12.1295149020784	SRR4026636	GSE85567	0.438
69.49	1.61	98.39	28.91	2	2	1	0	1	2	2	2	0	1	2.2782800647191297	0.0010163180018375	1.0163180018375e-4	0	65.1652939598189	0.0478685778865464	0	1.0163180018375e-4	0.00152447700275625	34.7249436959827	94.6363817453026	0.368720171066646	0.00823217581488377	0.073683055133219	0.195031424552617	1.0163180018375e-4	2.032636003675e-4	0.300423601343166	4.41722293138634	SRR4026641	GSE85567	0.546
18.19	8.85	91.15	72.97	2	2	1	0	2	2	2	2	2	1	5.25861946017226	3.53708614139349	3.13829863095754	3.96670151714786	16.3185824009093	3.61048059654662	2.7531148760357795	2.3373226712071	2.0367235574259497	7.30949531164119	14.3114993871924	2.96715197519364	28.1931007846351	2.56117378170882	2.41074240244728	0.384033426269422	23.0918201977443	8.03375982988416	18.0467182149249	SRR4026642	GSE85567	0.147
15.75	1.85	98.15	82.4	2	2	2	1	0	1	0	2	2	1	5.2135791664671505	3.706141311601339	3.0990297830027096	3.0364745759949	13.6378501792604	4.27576046857314	3.5141966699031	3.13876354641158	2.27399384432311	5.7145302297528495	7.78042225079521	2.50748342845965	34.0466957785109	2.41334200032196	2.164437769867	0.395821913760746	22.887268696345	5.8547002451345	21.9498279168051	SRR4026645	GSE85567	0.285
20.5	8.48	91.52	71.02	2	2	1	0	2	2	2	2	2	1	5.2137646796589205	3.50935083893131	2.77848192549923	2.73379282614301	19.2985887422805	3.21444648890093	3.05481134425685	2.54979174224114	2.1698797655625097	8.3357735694025	16.0329460414044	2.21698401874388	28.2324232410127	2.28987445796615	2.06475556021821	0.392209574765702	22.9096726814939	6.08181651279899	19.779317911596	SRR4026650	GSE85567	0.234
33.27	5.93	94.07	60.8	2	2	0	0	2	2	2	2	0	1	4.3233072715966	2.5737869599187904	2.38403767347177	1.82595153686292	32.9710911381237	2.5907952993202	2.07916318970145	1.60728807343351	1.45091765306177	16.4985144278554	41.2715695990405	1.82509538047986	23.0978133732577	1.20124111589845	1.57436274780848	0.306876326501099	12.9132622463432	4.98828213056811	12.8214970801026	SRR4026653	GSE85567	0.499
31.5	4.47	95.53	64.03	2	2	2	0	0	2	0	2	2	1	5.01893602366532	3.0760309089500697	2.19894443967584	1.82535312700849	29.7932006171741	3.88099509903467	2.55400796799404	1.99451075134876	1.55507776435589	14.77282005439	35.1568069357457	1.7707841550619	25.1231310512173	1.44313255862399	1.55576933746335	0.483521637043682	16.6838518009846	4.46663449469948	13.3163680291599	SRR4026657	GSE85567	0.386
20.49	8.19	91.81	71.32	2	2	2	0	1	2	2	2	2	1	5.975063691388401	4.06470326184867	3.23810395175248	3.10119061234137	14.434282141686198	5.738052214412611	4.07014929762477	3.33504338856703	2.22775539457074	6.58981220979437	8.4053287895394	2.52069438119497	42.2225296933593	1.85230781298685	2.77290544972012	0.881812694877991	18.1662784540932	6.1313981535753	17.0467445706529	SRR4026662	GSE85567	0.311
12.68	9.55	90.44	77.76	2	2	1	0	2	2	2	2	2	1	4.674000773951019	3.2232848692575597	2.92829896622257	2.42600475427055	10.3470617502349	4.37602963126762	3.4998065122450095	2.39935872629775	2.05439770025983	4.569296257394	6.18609022556391	3.29489164086687	34.6753648827952	2.28615656789031	2.32950022114109	0.4640645731977	24.2684652808492	9.15988500663423	17.3355816010615	SRR4026665	GSE85567	0.21
20.88	9.05	90.95	70.08	2	2	0	0	2	1	2	2	2	1	5.356993645139299	3.56762759196957	3.03142247729622	4.2543483519141505	19.4834751632693	3.77718407106889	3.16522637816918	2.5608549376608	2.00288057699496	8.949688853706268	17.2441395963059	1.91346207767103	30.0313046002478	2.95222062541028	1.79218011745548	0.361646751721643	22.4332042078133	4.64972824264309	18.6221137807315	SRR4026667	GSE85567	0.335
24.69	4.79	95.21	70.52	2	2	2	0	0	2	0	2	2	1	5.15334626667829	3.4263560843265295	2.73648432190794	2.71505712344062	20.4185446100618	3.71793403994072	2.9994926795657	2.5833428740385296	1.99525030433974	9.57596204444883	20.6638577870777	2.75898363517759	26.4333006646141	2.02104873941812	2.09006272184004	0.376478101978926	21.3530522142774	6.95948763683309	17.3437284987831	SRR4026671	GSE85567	0.201
15.52	5.91	94.09	78.56	2	2	2	0	0	1	0	2	2	1	5.3824275289151	3.75444541046577	3.17529318983311	4.53479696192199	12.7045739101969	3.9622344710891606	3.30751292968758	2.7422841704061605	2.08575576760786	5.141370961399059	7.17740375314374	2.62479830094456	32.5971184938103	3.32221463968417	2.01008123236794	0.431141696376751	24.7085860550747	6.84883891500258	20.2798169135952	SRR4026674	GSE85567	0.282
14.76	10.02	89.98	75.22	2	2	1	0	2	2	2	2	2	1	5.7617843059674	4.0643241056464205	3.24010064950942	2.73596397245475	13.594463387851802	3.96440812842593	3.1634131920209505	2.65027407430459	2.35274896749786	5.5400575267072405	7.55642307076671	2.54092784605261	33.0093860600779	2.26625998185925	2.12320148683017	0.406054920234051	26.0489844736514	6.80656090490334	19.2422012556245	SRR4026677	GSE85567	0.269
13.12	9.5	90.5	77.38	2	2	0	1	2	2	2	2	2	1	5.60983641338219	3.94943887270654	3.1971437537846805	3.0299547827316897	12.8848219376682	3.95993652786188	3.4294181868008	2.85558320551978	2.3039590525148	5.694591166057429	7.28027534799822	3.47434528585924	28.1373998890296	2.34474648133288	2.28506122160253	0.454271143503259	25.5517018036001	9.09680728071746	21.3753915463567	SRR4026685	GSE85567	0.203
16.18	9.5	90.5	74.32	2	2	0	0	2	2	2	2	2	1	5.6038478665136	3.8104088192428702	2.97683700157234	2.58800624515895	14.1053080536253	3.5284264122047997	3.26136078610331	2.7059040618947	2.10856985639007	5.46915485939	9.09392287172324	2.78583852524051	32.4788327104518	2.0668910660888	2.46603619711493	0.439811080145071	24.7306433397353	7.36760912950558	18.5704150799948	SRR4026689	GSE85567	0.198
22.48	9.21	90.79	68.31	2	2	2	1	2	2	2	2	2	1	5.3887770342011	3.71121371392319	2.51518849595341	2.19776104607875	22.665553504478304	2.8340477837352003	2.76322687802063	2.1268299989867	1.72437340570356	10.174530026742302	22.3955390023343	1.63475912088735	27.5802811036607	1.72398788691961	1.43647297414899	0.237723058145209	24.7610927329229	4.35216060296614	15.8779835180148	SRR4026692	GSE85567	0.251
15.1	5.56	94.44	79.34	2	2	2	0	0	1	0	2	2	1	5.92421527892488	4.16396657391054	3.50736754721456	5.2051435178714405	12.180383137867802	4.11589433425242	3.3811514466144	2.8232381630051298	2.1950165817461	4.99040672926646	6.74686801724047	2.23003526459033	32.2664647512946	3.6962162047676	1.65362335723136	0.341950036535386	27.288121233943	5.28418176619471	20.4925393682026	SRR4026694	GSE85567	0.335
19.24	8.86	91.14	71.9	2	2	0	0	0	2	2	2	2	1	5.31878476679504	3.45501025860461	3.32806688390771	5.488188889986071	18.4284037172356	3.49143653379854	2.77684517735866	2.30209670517758	1.94331983805668	8.36992418507181	17.5446066059475	2.33380884450785	30.5286952704927	3.38329858443981	1.95687479424997	0.384944584659278	20.3060463074728	5.58915834522111	17.9725666630089	SRR4026696	GSE85567	0.248
16.46	8.64	91.36	74.91	2	2	2	0	0	1	2	2	2	1	6.090957747804639	4.11018428625061	3.05757344579279	3.53894835234717	13.3773626828278	4.00664161649152	3.18716596270056	2.77857739376752	2.02488307668396	5.283412486195219	8.03035245540943	1.67590916156377	34.4440382076639	2.4993048972452	1.69561286169973	0.318105292194927	28.5630310420849	4.54093662633246	18.2327094558057	SRR4026700	GSE85567	0.381
12.35	9.73	90.27	77.93	2	2	1	0	2	1	2	2	2	1	5.59662804351197	4.18847065600284	3.09834503843853	3.57655581895119	11.4469282406895	3.99904734475043	3.21864545716375	2.7538383144648497	2.16507521545517	5.00930500476328	6.53708446697449	2.75574501271746	35.7836968370304	2.16706399496619	2.37754459973236	0.37088898145112	24.1186401623581	7.91240905022289	17.976926894547	SRR4026701	GSE85567	0.304
23.32	7.17	92.83	69.52	2	2	1	0	2	2	2	2	2	1	5.24980044618187	3.48844850003393	2.94122399471734	2.45453889333539	20.152404179157895	3.3918224407290096	2.84104313055506	2.3100845504949303	2.03593369104006	9.28159548259708	20.5366975343895	3.4005857468272	28.7818707262356	1.67114561131668	2.23620380886292	0.449115668835381	18.8378593302487	8.53535277346166	15.5511687998224	SRR4026703	GSE85567	0.125
15.63	3.83	96.17	80.54	2	2	2	0	0	1	0	2	2	1	5.7312415315616	3.7596486904401702	3.16931469470987	2.60154587020971	13.4444746006641	4.02793505806112	3.23337066465348	2.46584288193632	2.17280761683715	5.10087255461655	7.93417190688464	2.64333720932651	31.8262376309708	2.39257639832174	2.20681994520913	0.403027018931349	26.6429461431094	6.77407813419812	19.1768056130483	SRR4026707	GSE85567	0.26
20.43	6.13	93.87	73.44	2	2	2	0	0	2	0	2	2	1	4.67973315890511	3.45024853891504	2.710384516228	2.6691566721992204	15.0351661791057	3.1851971798876297	2.8470649397136003	2.44213720029914	2.0275150582836003	6.287086416543981	12.654675477158	2.5533306768324	30.3842621497627	2.07718484771644	2.35643707821833	0.388140357008155	25.7229553643917	6.57750341474017	17.2855106341721	SRR4026709	GSE85567	0.189
19.94	8.72	91.28	71.34	2	2	0	1	2	1	2	2	2	1	5.72408610066697	4.2542002997397	2.96661232789069	2.81871444973225	18.0553729655825	3.0770427435823304	3.0953382588804503	2.6718025574282	1.8188152393973704	8.782066451064429	15.1784070889537	2.40352168844714	30.3546229830051	2.0449326426687	2.64532004592745	0.358479486033324	21.7902281472132	5.44183254012078	19.7826553776305	SRR4026711	GSE85567	0.311
15.97	9.87	90.13	74.16	2	2	1	0	2	2	2	2	2	1	5.6851051554169905	3.7600758916436	2.99328181429847	2.6336841287717	13.7002169125193	3.4157896780707504	2.88576865253499	2.34476331016271	2.20485196136627	4.88913051920314	8.75907872072168	2.51307424573367	35.1985775930957	1.8826691882869	2.10308898478149	0.408542432475627	25.8938877346261	6.65188322412232	16.5891978761565	SRR4026628	GSE85567	0.203
16.99	10.02	89.98	72.99	2	2	0	0	2	2	2	2	2	1	5.43507856719749	3.59534253608845	2.78405384289672	2.4542038646237	13.8782600191375	2.8347316023618503	3.30327860653943	2.53911133881527	2.05889511370822	4.672244924722411	9.39849958420606	2.53189606485496	33.5633541007956	2.23483686202312	2.48931609678438	0.363652938796021	25.8497093889385	6.50606347639313	17.0626714872082	SRR4026634	GSE85567	0.248
19.55	8.54	91.46	71.91	2	2	1	0	2	2	2	2	2	1	5.162011930585679	3.5205723882163595	3.0908876215800203	4.38365929606046	16.825711986565	2.70581134980057	2.4357550206423597	2.0585508361906104	1.87421279126723	6.75097089077042	15.9118893017498	2.64301476457813	30.16634481009	2.5123402654606	2.67396111039425	0.40995706877962	22.908497232325	7.29721395406819	15.4767814925543	SRR4026637	GSE85567	0.148
12.5	9.63	90.37	77.87	2	2	2	1	2	2	2	2	2	1	5.83045731224903	3.92315463458949	3.3014029524076096	6.827871382935519	14.1064269804158	3.33614757390701	3.35916311935884	2.75821394941227	1.94636271393116	4.91968349198937	7.70146650865155	2.1908552623571	27.8913280905068	4.37119831450541	1.48897158494253	0.301313141037345	28.5123230767358	5.41732921254693	22.1252148087165	SRR4026638	GSE85567	0.264
13.09	9.96	90.04	76.95	2	2	2	0	2	0	2	2	2	1	5.05249737346545	3.6056266700428505	4.36993156572556	11.4549113419648	9.67775253046891	2.96437464044797	2.8010075231057296	2.48726713799913	1.99116862462879	4.53862949315102	6.2849787142827	2.18377132042529	32.2872066897017	5.74619961371393	2.19154591062109	0.469363116677718	25.28418903805	6.08306150034042	19.4696840961872	SRR4026640	GSE85567	0.291
20.74	3.5	96.5	75.76	2	2	2	0	0	2	0	2	2	1	4.93504905516478	3.43779921163563	3.0443423872270094	3.70784095101115	17.9598481300179	3.4580057117040197	3.2256827724561603	2.6132703857679904	1.84459439855093	8.07472467348368	16.9645623798494	1.98365693025955	28.9980154103644	2.65302844233031	1.65347924989766	0.311627208050283	23.356495515242	5.12169213470337	18.957442729303	SRR4026644	GSE85567	0.27
20.3	6.56	93.44	73.15	2	2	2	0	0	2	0	2	2	1	4.69708303769888	3.38612481820488	2.86677132929023	5.23783992611547	17.4939615659155	3.21939233608474	3.04238622220367	2.42875075848297	1.80922935989923	7.821979364982541	16.6552511659864	2.02065064073065	28.8656274280235	3.16940674356433	1.81806117709508	0.36119357621238	24.0824612961017	5.7967555720129	17.2305924002731	SRR4026647	GSE85567	0.267
14.67	9.87	90.13	75.46	2	2	0	0	0	2	2	2	2	1	5.3002153548806605	3.86573660578074	3.312648465610339	4.81480700718848	11.8943352013696	3.11426900831352	3.0929665162548	2.3790001808492796	2.119930811281	4.858743397059589	8.33738356957862	2.36866692854496	35.2605799938303	2.92560215361603	2.59581305441076	0.416342092940161	24.2673511011094	6.89749684303504	16.9307642629347	SRR4026648	GSE85567	0.269
14.83	9.48	90.52	75.7	2	2	0	0	2	1	2	2	2	1	4.8359354545786	3.32017635433479	3.2169973586619003	7.3425001353257695	11.2709244020534	2.69491605935775	2.80682218635629	2.23270950914857	2.03651475934659	4.20459930867864	7.8389818803789	2.73888144294015	31.0343951268506	4.08865454714206	2.62363804512724	0.408158304430407	25.0999678467605	7.97753913911082	18.1897836672593	SRR4026649	GSE85567	0.237
24.28	7.31	92.69	68.4	2	2	0	0	2	2	2	2	0	1	4.59648585256807	3.15768350232284	3.09402922917912	7.770784199067411	24.2737478988695	2.43342734026554	2.33675915596592	1.90218388101182	1.39262603006639	11.4552877281035	28.1553492336658	1.95842751789731	27.1118831697804	3.88168081008615	1.88786327368461	0.264777760394469	15.8946499571112	4.55927018876475	16.2860980886153	SRR4026651	GSE85567	0.325
16.8	10.53	89.47	72.67	2	2	2	0	2	2	2	2	2	1	5.4259077735391905	4.1909535045138595	2.98897158677485	3.4584084525460805	13.5302881783502	3.5166409780381804	3.1055484084413703	2.61431625961647	1.98560617153	5.1183148557767	7.86532803963123	2.30470531426885	30.8998622922088	2.68418417075766	2.51260831075462	0.55306668097397	27.9199193425794	6.04550616555338	19.2148196832721	SRR4026654	GSE85567	0.225
17.69	6.24	93.76	76.07	2	2	2	0	0	1	0	2	2	1	5.9146063772716	3.7732065856735897	3.1906622255924906	2.7932692769176097	13.961866914957302	4.39105343260691	3.36824120024189	2.70357323026287	2.23664184827183	5.7493992711263004	9.03920451757558	2.84375153334315	34.6897153475116	2.07969331003718	2.97719238736461	0.449069540711727	22.3014760627801	7.20484611101511	18.4150511896609	SRR4026658	GSE85567	0.268
15	7.72	92.28	77.28	2	2	2	0	0	2	2	2	2	1	5.192733467641871	3.61310906192461	3.29763934149082	5.143966248749661	11.9115557718171	2.99940070506561	2.851690217621	2.30896525714955	2.09438949402385	4.41776817364598	7.57862173768836	2.47988796659809	34.2228658265607	3.30702311556046	2.56735986611488	0.481041251617742	25.5346408232547	6.7819445859555	17.0466148266496	SRR4026661	GSE85567	0.211
15.9	9.61	90.39	74.49	2	2	0	0	2	2	2	2	2	1	4.78456196090709	3.47585981067516	3.1266144439564596	2.75048702968862	12.6637675355579	3.23004948288012	2.72493249066042	2.38663906923953	2.1999028706265498	5.00979590662748	8.37874531265387	2.58784659252481	37.783467568378	1.84539530828326	2.4914717685942	0.477558829029292	23.054827427102	7.27602258556723	16.1046646078673	SRR4026663	GSE85567	0.192
32.17	6.36	93.64	61.46	2	2	2	0	0	2	2	2	2	1	4.2906436926704705	2.7585455640600895	2.19743838660861	1.86594301568943	26.423085918602094	2.18836071053641	2.13976844450283	1.77505945877827	1.71162252246191	12.4932317915168	31.9717487031553	2.66417888927931	26.7466685748645	1.22512712122361	2.6743250907017	0.410654152306232	16.0675245724978	6.63486811540183	11.6049047805697	SRR4026669	GSE85567	0.389
15.19	9.95	90.05	74.86	2	2	0	0	0	2	2	2	2	1	5.75662515476739	3.94383401162629	3.3240981849879803	5.31455951673709	13.3054983371181	2.7324564569233103	2.5938737098090603	2.45906645420273	2.2981638896446	4.67705667123797	9.602312862912	2.35840045493116	34.3797342384568	3.21161851534282	2.18846767278721	0.384403502614521	22.8334125612535	5.92887702197797	19.112773169724	SRR4026670	GSE85567	0.245
14.4	9.25	90.75	76.35	2	2	1	0	2	1	2	2	2	1	5.62052193000822	3.8028470111672097	3.2112073240343	2.7084954125609704	12.9528208948316	5.32718148539138	3.82918373778758	3.051534031679	2.30661239170536	6.169956737243219	6.69062512398006	2.78938598463309	38.2498864893697	2.28938818872299	2.16353465490564	0.577140942733336	21.5750646900388	6.4318649686358	19.2331089569806	SRR4026673	GSE85567	0.344
17.5	8.82	91.18	73.67	2	2	1	0	2	2	2	2	2	1	5.303531336954941	3.86190966612595	3.2619651637344	2.6525882614880603	12.717726660020098	3.5590857591601197	3.1602926676252596	2.5816259044410197	2.33682222448892	5.07364401026157	8.8515428902424	2.54669042144249	36.2837013568307	2.16524635340787	2.54438661775289	0.447486440469713	23.0815897561917	6.55146916852434	17.5278869951379	SRR4026675	GSE85567	0.278
13.92	9.1	90.9	76.98	2	2	2	0	2	2	2	2	2	1	4.721930398719519	3.554318590593319	3.0137453453387404	4.1454949479393	9.54187682542476	3.14817361267718	2.6494029382807	2.2616290901890497	2.0957388879416103	4.0660700633088895	6.14848064778753	3.44423174246925	35.0748124188615	2.67410390124761	3.86406143419808	0.612141615508174	22.7821418355447	9.92936827513367	15.4706581292495	SRR4026678	GSE85567	0.098
15.76	9.31	90.69	74.93	2	2	1	0	2	2	2	2	2	1	5.302709521478129	3.75938937627636	3.05300834954283	2.7752415986309	12.9047411112434	3.9810293799813903	3.1497139630997	2.5481984306564502	2.1178198562978796	5.0205320242238205	7.72450738332299	3.55122893649493	36.0023421967026	2.0945237367962	2.67665445210351	0.47935635905302	22.1592318829872	8.39529752183679	16.9168575307027	SRR4026680	GSE85567	0.199
24.88	5.61	94.39	69.51	2	2	2	0	0	2	0	2	2	1	4.5970764657399	3.08106779556872	2.83475611435642	5.05908302133854	20.8220771543532	2.62594737299322	2.39531488697207	1.93415585543782	1.62756402514604	9.410589389422482	23.0957481295966	1.99838120845755	27.3635098112752	3.04392137419299	2.17731700133699	0.38414516576722	22.780782995061	4.80054326983179	14.3556510444807	SRR4026683	GSE85567	0.254
16.01	9.73	90.27	74.26	2	2	1	0	2	2	2	2	2	1	6.02037142683069	4.2159659257700195	3.16504843614128	3.07055780489291	12.7488133283854	4.14274399463852	3.41118933020211	2.7151932737735898	1.99803929170798	4.72508543481753	7.17612235267009	2.82584950515231	36.6449836158555	2.05128602794721	2.35969345365359	0.442227889159435	25.3453520652441	6.67230160119286	16.4821834891249	SRR4026684	GSE85567	0.22
18.01	8.66	91.33	73.33	2	2	2	0	2	1	2	2	2	1	5.0405649531942895	3.4249739968248796	3.2750862210543596	6.565172168391089	17.1924234959216	2.85312311819127	2.56593857776318	2.49170635572344	2.04718891991022	6.32659987956424	14.1790554522701	2.3151645743141	31.8269708734888	3.6997742317639	1.94399371089841	0.339309293724256	21.2360099241673	5.94420831116162	18.5155136282116	SRR4026686	GSE85567	0.24
19.59	4.15	95.85	76.26	2	2	2	0	0	2	0	2	2	1	5.54734213983071	3.75321218748011	2.94858726351362	3.12783332411715	17.662831691287803	3.6547207548784	3.10581881958435	2.4966117486507	2.03044679010787	7.67168966017326	13.7298030520412	1.9901395591496	28.7688013564628	2.50142167731838	1.83049432633364	0.327742272075127	26.0315638450502	5.33601147776184	19.4840224338072	SRR4026688	GSE85567	0.247
14.25	10.41	89.59	75.34	2	2	0	0	0	1	2	2	2	1	5.8605086213824595	4.07383760905089	3.61821250301369	5.09570136352677	13.5994383376939	4.57522613828144	3.59622373625981	2.83643929314486	2.2774558215539	6.145134790024019	7.79679938376695	2.40141108438039	32.3890752596942	3.50326257444754	1.88386462967408	0.405910032207108	24.2947648099669	6.19146762822839	21.1334445976344	SRR4026691	GSE85567	0.382
16	8.36	91.64	75.64	2	2	2	0	0	1	0	2	2	1	5.571765589093469	3.89146285307745	3.1139995766235096	3.69930666643388	11.4622638421199	2.8512442685952903	2.66541690581619	2.13346834824244	1.71478391431209	4.63553612776368	6.01354433335734	1.92285448025858	28.7701413577943	2.84014151056637	3.33643242346666	1.53743242564912	31.1086449337515	6.20931080163859	18.2614977335175	SRR4026698	GSE85567	0.332
23.78	8.78	91.22	67.44	2	2	0	0	2	2	2	2	2	1	4.116585616122991	3.02624020487005	2.70547299460199	4.43022710230786	21.0685735835157	2.24964590632633	1.92734392471727	1.6497695650458	1.56426087604748	10.2828583581455	25.1493112548944	2.00806779668451	27.7681106027164	2.52165246194989	2.45970213405174	0.448235292827687	21.0640983047539	5.51708787407308	13.0637342780484	SRR4026699	GSE85567	0.239
19.45	3.25	96.75	77.3	2	2	2	0	0	2	0	2	2	1	5.7261337021211505	3.90782785216239	3.39071870213149	3.53862659613393	15.9752928700333	4.18028432217668	3.3594006784538197	2.73800147597815	2.10109830138481	7.23384331065619	11.8699729894284	2.00899525428494	29.4674689554155	2.76524991239396	1.78933408035361	0.341327621798245	25.7999026254937	5.19981930930257	20.7579292515291	SRR4026706	GSE85567	0.257
48.24	8.32	91.68	43.44	2	1	2	1	2	0	2	2	0	2	6.90746309682359	2.43534240628453	1.67399112774885	1.70475059201061	24.220569355502	2.49773394372327	2.61062772213078	1.11999354269403	0.9535433921144508	5.75551025260937	14.2688800193781	6.59575907421511	11.7208111747107	0.895801191055518	21.1109025878944	1.84135699150462	8.7639034673289	20.8912621740582	13.9113233198545	SRR5826270	GSE101432	0.671
48.28	8.5	91.5	43.21	2	0	2	0	2	0	2	2	0	2	5.86872367446059	2.4529337060894902	1.62854950786132	1.70789498418555	29.949966447574106	2.1978478359231697	2.02451185045454	1.0525844111276	0.9390307611264	5.44981016102979	20.1765460072205	5.80354556672995	12.1114146087667	1.01411209447266	17.9326672415998	1.44487473343761	9.54640398999223	17.3391526185144	14.6312831392661	SRR5826271	GSE101432	0.622
64.15	5.02	94.98	30.84	2	1	2	1	2	1	2	2	0	2	8.37531466256487	2.42907392609391	1.02513405072713	1.01481638235173	14.6503521167539	5.25569393163176	3.7059380287147	0.769192705619023	0.6461176614267651	8.18517477393252	7.36561568439153	4.50392394093608	7.610013025399	0.5446027779796	39.3981991885713	3.82085390598758	5.84121227820231	25.0687861107338	5.84679308779877	SRR5826273	GSE101432	0.849
33.59	8.94	91.06	57.47	2	1	2	1	2	0	2	2	1	2	4.90278329888892	2.96975992866602	2.2381913498769	2.20711450991933	20.8484965617814	2.43870834550418	2.4090590635658597	1.50574427384516	1.27766442723078	4.71291808232837	13.893200545301	8.4733660469965	16.6023488366217	1.09818163443086	11.8124006533945	0.604400855520513	11.9459796138294	23.079170799815	12.4909510140906	SRR5826274	GSE101432	0.305
45.7	14.17	85.83	40.13	2	1	2	1	2	0	2	2	0	2	5.48536873809371	3.23851025033061	1.67593924953249	2.02082107507588	27.129499630067603	2.27575399206539	2.515423557992	1.18762852964993	0.923840538761338	7.21105952124344	17.8756863074098	1.85955517026017	17.588928661316	1.44823680751699	21.1510855076111	0.781271847646746	13.179898766744	10.3005537067591	15.814783224736	SRR5826275	GSE101432	0.596
41.04	10.61	89.39	48.35	2	1	2	1	2	0	2	2	0	2	5.27411574123796	3.0361713743600802	2.04854025704364	2.23302187376938	25.648762216732894	2.39378602369957	2.29332241434862	1.26172448358572	1.06941162782372	5.666237067268111	16.9364593252181	5.96669393125966	15.4213162868086	1.19703125507015	15.9306531977339	0.932851895075701	11.6947201052689	17.7549565799235	14.1653174236414	SRR5826276	GSE101432	0.573
47.18	10.29	89.71	42.54	2	0	2	1	2	0	2	2	0	2	6.172600058408741	2.48894804074344	1.55596872680092	1.67735635796978	27.3897980885628	2.60699166003438	1.81624431796648	1.02471670646041	0.91347257798793	6.63039528449738	15.5372440765797	5.2227107925989	12.2446340256068	1.08568166716465	20.0347177316857	1.37343524931211	9.5630961884078	18.2334984859769	16.7049817826674	SRR5826277	GSE101432	0.622
41.08	11.78	88.22	47.14	2	0	2	1	2	1	2	2	0	2	6.25159395583283	2.4270067408038	1.7945250663369	1.93201615435273	23.052256814763304	2.5423949746043903	2.16880006438165	1.15603594944227	1.02704595920153	6.25760139826056	13.1313864144937	7.25843567844778	12.7601326764504	1.02125951939928	17.3618652694679	1.47855343673269	10.1449193217449	21.524101452594	15.3193462306693	SRR5826278	GSE101432	0.61
24.58	20.77	79.23	54.65	2	0	0	0	2	0	2	2	0	2	5.10878153074129	3.13193373401218	2.72326150226802	2.8537639999899	22.5663303555878	2.4536741375349904	3.05721663667044	1.9175284795828	1.6075534946650498	9.47001345412597	21.8161071012923	1.33220233722366	27.7396992257221	2.07416607970998	1.39266518728336	0.296129115323735	20.8825304018318	5.19387242464865	19.2726281269644	SRR5826281	GSE101432	0.356
29.67	14.96	85.04	55.37	2	1	0	0	2	1	2	2	0	2	4.89017825014288	2.75489253014542	2.46772611709146	2.50300454621357	22.8478394314058	2.43773945233767	3.09109595967911	1.9046823883026105	1.47369757919419	11.6635190468239	25.4964134036029	1.57883161285694	31.3933918181615	1.24728167866119	1.83499186708835	0.394119840187992	16.1960790309662	5.84181810269697	16.0170726457779	SRR5826282	GSE101432	0.487
24.19	18.1	81.9	57.71	2	1	0	0	2	1	2	2	0	2	4.94002617749907	3.16962628689758	2.7643878567661	3.0193254410127204	19.5181093594327	2.27209459063471	3.2525298403954	1.97759772607396	1.5959239289691105	8.5351589208619	19.2324882220914	1.81718048225315	28.4259731886199	1.94955220745727	1.93929461989532	0.398824773539332	20.5494891965622	7.06759994431595	18.6195973652654	SRR5826283	GSE101432	0.35
24.82	20.9	79.1	54.28	2	0	0	0	2	0	2	2	0	2	6.73438428378191	4.15116999355271	3.26485721148376	3.3011390212760605	22.7189866376749	2.85678166441222	4.05724182395105	2.4552798250382404	1.69803926526175	9.58016762954629	19.4573757102363	1.43690876862039	28.2935112158537	2.06591194714098	1.43766736541861	0.260830865786526	23.168810545507	4.97184341550622	18.9071401659304	SRR5826284	GSE101432	0.375
21.57	24.94	75.06	53.49	2	0	2	1	2	2	2	1	0	2	6.2345206136465094	4.17122416216468	3.4692477301340894	3.57543015874073	19.777243386913	2.5966066920243303	4.006954482777	2.2416882606465496	1.68346445153512	8.12768536960678	16.7236968340262	1.43614753224603	30.7492538108944	2.31172049888072	1.50650250506343	0.307136765803219	22.8646999253811	5.44931244003838	18.6515296876666	SRR5826285	GSE101432	0.368
43.38	12.27	87.73	44.35	2	0	0	1	2	1	2	2	0	2	3.91331656143383	2.08535430162745	1.92325887050718	1.7525001111413798	35.3502549412319	1.80926770938181	2.68620171191926	1.48815460849166	1.1014965899544098	18.5721239175114	44.2853527177209	1.63054135523502	21.5210481432669	0.666832358185541	2.0489504430348	0.32822881846746	10.148301509921	6.64529398083755	12.7254506733308	SRR5826288	GSE101432	0.561
36.91	18.27	81.73	44.82	2	0	2	1	2	1	2	1	0	2	4.285883831246609	2.5284132967744197	2.20417931485077	2.07815629546158	31.5725592828189	2.1469183701186	2.53550973864294	1.6889531647071898	1.27699247899514	17.7210388701486	39.024727493429	1.68104861801113	25.0228822311521	0.899504177536746	2.11678992888154	0.361955292770194	12.0864679134831	6.29909890507912	12.507525439657	SRR5826289	GSE101432	0.615
38.7	8.66	91.34	52.64	2	1	2	0	2	0	2	2	1	2	4.591452980223809	2.57529525242207	1.93338741869405	1.90514040844301	27.884069014671997	2.9753517464425703	2.14195545950112	1.42067133727697	1.25688247163529	5.40174803009949	18.5392120251744	7.20362787753614	14.6747909162888	1.12500561243431	10.7148762909968	0.766357371343841	11.4423572881155	20.0275748479715	15.5061977701388	SRR5826290	GSE101432	0.409
41.45	8.33	91.67	50.22	2	1	2	0	2	0	2	2	1	2	5.69855487955875	2.86078647628211	1.8559548627588305	1.99122695056351	19.069546216690604	3.2565664235041805	2.82947753337893	1.26217585153234	1.10432205229575	5.8403723909668805	12.5020598856504	7.89730146794818	11.614808477016	0.941272250857513	20.6554965388464	1.53026313061148	10.2860048913417	23.2498065617316	11.3229867959966	SRR5826291	GSE101432	0.488
63.43	5.22	94.78	31.34	2	1	2	1	2	1	2	2	0	2	8.98884228851784	1.95225660098652	1.05299253514811	1.04856110363747	15.3979583761969	5.77478832001266	3.12415921500356	0.809580332884915	0.751233151328111	8.25997731529108	8.83633956259655	5.09244643322856	7.84297991001902	0.611452566759829	34.9223779391377	5.50402338111835	5.72195432530628	23.6652521568723	7.80317372496144	SRR5826292	GSE101432	0.861
51.32	7.62	92.38	41.06	2	1	2	1	2	1	2	2	0	2	5.99299628164257	1.93700983443296	1.2996389891696798	1.26911273605075	30.5919603375208	2.8925248567052204	1.76695045978816	1.0356193744283102	0.8941377686607959	5.61618107913552	13.9755838698731	5.33117669442327	10.4138773642895	0.799849960376096	20.4819264046972	2.81280930766037	7.58979340280977	18.5994928573984	19.9954901384723	SRR5826293	GSE101432	0.701
63.85	3.79	96.21	32.36	2	1	2	1	2	1	2	2	0	2	8.91714581488457	2.2522044975491697	0.950501182799722	0.9111091709592528	12.133675077225002	6.08746897489305	3.2186079964744705	0.783267021714457	0.703651504379893	8.47905259613106	6.18543197812822	5.55308377600133	6.64459390625487	0.434628938532387	39.3016414233292	4.86200193353223	5.06627025790825	26.6301443911972	5.32220339511627	SRR5826295	GSE101432	0.833
38.3	7.42	92.58	54.28	2	1	2	1	2	0	2	2	1	2	5.38310820006437	3.1415326056196498	1.89885312727501	1.87584654501621	17.812279250223	3.20482770986215	2.3435390388217203	1.3856875295683202	1.21481235053822	5.77454413483369	10.9858290584254	8.49456975050672	14.371361646405	1.00620599942089	17.8915160184797	1.25070768273341	10.5275099507755	24.4973831945339	10.9749166987195	SRR5826296	GSE101432	0.376
63.8	6.26	93.74	29.94	2	1	2	0	2	0	2	2	0	2	9.49403209409546	2.42876542380186	1.39124906259767	1.4945099959357	15.7849484388718	4.736775293328259	3.49977758363016	0.7297603770304159	0.5991907671071259	8.3680825575429	8.26228151030998	4.14885036870135	8.3083691792981	0.594658951249488	35.7896353953298	5.28813327871091	7.15436381947289	23.1344095657517	7.31929793117575	SRR5826297	GSE101432	0.876
42.77	9.93	90.07	47.3	2	1	2	1	2	0	2	2	0	2	6.184406422883099	2.91823069843247	1.9636578414751795	2.40719338038474	27.1249460152301	2.27507641134785	2.03226984724392	1.16940170997106	1.03151156245524	5.68513750711933	16.6245880535244	4.90925792431181	14.8580638210195	1.18627256056044	17.4011078541684	1.10929813317576	12.1639588625557	17.2299424968816	14.5175102938024	SRR5826298	GSE101432	0.585
80.5	3.95	96.05	15.55	2	1	2	1	2	1	2	2	0	2	11.482307081228	1.4871901123305402	0.505690449145157	0.549419085884084	15.200178246252598	7.66313124109159	2.8081072892514	0.34316568259881397	0.320468437815276	9.0781691028029	8.79446300775633	2.39239382034347	3.49321152005931	0.27353841251925	43.2067823365199	10.9323734325166	2.80160811847847	21.9356565182215	6.16997283358514	SRR5826299	GSE101432	0.819
80.54	6.5	93.5	12.96	2	0	2	1	2	1	2	2	0	2	9.84698019309566	1.2584266778755	0.450385410550206	0.44108036882190704	16.492384304640602	8.84417477649183	3.48072733339964	0.33840404630274296	0.308563740070611	11.9828616104995	10.67481709665	1.7907414538142301	3.53195995379284	0.294463697428657	42.7293244341762	10.7578188508108	2.65295426346639	22.0527959611518	5.51512428870919	SRR5826300	GSE101432	0.82
35.34	11.25	88.75	53.42	2	0	2	1	2	0	2	2	1	2	5.27243268335884	2.6815109935302996	2.02282309621621	1.89888250657448	21.050745784329894	3.0764307814341496	2.28242229488396	1.38903599009377	1.25450411370084	5.39400713447103	13.2349990644493	8.33913825635893	14.5392469155006	1.06517519595842	14.7521692377403	1.20776214017931	11.028677446916	22.8866135093521	12.946218233545	SRR5826301	GSE101432	0.375
25.79	24.12	75.88	50.09	2	0	2	1	2	1	2	1	0	2	5.40958004125124	3.08290445658405	2.2754080644204704	2.1784083345963503	23.4208219936344	4.27510494026477	2.6320402232575297	1.99508411695321	1.87989693778706	9.84863561181657	22.186263317611	1.65585263030233	30.5538491553978	1.88654621385691	2.53710211948082	0.289619316039663	18.6525649171744	5.92407940077671	16.3141229293603	SRR5826302	GSE101432	0.405
32.76	12.99	87.01	54.26	2	2	0	0	2	2	2	2	0	2	4.956570107270339	2.92516819171212	2.49121403731362	2.3534198023761697	26.261466571969	2.5911981777603104	2.43007431005197	1.94314005364666	1.7840848233268702	10.8485090870644	27.9102572946127	2.2308063737325	27.6223816421788	1.49042330597135	2.32668828033386	0.43859649122807	17.0108758133867	7.20827297601803	13.761697822538	SRR5826303	GSE101432	0.493
18.41	43.87	56.13	37.72	2	0	0	0	0	0	2	1	0	2	6.02413502500628	3.78132021045542	2.975987912888701	3.0269447795046496	22.071271908334698	3.3383874467937305	3.26800995618778	2.57029285944635	2.0535973587951397	8.35443173294326	17.9395367406446	1.72082528320988	32.8493159474431	1.95252625350225	2.41111594316553	0.296577241974235	19.8827949553352	6.21546764385066	16.7318399908745	SRR5826304	GSE101432	0.371
44.07	33.34	66.66	22.6	2	0	2	0	0	1	2	1	0	2	2.69247385379727	1.5450710732693702	0.9130920022321032	0.855489352510216	52.08884608692001	3.25814987489425	1.73722991257598	0.814087448022609	0.713882838610576	26.171703898379302	66.8102542866231	0.809612118375014	14.6811964734761	0.426261680560307	1.00991459762458	0.145988248921217	4.02930567808766	3.18158357489662	8.90588334143546	SRR5826306	GSE101432	0.775
34.89	12.86	87.14	52.25	2	2	2	2	2	2	2	2	1	2	3.7184729061213	2.40454515722953	2.03412081020572	1.64992604135946	23.2313901355583	2.63806856063518	1.80840064583278	1.47251710688028	1.29155081343029	18.462004537354	28.0801141273971	7.77888849739529	17.3206458802695	0.774698240688988	3.02304469033303	1.10156351320487	8.58824731122325	18.7296785174456	14.6031192220423	SRR8512442	GSE117970	0.399
44.62	12.19	87.81	43.19	2	2	2	2	2	1	2	2	0	2	6.56562665834599	1.9860294670289496	1.65828905383461	1.37587201953233	22.3306465755796	4.617404633005901	1.93398729578857	1.1844433765234	1.0305944195305	18.524849282683498	30.9775756561077	5.57505019823033	15.0670999146943	0.698618139243	5.64475256230218	6.68721291908262	8.05745661540354	14.8117523652677	12.4804816296686	SRR8512444	GSE117970	0.769
35.57	12.19	87.81	52.25	2	2	2	2	2	1	2	2	1	2	3.78765016506912	2.46527512848516	2.12830408704079	1.69487665083355	23.8263238270071	2.63563966988454	1.86615223256126	1.5068607030726	1.3188447553116498	17.7991087747988	27.4421030931123	7.08692537327033	19.4113097861804	0.795231798337781	3.07443310405782	1.05822094505247	8.78638880251668	17.3726598350993	14.972727262373	SRR8512447	GSE117970	0.413
41.69	12.14	87.86	46.17	2	1	2	2	2	1	2	2	0	2	3.60001183652844	1.86971624199327	1.64675701883374	1.36825716223783	27.526871195808	2.32826790616364	1.48229756121989	1.16783286821847	1.01475468794814	22.6297351804388	34.9336095570366	6.89424767932249	12.7517458438387	0.59634724506696	3.21679197281777	1.96502051757796	6.44542210434654	17.0519569956119	16.144858084381	SRR8512448	GSE117970	0.575
36.99	12.31	87.69	50.69	2	2	2	2	2	2	2	2	1	2	4.56096974065208	2.1108441209644	1.82733023665312	1.54621128056812	19.8544111726823	3.5002446248116805	1.74704311897205	1.32610597215269	1.15960143832547	19.6118391566203	30.1432535984496	7.94174041886764	14.352849388101	0.679254063832772	3.79264443701758	3.67458768536906	7.55722900842594	20.4295212599108	11.4289201400256	SRR8512449	GSE117970	0.531
38.32	12.59	87.41	49.09	2	2	2	2	2	1	2	2	1	2	4.01873970345964	2.2610058575874104	1.9264827018121895	1.54459546036976	25.144723595094295	2.67046494600037	1.78027182866557	1.39003294892916	1.2098434925864898	20.0683003844042	30.9271638361707	6.50117743445157	17.2627452416315	0.743992109243947	3.4376737831461	1.60595651387862	8.19718651522884	16.2158698482952	15.1082347179535	SRR8512450	GSE117970	0.422
37.11	12.41	87.59	50.48	2	2	2	2	2	1	2	2	1	2	3.691881604979279	2.27935644655111	1.97511498957131	1.6448446199493405	24.59241348526	2.64136382369293	1.7999906387243998	1.4908402201498001	1.2975641275919	18.9453952227812	29.0920364208541	6.66779330457362	18.7748497879561	0.777951087167518	3.22439201518221	1.27820115510835	8.43516845901055	16.4258097519646	15.323798018183	SRR8512451	GSE117970	0.412
38.75	13.38	86.62	47.87	2	2	2	2	2	1	2	2	1	2	3.7709361766974103	2.28976084155695	1.94065139389797	1.5803436603848502	25.1379582638732	2.5835715374207497	1.6844761742037702	1.3150481872630502	1.12964151631717	21.3627505760768	33.3087022985374	7.60082945009675	16.3607415173025	0.753132374878192	3.19610768072637	1.2561827745937	8.12639415505544	15.1426598746588	14.2552498741508	SRR8512452	GSE117970	0.433
46.56	12.07	87.93	41.36	2	2	2	2	2	1	2	2	0	2	5.55650332439398	1.93845264984794	1.56632069312989	1.27960166413044	24.9728748558444	4.53712107254071	1.75261413601014	1.0996772278443898	0.933286930571004	20.6051011193529	34.8853054218738	6.26950012568801	12.4324213653699	0.759246599883298	4.84996490972643	6.28906423283107	6.87189263399992	14.0032371772633	13.6393675333642	SRR8512453	GSE117970	0.763
46.38	12.13	87.87	41.49	2	2	2	2	2	1	2	2	0	2	6.6286189002185	1.95022305171158	1.6583211944646798	1.3367170429715902	22.3189411871814	4.9003095411507696	1.92643845593591	1.1573652585579	1.00475691915513	18.19737800437	31.6535667866256	5.85545289620024	14.1953304789025	0.790772949828939	5.82654438594455	7.53385368651794	7.19787761456989	14.9744944994161	11.9721067019942	SRR8512454	GSE117970	0.781
43.63	12.13	87.87	44.24	2	2	2	2	2	1	2	2	0	2	6.60609364313279	1.98914556302982	1.65855068571409	1.4086414428275702	20.5449068473539	4.9269447912245	2.00576065841299	1.2335001291653	1.1274366435686498	16.9777824310161	29.4364371234653	6.23819816497471	14.8543487094384	0.715480023811394	5.69197025624565	7.40884914252804	7.82987373814979	16.2077965241284	11.6170463172584	SRR8512455	GSE117970	0.761
42.59	11.51	88.49	45.9	2	2	2	2	2	1	2	2	1	2	5.808112484927389	1.9921277728242	1.68824579068645	1.41544136343449	21.5017126557974	4.524891991370611	1.96534457097718	1.23338339644902	1.08613229093564	17.0654199481739	29.0180498886716	6.79453417272286	13.690224578139	0.67599489132769	5.50934141076212	6.1543678018016	7.23747414582321	18.4859341975881	12.4340789131639	SRR8512456	GSE117970	0.587
44.05	12.7	87.3	43.24	2	2	2	2	2	1	2	2	0	2	6.69183009530792	2.00490285923754	1.7231030058651	1.39422195747801	21.6574642595308	5.02084860703812	2.03514479472141	1.25137463343109	1.07152675953079	17.1055947580645	29.2348177349157	5.50467018835414	15.7930613362478	0.729656068380768	6.13282283758193	7.00453786730547	8.12119004166681	14.8261438896889	12.6531000358584	SRR8512457	GSE117970	0.774
45.33	13.84	86.16	40.84	2	2	2	2	2	1	2	2	0	2	6.55758633656288	2.19004024938837	1.77779737891526	1.42242359811891	24.6186289210657	5.80192380006221	2.24075819263069	1.1658163383734	0.982906776474302	13.705914849563902	25.9386342979787	7.60251703151861	11.8545637737365	0.66860826172299	8.33078929437452	7.00912719923946	6.62305235922372	16.8939663908271	15.0787413913784	SRR8512458	GSE117970	0.817
42.83	12.58	87.42	44.59	2	2	2	2	2	1	2	2	1	2	7.52061350928409	2.5827514573590897	2.06787129483038	1.67001455071244	19.9761148682657	5.899558902931191	2.15572465293348	1.3189442954801298	1.0820376488245	13.5527531961235	25.1740099395027	9.08707132462635	13.4224471677909	0.79008063261365	6.33620413505276	8.322274187496	7.39433558177209	17.2371660519307	12.2364109792149	SRR8512462	GSE117970	0.632
40.38	11.04	88.96	48.58	2	2	2	2	2	2	2	2	1	2	7.2895332603432	2.4915188316783197	2.15935379005371	1.77255855884211	17.7586334808873	5.0782470678426	2.11214251510199	1.31708216335551	1.12879910253614	15.0158832217873	25.154299821698	10.0368520812769	13.2868728794314	0.738727962387943	5.84079631074466	7.28497518836383	7.43573370267858	19.3570110016616	10.8647310517571	SRR8512464	GSE117970	0.648
37.2	10.48	89.52	52.32	2	2	2	2	2	2	2	2	1	2	6.405498757797281	2.5841614684802203	2.20379273981662	1.85961768753686	17.8721916388139	4.530800371767151	2.0184677116659797	1.38038660208404	1.18456093942698	14.672067418541902	24.2157135467812	13.2837976881131	11.963517455338	0.711977147019427	4.56467507454366	5.82149963189005	7.07039222980786	21.1261594904777	11.2422677360289	SRR8512466	GSE117970	0.596
38.17	10.57	89.43	51.27	2	2	2	2	2	2	2	2	1	2	6.010295952733441	2.24323852886847	1.97007375337123	1.72128471305958	17.7382672206742	4.8777187889955895	2.07395016615753	1.32948390530586	1.17059436540345	13.787273629927098	24.2131925767293	11.0520400574806	11.2384605491968	0.662927819372299	5.39847799466571	6.14181153302058	7.22264779722997	23.4206538695951	10.6497878027096	SRR8512470	GSE117970	0.598
37.59	12.15	87.85	50.26	2	2	2	2	2	2	2	2	1	2	5.36652552019305	2.24764376451304	1.94656923006875	1.6970586896143502	19.3293265947275	4.86374812184128	2.11366844238037	1.35705504712471	1.20463962118108	12.1920957974776	22.070246019305	10.8594111975156	10.9830412771921	0.644675083985351	6.33473242511899	5.05756312135214	6.95572881981087	24.5083541375664	12.5862479181537	SRR8512472	GSE117970	0.579
40.61	11	89	48.39	2	2	2	2	2	2	2	2	1	2	7.2316327046569295	2.61515902310765	2.1454776311428003	1.75006882293124	19.0174894518324	4.98176894596979	2.12165646963645	1.29802857415741	1.13993246925441	14.608552021708698	25.8029644113317	9.54174111407028	13.989257099192	0.81774151861466	6.55811392419288	6.37708031329715	8.30653226803313	17.9799750530964	10.6265942981717	SRR8512476	GSE117970	0.642
36.82	10.39	89.61	52.79	2	2	2	2	2	2	2	2	1	2	5.19107174941439	2.4719973841533704	2.07125057333243	1.75922381670325	18.7807521005449	4.7450163323018	2.38874561003128	1.4461926821021	1.24464750239098	13.0480974291272	22.4766392692433	11.438275435628	12.7641336327555	0.674481108278606	7.74152071325568	3.56538549112225	7.78571970694728	21.9595333657757	11.5943112769938	SRR8512478	GSE117970	0.578
38.11	10.68	89.32	51.2	2	2	2	2	2	2	2	2	1	2	6.44615922037906	2.48255616065351	2.03503994840744	1.7816676220844798	17.744236143456	4.66516337644656	2.17107502418401	1.42797642506539	1.21121600802551	13.492664182580302	22.8686983599472	11.1699834617465	13.0970203150666	0.705087220532068	6.31387298576501	6.00673399165361	7.7277425004003	20.8913861116741	11.2194750532147	SRR8512482	GSE117970	0.625
27.98	12.17	87.83	59.85	2	1	2	0	2	2	2	1	1	2	6.0049252614908495	3.4358423779699905	2.8194446500115604	2.5638456660317503	18.9789930652409	4.02013368566904	2.92157039104937	2.36779156785214	2.22832218906583	7.695977247705589	15.672759281549	2.05131825723353	41.2090183302265	1.28779605701421	3.22182455045567	1.61837099321655	14.5465498020308	7.60743685426576	12.784925874008	SRR9329001	GSE133039	0.367
27.15	13.96	86.04	58.89	2	2	2	0	2	2	2	2	1	2	6.050307257602401	3.1798575700904195	2.5123408647380803	2.74387373554808	15.894754827379	4.70574287530816	2.76642261955267	1.92688350014471	1.80495680261474	6.4456101158478	13.9932899169726	2.87875582133416	32.6372532835464	1.68542591356874	4.75471926230937	2.87050190770032	16.0715323681292	11.2397378278024	13.8687836986368	SRR9329004	GSE133039	0.312
19.84	17.54	82.46	62.62	2	2	2	0	2	2	2	2	1	2	4.70030279549239	3.09392238394759	2.88413615974797	3.0041872360240496	14.6552048204751	3.0929522742403104	2.47135447929968	2.0780962567104297	2.2302822170402203	5.28164103758084	11.6485657341037	2.26782263552651	37.5485680389248	1.8576857898076	1.61301083629826	0.626183495297558	20.2371782196834	8.13492665210181	16.0660585982563	SRR9329005	GSE133039	0.137
23.74	14.85	85.15	61.41	2	2	2	0	2	2	2	2	1	2	5.7351029309694805	3.3596283234272004	2.74282935972462	2.9559843709813194	16.2030691972805	4.13438513293709	3.0037827674449504	2.19167979067356	2.06789721113386	6.6164959664965	12.7141331710681	2.28032811727267	38.8960871909511	1.79224016511587	3.3415523193869	1.06604047312227	18.1199862325131	7.24179207570708	14.547840254863	SRR9329006	GSE133039	0.272
25.99	19.22	80.78	54.8	2	2	2	0	2	1	2	2	0	2	5.26166594251606	3.16497141152427	2.66202715131529	3.26820929314236	22.338127581720705	2.7068378385404106	2.8439932016493303	1.82510710620752	1.5251725892283503	9.031457845150609	21.9783757148358	1.94489806277803	25.4878340181973	2.2274276559577	2.60107985237148	0.751142437257259	20.262769854761	6.65318811493829	18.0932842889032	SRR9329008	GSE133039	0.404
22.54	15.46	84.54	62	2	2	2	0	2	2	2	2	1	2	5.31928358590309	3.3014856093790095	2.7852662185037	2.8925556290270493	17.782007317445398	3.64724850569628	2.8127095958371204	2.3173093188009597	2.29802798041584	6.2709300111074695	14.4374029760327	2.17558498352959	36.7913700730756	1.7790882586801	1.83836753625383	0.570903222142289	19.4527138313581	7.30034360683049	15.6542255120972	SRR9329010	GSE133039	0.166
26.01	13.65	86.35	60.34	2	1	2	0	2	2	2	1	1	2	5.80033398880373	3.9167251494495696	3.0350827212907405	3.46461270500821	18.8238127995071	3.65627410243404	3.08731189968292	2.22929419966601	2.01284999918935	7.497261152840411	16.1756955086883	1.78630794554315	40.3491762318297	1.75398968364013	2.1466739411715	0.856144350269724	16.9797136300822	6.64783172263286	13.3044669861425	SRR9329011	GSE133039	0.301
24.35	10.02	89.98	65.63	2	2	2	0	2	1	2	1	1	2	5.571411741431549	3.61443238929752	2.88012056628812	2.6314970536391096	14.111412675020098	4.03665890899068	3.33157729779473	2.80221038194884	2.43110894755678	5.70856033982622	10.4711570223116	4.2224290895502	38.931430153916	1.17925498844991	4.12110858643996	1.1961602754672	13.1416362760767	13.7990517468611	12.9377718609273	SRR9329013	GSE133039	0.407
29.29	11.8	88.2	58.91	2	2	2	0	2	2	2	2	1	2	6.48755345732258	3.8576572654340295	2.9583497730189596	2.7624340711917696	21.3550382534478	3.8324875398520697	3.08408502378652	2.62921592903498	2.39565901597711	6.89661818660064	16.1318428985198	3.19998003274177	35.280103194421	1.52329759269743	2.83047230507248	0.667655197216383	15.8407293494871	9.46618215812026	15.0597372717238	SRR9329019	GSE133039	0.279
27.62	14.08	85.92	58.3	2	2	2	0	2	2	2	1	1	2	6.02357191575938	3.2191983313895696	2.4664846279729704	2.4861550494786804	20.3207093456617	4.17955719436937	2.74221970813285	2.19633641309282	2.17305780776062	7.69986428573091	16.6821349760406	1.82696842485255	38.7635444747859	1.70690950165649	2.3798682961764	1.21665919452224	16.8658915044629	5.93226161433254	14.6257620131704	SRR9329026	GSE133039	0.291
24.72	13.06	86.94	62.22	2	2	2	0	2	2	2	1	1	2	5.24111040182192	3.20387847000569	2.6983661427511603	2.64085620790992	18.5845654836873	3.781278215811779	2.6809981424291	2.22057360409011	2.22160878291725	7.038410885480469	15.8000701790717	2.72202759993327	37.2428828642265	1.44258258983784	2.42854102311883	0.773695503362268	16.2614112896267	9.32587824506302	14.0029107057599	SRR9329028	GSE133039	0.159
29.61	13.58	86.42	56.82	2	2	2	0	2	2	2	2	1	2	7.02742981711141	3.95120811069122	2.79655466871548	2.64914225413715	22.2647128929166	3.9410257775021296	2.89814658394292	2.3948153410734503	2.2715859678192003	6.68921436356946	15.9587469937526	2.14169812761998	37.7337002942014	1.8032855188569	2.03707261519801	0.740248647622663	16.7753815243382	7.60895983259918	15.2009064458112	SRR9329031	GSE133039	0.334
25.53	12.58	87.42	61.89	2	1	2	0	2	2	2	1	1	2	5.45252590421674	3.2736890029765	2.69303188580868	2.4745419146127503	17.827523330382	3.68881994824876	2.9726075348153995	2.4377074796781404	2.15058191543637	8.12004822794338	15.9430172570619	2.40166403705183	40.8296615977456	1.29058979267041	2.6558919199697	0.773209735715128	14.6619238254546	8.44043436126675	13.0036074730641	SRR9329035	GSE133039	0.297
24.59	15.58	84.42	59.83	2	2	2	0	2	2	2	2	1	2	5.72489922495312	3.72846943936736	3.02852262537506	2.8140017791844905	17.9120760666519	3.8572293288257495	2.88400830601973	2.3695610199868	2.17375596269635	6.824629504375111	13.9141272630124	1.58827006988815	41.3484538476393	1.69572650382732	3.19845793501196	0.756460122052501	17.6939399073292	5.44686830248453	14.3576960487547	SRR9329038	GSE133039	0.235
20.22	16.29	83.71	63.49	2	2	2	0	2	1	2	1	1	2	6.42531709682891	3.89666549599463	2.82908427166281	2.57631467664366	14.0754199487293	3.422543320838201	2.8616958498481697	2.7885885756743902	2.6671014877091404	5.22681173443424	11.510712279989	2.52972314163152	39.0271122847686	1.64382415849156	2.17639116251837	0.70403517786089	19.1004791549666	8.4382654829189	14.8694571568545	SRR9329039	GSE133039	0.343
25.58	12.2	87.8	62.22	2	2	2	0	2	2	2	1	1	2	6.03338314078501	3.907872918109259	3.575772622909	2.89312201610846	18.362321877619397	3.3462863078100495	2.96703597069864	2.4887022121797404	2.21935475053756	6.58346696308175	14.9509161781826	2.79557938046626	38.3473480611378	1.37774152908236	2.09366592017642	0.585383523601014	16.1019767942535	10.2497362983349	13.4976523147652	SRR9329040	GSE133039	0.214
25.52	14.86	85.14	59.62	2	1	2	0	2	2	2	1	1	2	6.544380866476869	3.94457441910721	3.2498755061965	2.7312296229482	18.2805056797362	3.7218949366256098	3.24893593032105	2.59593069688343	2.2182211949526	5.97041745356146	13.2950047568152	0.743824949201912	49.0588553106024	1.53686238122644	1.49493193643486	0.88946570982253	17.2668866938373	2.98305164374391	12.7311166183155	SRR9329042	GSE133039	0.358
21.61	13.46	86.54	64.93	2	2	2	0	2	2	2	2	2	2	6.01790916455099	4.04914908934591	3.1628199365124905	2.7512026689254396	15.642842863201402	3.41958960764624	3.13323711211544	2.43156949594796	2.2050759966580697	5.76056170387824	12.0950423825782	2.44598446164764	40.9443212892995	1.56816695060413	1.66386581816753	0.527846290050785	17.634365602036	9.17761386200408	13.9427933436121	SRR9329043	GSE133039	0.227
21.09	18	82	60.91	2	2	2	0	2	1	2	1	1	2	5.00932304566646	3.36239391910596	2.70679295765545	3.0073986812372002	16.5062419894367	3.6006834054665102	2.9606919907172	2.12033741010791	1.88070647832773	6.853932447247661	13.1302499228558	1.46323971542628	37.8968963023224	1.94647350324981	2.23077889431914	0.6272769739466	19.936259975387	6.07176790142128	16.6970568110717	SRR9329045	GSE133039	0.318
29.44	15.7	84.3	54.86	2	2	2	0	2	1	2	1	0	2	4.470301586699059	2.81100535226237	2.3155177649559704	2.6616592013361697	23.749240813847603	3.0591643258427	2.81491990586092	1.7971359702398997	1.4992740282417198	11.6634717582751	25.0510116923544	1.34836952395414	33.5467124743755	1.54814554703515	2.24415856806621	0.566585680662061	15.967371497988	4.91586629716802	14.8117787183965	SRR9329046	GSE133039	0.514
21.49	20.34	79.66	58.17	2	2	2	0	2	1	2	1	0	2	4.843698609845321	3.0702910612828	2.6751125405158396	3.1264044027004703	16.838898220190302	2.87634226376534	3.4264287561417097	2.0291186816001	1.75495416782785	6.644472396504151	14.5366690184519	1.04675365761188	38.2404043396714	1.9498893991398	1.53523032848832	0.609371822265296	20.5297040516824	3.53822320534098	18.013754177348	SRR9329047	GSE133039	0.423
23.23	18.16	81.84	58.61	2	2	2	0	2	1	2	1	0	2	4.70766783118088	3.1121733892006898	2.5396918497446697	2.9442780561777298	17.8002045537027	2.8097418395414304	2.78029294925138	1.956457188523	1.77292095111362	7.952788907666121	17.2349364316683	1.92220272456656	34.5936612524012	1.91413753830963	2.13886295537752	0.633117121168426	18.463288738556	5.99304438785236	17.1067488501	SRR9329049	GSE133039	0.335
32.08	15.39	84.61	52.53	2	2	2	0	2	1	2	1	0	2	4.09622064609613	2.508341242198	2.17232775911036	2.5584536997531	25.692089677661095	2.42667211915419	2.54013428720348	1.68172207205557	1.49450949477424	13.059731921989998	30.0107562468972	1.77099832155268	28.3358549443276	1.4764426372899	2.18292711756223	0.447743552161887	15.0813219545637	5.6414741968275	15.0524810288173	SRR9329052	GSE133039	0.585
23.49	15.89	84.11	60.62	2	2	2	0	2	1	2	1	1	2	5.628271784451901	3.50615211397551	2.7913678986747	3.34743007015871	17.012268560076002	3.00478068418118	3.2946416151364906	2.06897453670403	1.79718532908965	6.5086738327390705	14.5121629302329	2.50000594531735	36.5814187429697	1.69263184930285	2.4996492262764	0.626041916865438	18.5411855914045	7.91428754884078	15.1326162487901	SRR9329053	GSE133039	0.31
24.46	16.04	83.96	59.51	2	2	2	0	2	1	2	1	1	2	5.006508842617019	3.2055901013188	2.6749973500137596	3.20189798565315	17.7083395364847	2.9074815364441604	3.47094602722399	2.1545281416628996	1.78245816296999	8.28522665421669	16.9963600327788	2.11906599584548	36.5669010729327	1.47933222800297	1.79902044861167	0.532297562555981	17.7656842566653	7.46371943666267	15.2776189659444	SRR9329054	GSE133039	0.336
23.22	18.42	81.58	58.37	2	2	2	0	2	1	2	2	0	2	5.25055219295988	3.4133001894984103	2.83242506478002	3.82490151231004	18.5106602045994	2.8513013612996696	3.31830584013003	1.90895741556535	1.64726330472471	7.12408590921237	16.4417194458098	0.955724356200686	37.0787219255204	2.16628402553992	1.36059258097058	0.443234484035101	21.4292105743784	4.00614840755509	16.1183641999899	SRR9329057	GSE133039	0.439
23.62	17.76	82.24	58.62	2	2	2	0	2	1	2	1	0	2	4.69862640569672	3.04060955679209	2.5836365228219	3.03647515467528	18.807030429199603	2.89663508307716	3.0244367485116204	1.9605578038056	1.73985369080509	7.48582143274057	17.5986224056096	1.79228337972742	35.4431395726393	1.78681094438425	1.94770054347363	0.625803383910797	18.4367562808357	5.96556257243376	16.4033209169856	SRR9329058	GSE133039	0.395
22.67	18.34	81.66	58.98	2	2	2	0	2	1	2	2	0	2	6.33722610574168	3.9226948304831497	3.26578948657532	4.67585811628351	17.313325724138902	2.58426856210719	3.99458212296523	2.09501859027427	1.70361861280794	6.185368792832331	14.009011601917	1.15284328410306	36.2189728635412	2.42877246011344	1.29209568121611	0.511082016845009	23.4250210960646	4.16520208743875	16.7969989087609	SRR9329059	GSE133039	0.418
21.93	19.13	80.87	58.94	2	2	2	0	2	1	2	2	1	2	4.803664079850031	3.12062578210398	2.67436281710761	3.1645225270676	18.2013216011554	2.889024082619859	2.83338032139836	2.02258889399987	1.8222713536025	7.1382289950984	16.0868995298383	1.46155729616228	33.3294173804006	2.01667453979309	1.50211832443381	0.492173452806996	21.1303171427229	6.31589621323229	17.6649461206097	SRR9329060	GSE133039	0.233
25.86	15.32	84.68	58.81	2	2	2	0	2	2	2	1	1	2	5.861213364464019	3.48578629187024	3.0116220432640897	3.19018651247766	16.9431935877405	3.2353000225567596	3.93550421433405	2.3481463897972596	1.83560022816571	7.157931533753049	14.5228117750996	1.8422805633377	37.8463577222713	1.53330467196115	2.33420892250563	1.05082511681084	18.4010733841364	7.79337355374243	14.675764290135	SRR9329061	GSE133039	0.328
32.97	11.58	88.42	55.44	2	1	2	0	2	1	2	1	0	2	5.341209709069481	3.0322463165728504	2.61953960977783	2.3842888698124702	22.1995265578858	2.7493799220279502	4.08408856737954	2.06545625636902	1.5455295007821	12.647215502119	24.8728369270027	1.82727991485136	38.9186303374841	0.820381381765206	2.01413639391879	0.532179015745939	12.6775108273828	6.94241947469803	11.3946257271511	SRR9329065	GSE133039	0.662
26.19	15.84	84.16	57.97	2	1	2	0	2	1	2	1	0	2	5.17622650342994	2.96746870985873	2.49798291028912	2.74074663808479	19.4903744122515	3.5170439624553995	3.04185446296695	1.98239220304221	1.56911161308952	9.43950453860038	17.4003099198106	1.62660366865199	39.8863706583895	1.31620852089344	2.67187002381439	0.771234498067755	15.3847616421947	6.04581299286519	14.8968280753124	SRR9329068	GSE133039	0.532
23.82	18.82	81.18	57.36	2	2	2	0	2	1	2	1	0	2	5.74431155354241	2.9764331830046897	2.67869131547211	3.35104345158831	15.6646468180301	3.1868357935738505	3.85450684116451	2.0345488970493104	1.62446090490369	6.49106835990672	13.8093648327849	0.891419532633026	38.6902686701021	2.00704906380006	2.46446209927082	1.70042341195877	20.3559272130574	3.83534609030735	16.2457390860856	SRR9329071	GSE133039	0.569
31.54	14.44	85.56	54.02	2	2	2	0	2	1	2	1	0	2	4.53316129152905	2.7652915009946204	2.30491604780705	2.48946360824959	24.0604904593937	2.8022243883282703	2.6691023672110803	1.7047566286351397	1.47848425560363	11.3974189054308	26.7793044199896	1.90732223319638	30.2830359595346	1.18672892717508	3.34909326803383	0.799373498763946	14.0595760597046	7.35484398833492	14.2807216452671	SRR9329073	GSE133039	0.594
24.55	17.8	82.2	57.65	2	1	2	0	2	1	2	1	0	2	5.3253754004007305	3.13617335511789	2.64005966016577	3.26379063466786	18.8708121398218	3.06415292662067	3.2541798004596205	2.10392109870083	1.5604831694828	8.48855641620508	17.6338335235305	1.34983222905418	35.9823055791443	1.68878063735927	1.83428756353762	0.658552668397502	18.4256053258455	5.66710545845631	16.7596970146748	SRR9329076	GSE133039	0.449
26.36	16.79	83.21	56.85	2	1	2	0	2	2	2	1	0	2	5.7813527158753395	3.3432721740102296	2.9553329030909	3.2596272754477	15.386094516331802	3.188360860436799	5.64939567762583	2.32799616387189	1.60607819596221	7.20211419691884	12.6426752334904	1.19584590774319	44.8347268844188	1.28141799681989	2.53399146923191	0.861369610130197	18.997604702619	4.28809910978587	13.3642690857608	SRR9329080	GSE133039	0.466
37.79	12.04	87.96	50.17	2	1	2	0	2	1	2	2	0	2	7.128247515510651	2.9152175470151502	2.35402594715294	2.2858097883366297	19.1181469762619	4.65904995355617	3.649223415878681	1.88515354888882	1.39683954536204	11.0448782739493	19.377428986608	3.17391373558526	28.5786406089039	0.986148664782224	9.10263086680569	3.09807363880102	12.2035470879449	11.956015017931	11.5236013926379	SRR9329084	GSE133039	0.821
25.12	14.68	85.32	60.2	2	2	2	0	2	2	2	2	1	2	5.772825667837501	3.5755515160465	2.78456563752946	2.8575815217072797	17.440599878814698	4.00532558872719	3.6527866166455096	2.42581504127214	2.1261334749114797	7.11664609798661	13.3546422493213	1.77562578824235	42.456549971635	1.50803362542254	2.68869760093018	1.04071432924971	17.3429727461543	5.94410922167368	13.8886544673709	SRR9329086	GSE133039	0.314
18.25	5.42	94.58	76.33	2	2	2	0	2	1	2	2	2	2	2.8540374575235403	2.23615959941553	2.00556555278077	1.91252439687128	7.45724864614545	2.3603906882719503	1.92722067036153	1.69821255252068	1.51223596928796	3.91068894861379	6.45541370958359	16.7890044105048	15.812453065671	0.782467978888807	6.28957026663987	0.444646577892477	9.71125471987477	35.99098860884	7.72420066210456	SRR9854871	GSE135036	0.424
18.15	5.41	94.59	76.44	2	2	2	0	2	1	2	2	2	2	2.86866918487931	2.2343586962382203	2.00040384434443	1.90938028922444	7.34383540065693	2.35054323407431	1.9304182537643704	1.68092279489888	1.50437304222711	3.87637711450044	6.47536718670683	16.7019188466615	15.8200150597313	0.771916985346374	6.20960100172595	0.434342109716065	9.78269146163999	36.1516041151985	7.65254323327355	SRR9854873	GSE135036	0.416
19.23	6.23	93.77	74.54	2	2	2	0	2	1	2	2	2	2	2.9505703746439504	2.24726649938094	1.9903659632917	1.9348054903558305	8.89106201551214	2.3469767531142103	1.97127704840586	1.7084045612908798	1.53308514189249	4.2530955501499905	7.62421391195814	15.3842297003931	16.3872220355346	0.877004891214483	6.19226686722246	0.459784829234208	10.1656185492775	34.4246555614229	8.48500365374255	SRR9854875	GSE135036	0.379
19.16	6.19	93.81	74.65	2	2	2	0	2	1	2	2	2	2	2.9293091887501097	2.2308545941618503	1.98535078901277	1.91296820816335	8.91286480447642	2.3918232202040097	1.97245197858158	1.69987133170091	1.51683614566488	4.16215830145053	7.65546667462934	15.4572473976468	16.3403571897038	0.86562035770159	6.08589658412151	0.472747942058784	10.1373667097148	34.5428059237994	8.44249122062388	SRR9854877	GSE135036	0.393
18.36	5.38	94.62	76.26	2	2	2	0	2	1	2	2	2	2	2.55868249359775	2.0479817703516696	1.8009810273413	1.6866229597601201	6.82628882704769	2.3375761374241497	1.78502162973986	1.55186645683406	1.40273592692921	4.2684518644487	7.01619708033828	17.3024745010711	14.1786310199783	0.610536244112988	7.08154370293299	0.494329224320786	8.74291285213688	38.2138166868628	6.35955868824586	SRR9854879	GSE135036	0.38
18.22	5.34	94.66	76.44	2	2	2	0	2	1	2	2	2	2	2.58124700229674	2.02797926804274	1.81298980094194	1.70470272291819	6.804337399293019	2.323153995846	1.7694636778728798	1.58468894668895	1.41840225321639	4.24527604224992	7.02586607814786	17.3679637756526	14.1630307027557	0.618430954736477	6.98654693352951	0.489903858349611	8.73170391415743	38.2342744560852	6.38227932658566	SRR9854881	GSE135036	0.389
18.04	5.79	94.21	76.18	2	2	2	0	2	1	2	2	2	2	2.5295052334042	2.02712815020576	1.8011486847230902	1.6952174932943898	6.7607027122843	2.3311230723017498	1.7771602586079698	1.56402415400994	1.43346767559581	4.2612360832631895	6.96867367526813	17.3831368801104	14.2157799723904	0.61112880959966	7.11404906021026	0.494000212381863	8.65052564510991	38.2644154189232	6.29829032600616	SRR9854882	GSE135036	0.379
21.86	6.33	93.67	71.8	2	2	2	0	2	1	2	2	2	2	2.9553037137473197	2.16472447165712	1.9304866786597	1.77834955239656	10.4135460761967	2.33618568202807	1.88489892222857	1.6178849202748102	1.45528503024059	5.102305544730981	9.56406843822167	15.2812106788919	14.764014603686	0.84127143501082	6.98374923360557	0.591218561806106	9.86571274148101	33.814176854995	8.29457745230196	SRR9854883	GSE135036	0.336
21.8	6.37	93.63	71.83	2	2	2	0	2	1	2	2	2	2	2.95346167196219	2.17146824019438	1.9156809868368403	1.76605345366192	10.4320615171014	2.3503591167596696	1.89122366699597	1.60959068699437	1.4734200197581002	5.16263049688943	9.65634923687776	15.3823304398371	14.899048180773	0.834604847567882	6.98638304419741	0.585858197313365	9.88201630102619	33.4940356365905	8.27937411581678	SRR9854884	GSE135036	0.341
21.67	6.34	93.66	71.98	2	2	2	0	2	1	2	2	2	2	2.93235218121988	2.15612874845449	1.90041277576218	1.7779467128485802	10.3340216488395	2.35013122126532	1.9127981840429	1.6026291232198602	1.46841827659179	5.06189501017525	9.64866741441008	15.3454040484965	14.8454841638626	0.817069914009507	6.81172888960103	0.592212786412434	9.89050899962613	33.881001976179	8.16792180740266	SRR9854885	GSE135036	0.342
21.49	6.75	93.25	71.76	2	2	2	0	2	1	2	2	2	2	2.96204464730006	2.1697352391084297	1.90034146090358	1.7589955215429198	10.2725681634894	2.35601588908526	1.89862557696597	1.59545033373943	1.48595548997066	5.11258343485647	9.56560831573707	15.499304732966	14.9112247000051	0.808677104255721	6.87230691318604	0.581535080942816	9.75133474103449	33.7990978695645	8.21091054230829	SRR9854886	GSE135036	0.355
21.07	5.59	94.41	73.34	2	2	2	0	2	1	2	2	2	2	2.9461548727965297	2.2420816924025297	1.95672391476128	1.82050635646631	9.43110632807882	2.4588010736401	1.9365984590256295	1.68598357339118	1.50040568681825	4.98147398837808	8.74492562887234	15.6820982650446	14.6467199243838	0.823237573287641	7.26502654938525	0.59382460557394	9.95005896919932	34.1435372830511	8.15057120120206	SRR9854891	GSE135036	0.353
20.95	5.65	94.35	73.4	2	2	2	0	2	1	2	2	2	2	3.0005150825933904	2.22524159069375	1.96505069218198	1.81402338856517	9.40089323376483	2.47758966782472	1.95847967967374	1.68207321803679	1.48621465166215	4.9469125779777805	8.64144909834258	15.5941990262439	14.6821509152289	0.824999575890206	7.32670873835819	0.587286036609157	10.0071886610006	34.1427468743108	8.19327107401564	SRR9854892	GSE135036	0.345
20.87	5.63	94.37	73.5	2	2	2	0	2	1	2	2	2	2	2.99413380353328	2.22112254586145	1.95027720321454	1.82396748160456	9.31460021701536	2.4897426333457697	1.95790664948628	1.65336458580584	1.50331880912821	4.8599572751008795	8.71176023499057	15.7461067231175	14.6872286949691	0.807965595209449	7.1355806974454	0.595638766659918	9.9209525132055	34.303768350688	8.09099842371446	SRR9854893	GSE135036	0.357
22.98	6.23	93.77	70.79	2	2	2	0	2	1	2	2	2	2	3.1441591030033904	2.18127837373508	1.9025132584058797	1.75054681259711	11.4953818196942	2.3135158423686697	1.92298873742011	1.65606100839601	1.4683691174322	5.7266288936736105	11.0241319238865	14.0338749441267	16.0262175041525	0.845860149841741	6.88390838808648	0.629194496628401	10.6235511617909	31.5065570430206	8.42670438846626	SRR9854907	GSE135036	0.298
23.12	6.26	93.74	70.62	2	2	2	0	2	1	2	2	2	2	3.1403380573172	2.17065013894593	1.87675682595222	1.7470383981481	11.6244139468645	2.32330397956081	1.9233743859443304	1.61571982526416	1.4629593083106205	5.73481328973827	11.1250548233328	13.9741607361426	15.9908056869003	0.850175167884785	6.97640915973839	0.641019484559295	10.6884956904325	31.3087916884093	8.44508756259998	SRR9854908	GSE135036	0.298
22.63	6.7	93.31	70.67	2	2	2	0	2	1	2	2	2	2	3.09211724987943	2.15508279299073	1.89314613364771	1.76078452387332	11.3314399013986	2.33985316971223	1.91479556293875	1.6587535501848798	1.46851722844435	5.70333851347731	10.9781149618524	14.0806396967059	16.0148259017982	0.85901884008869	6.85188679649874	0.645229078838459	10.5840942133094	31.6433506452291	8.34283986567913	SRR9854910	GSE135036	0.31
18.32	5.44	94.56	76.24	2	2	2	0	2	1	2	2	2	2	2.6313173612168597	2.08618851834932	1.8550242796473997	1.71205353366157	7.1501235131888405	2.32771602118336	1.81801262203272	1.5872713737035302	1.46693061265926	4.3846124562205	7.43135694389176	16.4007797749575	15.5962399776481	0.646108321832852	6.96283580699511	0.496143458272303	9.23051197602256	36.7396982499513	6.49632549042849	SRR9854912	GSE135036	0.403
18.32	5.79	94.21	75.89	2	2	2	0	2	1	2	2	2	2	2.63560427615622	2.07215880924908	1.8376729320075904	1.68715189356103	7.158453645783019	2.32511482802069	1.8436173453736	1.60658386240381	1.49470151083635	4.4177606333347805	7.46468444139429	16.4062641094912	15.6613360898078	0.630724137601336	7.01583662576928	0.508871251323968	9.12908650705036	36.7419916519618	6.4412051855999	SRR9854914	GSE135036	0.416
23.33	7.01	92.98	69.65	2	2	2	0	2	1	2	2	2	2	2.91724471688982	2.09377856643545	1.86868849814486	1.75447652847233	12.2928429316556	2.3143517771683597	1.87879765553584	1.5750927568962698	1.4090444695381	6.31478195407861	12.3378705546888	15.807177059235	12.361220207672	0.74460644536504	7.21116909668048	0.488298272986496	9.07247000591811	33.6160757518696	8.36111260558455	SRR9854784	GSE135036	0.33
23.07	7.2	92.8	69.73	2	2	2	0	2	2	2	2	2	2	2.9032265016670196	2.06659037372764	1.86691407992655	1.77704358395779	12.180684955420402	2.29460712369154	1.86874597253023	1.5737035049493402	1.38814356003543	6.249663255036089	12.4170357560258	15.9337709216524	12.4131543878867	0.756004260879691	7.01999335854785	0.482044359725199	8.96434316469507	33.7614338636432	8.25221992694403	SRR9854785	GSE135036	0.279
23.01	7.53	92.47	69.46	2	2	2	0	2	1	2	2	2	2	2.88992586744819	2.03894257025289	1.85726104283034	1.7789649560125198	12.2113778056548	2.3081124046307204	1.84222905931145	1.58149443870682	1.41938693298872	6.2943997750609695	12.3667513514215	15.8183403807784	12.3838469961437	0.743119544000727	7.1096241987769	0.484845468355745	9.00323735246891	33.820054273262	8.27018043479202	SRR9854786	GSE135036	0.328
23.36	5.61	94.39	71.03	2	2	2	0	2	2	2	2	2	2	3.1777126783245295	1.98918266047221	1.74995099882927	1.62811024998543	9.729990305714333	2.4812073888467996	1.80112411334368	1.49684008666585	1.36906622309571	6.18590779304024	10.7567537773029	15.168041484082	14.392440942211	0.640344796151783	7.84016926048179	1.12391588703813	9.18615473002911	34.1312998331563	6.76087928954693	SRR9854827	GSE135036	0.271
23.36	5.63	94.37	71.01	2	2	2	0	2	2	2	2	2	2	3.1893711646852796	1.99778106744008	1.72311663595413	1.62213083224806	9.73893103400774	2.48480179549156	1.79400803435849	1.47240056925051	1.35912268450573	6.235687937971621	10.800367224571	15.1814072418721	14.3085068038317	0.6530321469916	7.92151316877489	1.12011975083007	9.18655093014676	34.010571487938	6.81793124504395	SRR9854828	GSE135036	0.269
23.31	5.6	94.4	71.09	2	2	2	0	2	2	2	2	2	2	3.1553377487933796	1.98642733347741	1.74319565742471	1.65569157884478	9.714118030925173	2.50297683366598	1.8065460678252	1.4998580442308798	1.39487433736318	6.179419379716849	10.7897626345488	15.2398879095815	14.4062048236187	0.643014910060581	7.79471428389739	1.06504974966191	9.2030515386996	34.1467731610431	6.71154098888846	SRR9854829	GSE135036	0.278
23.09	6.01	93.99	70.9	2	2	2	0	2	2	2	2	2	2	3.1513253227395497	1.98793091341622	1.74823017229089	1.6563076510604098	9.668036283861849	2.48286559948592	1.80844793504142	1.47224982498548	1.36660276065461	6.122422924455429	10.6726360025035	15.2011563991536	14.3404565136865	0.651219626426871	7.84209786815517	1.1093512498563	9.12154538526059	34.3713676250814	6.69016932987606	SRR9854830	GSE135036	0.264
22.79	5.45	94.55	71.76	2	2	2	0	2	2	2	2	2	2	3.0293607808671097	2.0154138547011	1.7663427155417202	1.6529651099456102	8.871586112512471	2.78494320014638	1.7864376269813302	1.45846751974854	1.3604255044616005	6.18225238574192	10.0903131596908	16.3192228941479	12.0188985709675	0.581771238406637	8.51726637355893	1.07254151918692	8.45017962107624	36.4321275706448	6.51767905232026	SRR9854831	GSE135036	0.293
22.72	5.56	94.44	71.72	2	2	2	0	2	2	2	2	2	2	2.9907796822653903	1.97842945419277	1.75014506012054	1.66194427150172	8.93432694221737	2.77382480125705	1.79292191318416	1.4389540424126102	1.34895323769954	6.141972563519389	10.0838137368935	16.2794836429738	11.9780974112233	0.579556312619306	8.51919177794868	1.05890054851811	8.51950957523215	36.4820688179424	6.49937817664868	SRR9854832	GSE135036	0.28
22.58	5.62	94.38	71.8	2	2	2	0	2	2	2	2	2	2	3.0060880381599002	1.99349874658038	1.7591315274767	1.6973611437798402	8.83316486865052	2.73590882988034	1.80161853238654	1.45472961948172	1.37240442542948	6.1518216435795905	10.139343089293	16.3404020755707	12.0997927609437	0.591187834908386	8.32708789374096	1.04838581446009	8.43150245665736	36.544354988313	6.47794308611286	SRR9854833	GSE135036	0.296
22.4	5.99	94.01	71.6	2	2	2	0	2	2	2	2	2	2	3.00469863125904	1.99146651121576	1.75733276883096	1.7022299616727	8.807194426744651	2.74992793020878	1.79488352351603	1.4348005076266297	1.3299136970898702	6.14077171587801	10.0319932224604	16.3923224780592	12.0264077124314	0.56632048140966	8.4201989412223	1.05494617773587	8.41274875635128	36.6520359226628	6.44302630766709	SRR9854834	GSE135036	0.282
17.78	4.68	95.32	77.54	2	2	2	0	2	2	2	2	2	2	2.7571446556716603	2.01309328968903	1.8334802131856105	1.77923958202191	5.75559192580469	2.38564354358135	1.79864870535902	1.5664736245751003	1.45725796298628	3.89451928322632	5.771554488946	17.3758675388509	14.4067876680619	0.60647671358279	7.36758451778435	0.658442435103212	8.79585450017899	38.8566071527929	6.16082498469898	SRR9854855	GSE135036	0.337
17.67	4.73	95.27	77.6	2	2	2	0	2	2	2	2	2	2	2.73770300808306	2.05272620975656	1.83598132950155	1.79042816822761	5.76226497875061	2.39447988051217	1.7964109566898605	1.5605631378361002	1.45287294551569	3.88073048797512	5.72011045093095	17.2848984924855	14.461761774273	0.599413715199187	7.32908516674246	0.678502295459391	8.84132604135923	38.7766162481344	6.30828581541587	SRR9854856	GSE135036	0.341
17.75	4.64	95.36	77.6	2	2	2	0	2	2	2	2	2	2	2.7198249915579	2.0488614173922	1.83419082715819	1.77273652042779	5.70707060114058	2.39388645005946	1.82936676895068	1.58428363784327	1.4492100080331105	3.9072774064185096	5.77562396635241	17.4214217953777	14.4556402528606	0.603923033655985	7.26491600695115	0.633935542365909	8.79408480737426	38.8526616687794	6.19779292628256	SRR9854857	GSE135036	0.337
17.51	5.14	94.86	77.35	2	2	2	0	2	1	2	2	2	2	2.7085035394078703	2.0489033897143702	1.82341438217172	1.79705989321161	5.655989584705959	2.3851866688452996	1.7894698003911	1.5463759942231003	1.44243388976444	3.8241417660670094	5.66545671659425	17.4681135433182	14.4168663031542	0.577864559433655	7.33839465891961	0.655187436772988	8.73885648641892	38.976426543794	6.16283375159419	SRR9854858	GSE135036	0.421
21.94	5.04	94.96	73.02	2	2	2	0	2	2	2	2	2	2	2.9550923268903704	1.94489345682198	1.76524170321657	1.62929187091611	8.999331307951119	2.64012257599132	1.81547258625864	1.49060408691944	1.3678174839277	6.2797028269351305	10.6255248177559	15.7290976348038	13.8515012026689	0.613714113528156	7.64661445794557	0.828224316986237	9.64906088570799	34.5783915738369	6.47787099676654	SRR9854859	GSE135036	0.28
21.71	5.15	94.85	73.14	2	2	2	0	2	2	2	2	2	2	2.94213150875565	1.94595848312652	1.74143147818203	1.60954318788019	9.01763781851918	2.63628983795979	1.8365259928521	1.50843937461124	1.39173247024343	6.25083023204327	10.604782056529	15.92985135711	13.808641792997	0.632565577125112	7.67517119458591	0.832239853846446	9.65292750125522	34.3779402643759	6.48588040217543	SRR9854860	GSE135036	0.29
21.88	5.05	94.95	73.07	2	2	2	0	2	2	2	2	2	2	2.9085662531331	1.97790509088611	1.73557722686775	1.65617035617246	8.99256482086063	2.6232702150515	1.79665943509489	1.47924258061798	1.36718832276681	6.24828864502812	10.6805047019466	15.8469035639965	13.8018597055027	0.615230619287201	7.60993599030635	0.816373837684061	9.56605115507204	34.585043331665	6.47809709453942	SRR9854861	GSE135036	0.281
21.55	5.49	94.52	72.96	2	2	2	0	2	2	2	2	2	2	2.9310691424641604	1.95143627995556	1.7310479818018298	1.6022853515315	8.905993757604609	2.64645823414273	1.82225043643866	1.50579273131249	1.39977781304555	6.25657303073586	10.5556555337956	15.9102313025988	13.8767797596994	0.616842216694014	7.67374159741703	0.81744561477796	9.45609484994442	34.6537871169216	6.43942200815117	SRR9854862	GSE135036	0.301
38.28	15.89	84.11	45.82	2	1	2	0	2	1	2	2	0	2	4.870578443612151	2.9136198799120097	2.02330420307948	1.90702098567267	13.6248736698175	3.4618631472564103	2.20296058498306	1.74080019023839	1.34213185898579	5.80417335473515	10.4149938798306	0.113362905230752	16.8402796364298	1.5554389808996	1.22998157406714	0.511263133978776	52.1196960018462	0.777600536719232	16.437383350998	SRR10043506	GSE136630	0.546
41.88	14.73	85.27	43.39	2	1	2	0	2	1	2	2	0	2	4.4580041304528795	2.6740050029846696	2.0152669607161298	1.91464434361334	12.8460368410127	2.87595389185531	2.0276981931321	1.57888379260482	1.20336675302073	4.83809492535983	9.36644032549941	0.0915379072556701	14.74429237677	1.47951076509261	0.792741748092374	0.18683121583465	57.2605990334536	0.488906309778361	15.5891403182233	SRR10043509	GSE136630	0.532
55.46	11.57	88.43	32.97	2	1	2	0	2	1	2	2	0	2	4.2054161879517595	2.2683170645654505	1.78952677335601	1.64353757497354	12.1945648142285	2.8077194474348395	1.7381874270619395	1.30055907869621	0.988338957291092	4.14955355123531	8.9319404416655	0.104851443488805	11.576979283074	1.09590683491157	1.75080420039181	0.74662823998878	62.1281562885982	1.06661177141254	12.5981214964688	SRR10043510	GSE136630	0.657
31.72	17.61	82.39	50.67	2	1	2	0	2	1	2	2	0	2	4.92812518586221	3.1514948480511897	1.93915735990086	1.63935023177397	13.8232934359232	4.06123348178034	2.27222244475113	1.71521235933644	1.2394050952646298	6.86400530185237	9.7422174086724	0.0757648424419106	18.2054174290706	1.55900733486239	0.781082101648735	0.213695709451543	51.3138036500684	0.455681816802068	17.6533297069819	SRR10043507	GSE136630	0.537
26.76	20.84	79.16	52.4	2	1	2	0	2	2	2	2	0	2	7.16345844087428	4.65284331300636	2.56923362629949	2.4172550624779703	15.0218745538867	3.4766833552521	2.6565297090930695	2.10129630261294	1.66633188429416	4.8209924970848705	11.3744399208497	0.0718973573614554	17.842295863311598	1.80880609952414	0.823850210890491	0.12926361437745	50.9623379150524	0.405859950518444	16.5812490681142	SRR10043508	GSE136630	0.382
36.49	16.58	83.42	46.94	2	1	2	0	2	1	2	2	0	2	6.92465090855476	4.12053169542948	2.67645764932507	2.7191313739381004	21.0030243204269	3.85981441724594	2.9193142955778804	2.3601206851290497	1.80020785460247	5.78900240579116	17.2047381952839	0.172921583299756	17.4509296034076	2.02265488593411	1.07194593142616	0.283725704637464	39.9206623304361	1.02601738329592	20.846404382279	SRR10043500	GSE136630	0.585
40.97	14.96	85.04	44.07	2	1	2	0	2	2	2	2	0	2	5.197810532257019	3.04773439475092	2.4026527600580896	2.20663542775168	20.7850100242817	3.2122384426793302	2.3233992015850697	1.94759152668928	1.49793928989282	5.60207423259861	15.2137988626406	0.112559764294914	15.289897261281	1.76743529577813	0.965873337920408	0.225942849749769	46.1365654569726	0.592908852466729	19.6950183188958	SRR10043504	GSE136630	0.521
36.29	15.92	84.08	47.79	2	1	2	0	2	1	2	2	0	2	5.75091043593885	3.31039502572532	2.5862089471293	2.39080120741289	20.4395544275374	3.7009726381591	2.61677485650673	2.22928951506055	1.71847013460893	6.2001222636375095	14.8306410456204	0.168448902048629	16.8410834500143	1.83818674749676	1.29084677692773	0.435397585803659	42.1742042395353	1.11442748191494	21.3067637706383	SRR10043505	GSE136630	0.523
45.74	14.38	85.62	39.87	2	1	2	0	2	1	2	2	0	2	5.72456717983338	2.95379397257842	2.6839930996382795	3.0564584605933	21.629503835026696	2.86736425570582	2.08610969332634	1.75113614198767	1.47304268810435	4.84999188261443	16.0735774855885	0.119170851277114	15.4168526277173	1.66804141537584	0.710585409281774	0.18354647780034	47.4839761938699	0.724488675264104	17.6197608638251	SRR10043501	GSE136630	0.542
44.45	17.34	82.66	38.21	2	1	2	0	2	0	2	2	0	2	10.7672523194439	6.2622867920237	5.16997963946242	5.8710450895779	23.3639285796378	2.9138675464161	2.1823157298762803	1.71134975967791	1.17735443667365	3.8831404344791096	17.4285257868699	0.139535671755947	14.2478869966792	2.43588378239696	0.929067954961322	0.257166784459139	40.0811073783268	0.792436755123973	23.6883888894268	SRR10043502	GSE136630	0.559
18.3	11.09	88.91	70.61	2	1	2	0	2	0	2	2	2	1	3.29633249688723	2.64554668370302	2.31779178228256	2.15110243296715	12.236482922215	2.03525221043349	1.91793980062514	1.7811690524689	1.6862393555578301	2.39764970266984	4.76606278834252	15.9044671992798	14.9354112748959	1.07392820974457	5.80443344210645	0.428828626083043	11.1789130190165	31.2529537526724	14.6550016878587	SRR10969187	GSE144269	0.301
14.86	9.58	90.42	75.55	2	2	2	0	2	0	2	2	2	1	3.0659023569656605	2.6159874625485697	2.32599806894935	2.20655163680322	9.787971523085789	2.0094650237621	1.87320761227688	1.79921718347525	1.7086369724311	2.33949109183993	3.57534779992212	18.4259841056321	10.682789656271	1.04926280576304	5.57331675457538	0.410412757973734	10.447161846437	36.2778328436405	13.5578914297851	SRR10969188	GSE144269	0.313
18.15	10.13	89.87	71.73	2	2	2	0	2	0	2	2	2	1	3.01141408724021	2.3432371143656403	2.31464069770806	2.13149010697508	13.1177437983608	2.0317920940365903	1.91429086450194	1.7006522653480405	1.6722783888979098	2.26723963352079	4.39140529867077	15.2893877432898	11.9816699205489	0.941659413143606	4.13806997664774	0.328801643785604	12.935795746727	34.1252473803837	15.8679628768029	SRR10969193	GSE144269	0.337
17	11.1	88.9	71.9	2	2	2	0	2	0	2	2	2	1	2.96326625190238	2.49420991002442	2.3164859243728197	2.706803791595	11.135532536425	1.8370810972543896	1.59107960572271	1.58140602169357	1.5388872453794598	2.25124547394375	3.98000657145558	17.9815954233863	9.15367753957502	1.14651645339443	5.86142330526212	0.43097045995688	10.4681937049056	35.2359422612109	15.7416742808532	SRR10969194	GSE144269	0.295
14.65	8.85	91.15	76.5	2	2	2	0	2	0	2	2	2	1	3.75752602292475	2.92659165511067	2.42928171461672	2.2269787077182297	9.98646193543857	2.08051747441591	1.85462707788446	1.89499991223297	1.65956485105935	2.38539819902052	3.60687182053207	18.7911767158702	13.2416198113497	1.16688393488099	4.71801219335554	0.420161612437398	9.64912280701754	35.4840691922451	12.9220819123114	SRR10969201	GSE144269	0.307
16.32	10.71	89.29	72.97	2	2	2	0	2	0	2	2	2	1	3.24637070852102	2.71975665099443	2.80308307779149	2.31398831190067	13.2939250106958	2.0077860929985603	1.8862683872528505	1.6963199734788998	1.68030427585527	2.2669491999991	3.68546047251504	17.1710710564934	13.2145137620845	0.948390782708056	3.55775370517661	0.294845799679613	12.1101862950474	32.6990937300458	16.3186843962495	SRR10969202	GSE144269	0.319
14.56	12.62	87.38	72.82	2	2	2	0	2	0	2	2	2	1	3.87942428885804	2.66055266347081	2.39494370257289	2.24228435150102	9.866325796111653	2.23187055768727	1.98354162828249	2.33371974993162	2.07440484023981	2.43934537289965	4.62367068466179	14.2116830935128	16.4013187266046	1.26938882974461	8.6068660782765	0.365168217773046	13.6212324141168	28.6720010989388	12.228670856371	SRR10969205	GSE144269	0.269
13.31	13.14	86.86	73.55	2	2	2	0	2	1	2	2	2	1	3.0546690429808905	2.7343732010702597	2.79988302639275	2.2021202617629902	8.73894161911736	1.9632223926168504	1.9042750629769296	1.8247191942636896	1.7339955697397598	2.3635346292535298	3.60854839248348	17.3914896116325	12.220050741253	1.33164119047317	4.92867318418061	0.421960851154001	11.0729022591719	34.9096596098014	14.1150741598499	SRR10969206	GSE144269	0.28
17.47	10.97	89.03	71.56	2	2	2	0	2	0	2	2	2	1	3.4775146553205603	2.5947695753411	2.61498768380226	2.3582177063454504	9.405801024608811	2.2750988160051002	2.13525689914871	1.9833964400403896	1.87736369344405	2.8884937621519304	4.47955733446191	15.7366428195165	15.6146306543184	1.25951672377076	7.51061415791346	0.504594590944086	11.1794209149562	31.3823393018743	12.3326835022444	SRR10969209	GSE144269	0.306
16.07	10.75	89.25	73.18	2	2	2	0	2	0	2	2	2	1	3.25292430421727	2.73607314121812	2.51960740375566	2.20118316676377	11.717384484381302	2.0432035136467497	1.93429839107247	1.7013624344552498	1.7590642226504698	2.30381392013624	3.83403408428734	17.4670766582696	13.0307179933122	0.9357042322967	3.81924211318996	0.28474544362466	12.1631464763732	33.6150904999686	14.8502424986777	SRR10969210	GSE144269	0.322
14.88	7.82	92.18	77.3	2	2	2	0	2	1	2	2	2	1	2.84355202638202	2.5834201162891604	3.1591165495096805	2.0641326043565	8.35470363620585	1.89132604356504	1.80931615030808	1.66720906014059	1.5486418467413	2.15124099626833	3.71417658777523	19.6651707240854	10.5689645444247	0.895503925764211	4.10729554125199	0.32541091401513	9.19342797991328	39.9054257577007	11.6246240250693	SRR10969211	GSE144269	0.321
16.02	11.31	88.69	72.67	2	2	2	0	2	0	2	2	2	1	2.8922381668096806	2.4285960732491403	2.2937429740520496	2.1585516145727	13.164300911837	1.9448838696074295	1.90384162202571	1.70099820609297	1.73561350831162	2.2149283282838597	3.6153165995994	15.5802822238663	12.4141734485808	0.849806918454626	4.20798220762582	0.289509536784741	13.0778912608044	33.645587094213	16.3194507100709	SRR10969212	GSE144269	0.351
16.02	12.21	87.79	71.77	2	2	2	0	2	0	2	2	2	1	3.49589097266913	2.62533530004727	2.56462534669028	2.38500133835263	10.8732323778824	2.24729339537215	2.05468451896189	1.81788153016419	1.94647728502355	2.4269174037098	4.44433303099775	14.5005993537007	14.8673901450755	1.01229244814337	6.30426657794105	0.35186392164191	16.1599886965994	29.7216765495458	12.6375892763545	SRR10969215	GSE144269	0.288
19.64	12.59	87.41	67.77	2	2	2	0	2	0	2	2	2	1	3.1450174526159502	2.49988273398003	2.5631491818264	2.21924512716785	16.6921601087313	2.13813136311166	1.9841410578653504	1.67124099482771	1.79674423766218	2.2864013747009704	4.62431053029089	13.2533815485318	15.0950953241938	0.845902089579566	4.2620099329412	0.383814340969949	14.8050030897398	28.1725905751493	18.5578925686037	SRR10969216	GSE144269	0.298
13.25	14.36	85.64	72.39	2	2	2	0	2	2	2	2	2	1	3.08182709822054	2.505254308533	2.2528139741254503	2.1688618000093403	9.0609966839475	2.01018168231283	1.85815702209145	1.71535659240577	1.76077717061324	2.2050581476811	4.04458316006859	15.783522639667	14.2211029449555	1.21339830955907	4.39699196830307	0.32706153896471	12.1843272110528	32.8268162428105	15.0021959846188	SRR10969217	GSE144269	0.274
24.14	14.69	85.31	61.18	2	2	2	0	2	0	2	2	2	1	3.4807611608241804	2.62929629898795	2.31152079782633	2.67829303800881	20.0028600967275	1.8301102543845	1.52851071012451	1.5036606893770803	1.52534584899158	2.54454835087292	5.27098245428911	12.5565853572748	12.673361354883	1.55115105256679	4.20030131959222	0.259580380225462	13.6318390460949	24.8460866557629	25.010112379311	SRR10969218	GSE144269	0.266
19.34	8.69	91.31	71.97	2	2	2	0	2	0	2	2	2	1	2.6995887477890403	2.50573617431399	2.6751655139557404	1.95747290718624	14.1446665900018	1.86897975500101	1.62485693789599	1.57787233110458	1.4774413650725902	2.08813173213298	4.43089212688738	17.9526335911731	12.104955846637	0.917903556040975	4.58875094348304	0.439726085922959	8.8282625342200909	33.7444308483076	16.9924444673278	SRR10969219	GSE144269	0.335
47.94	10.62	89.38	41.44	2	1	2	0	2	0	2	2	2	1	2.37508111615834	1.7864575175099	1.6043097854058	1.67132851484705	47.721698852066496	1.9824789097988305	2.29094408019871	1.14077289713352	1.01568618675737	2.6239119246347	13.3346612119205	6.22812357327652	6.30208939457688	1.24354337686985	3.52965794444395	0.293513387701756	12.8978040767365	14.7432569131746	41.4273501212995	SRR10969220	GSE144269	0.407
17.41	9.89	90.11	72.7	2	2	2	0	2	1	2	2	2	1	3.0163708113050895	2.57547308004741	2.3931436130309502	2.32999968927419	8.95556177007178	1.91451489042476	1.73251834392021	1.6875740748139	1.58558942466897	2.1968314845147603	3.74838623514223	18.2985353692739	11.7237234563504	1.12574010595201	5.97237679740017	0.303387793260028	10.4228063927347	35.1995503717224	13.2054934781641	SRR10969221	GSE144269	0.301
15.51	10.61	89.39	73.88	2	2	2	0	2	0	2	2	2	1	3.3984443606675803	2.8599107962891095	2.46266678151803	2.27461632000573	11.6151644071153	2.07649771956653	1.9571343391777	1.76293112609897	1.82155006829554	2.30056974479505	3.69396889336466	17.3078214165827	13.1216291820521	0.907799037708403	3.69822087948976	0.355152735817388	12.6791988362985	33.2058856439521	15.0303233747342	SRR10969222	GSE144269	0.309
18.05	12.34	87.66	69.61	2	2	2	0	2	0	2	2	2	1	2.90814009998015	2.2316427363805	1.86225007814514	1.84137334668836	13.2635693050444	1.77577705932414	1.71154973795709	1.51635800286114	1.51042581687342	2.06348807972858	4.40682029648996	13.3160181067798	12.2195646837878	1.09348509843992	10.4214450032252	0.353801453337367	11.645308049297	30.4608323867042	16.0827249219388	SRR10969223	GSE144269	0.322
15.43	12.87	87.13	71.7	2	2	2	0	2	0	2	2	2	1	3.2420961783227495	2.70922589774813	2.3623954028317997	2.33576910408243	11.2959777073609	2.1691251998407	2.09004968329624	1.76938641301292	2.03622324315205	2.38236512689382	4.13139751916415	14.1579369069675	14.9377036083007	1.17774272864394	4.67848541825937	0.371459597455341	15.3052603546085	31.5404323899913	13.6995814766093	SRR10969224	GSE144269	0.268
14.12	11.34	88.66	74.54	2	2	2	0	2	2	2	2	2	1	2.7708535889355295	2.47793220285455	2.2682514725023903	2.11462847371829	8.41689356700873	1.79835909883531	1.69481584414823	1.6492477887086	1.58326434209428	2.16064769802365	3.05934893209383	19.0086057587612	9.16992283363817	1.11873735567273	5.43831599281029	0.408116290011926	9.6051189991278	37.6380932608345	14.5537405770496	SRR10969225	GSE144269	0.235
17.49	10.73	89.27	71.78	2	2	2	0	2	0	2	2	2	1	3.28889665531946	2.69958139685975	3.55123771886492	2.2333715307298596	13.0133265227711	1.98973711005891	1.92308769382938	1.76760972790236	1.6515613325850702	2.28064220913131	4.88108538789708	15.0687556521281	13.3068045178924	0.924959909812487	7.05015783935461	0.413060604260822	12.4666755569202	31.2923104162768	14.5961901154575	SRR10969226	GSE144269	0.316
16.3	9.05	90.95	74.65	2	2	2	0	2	0	2	2	2	1	2.6146464180003797	2.31920676597485	2.09501567908239	2.00034744670651	10.6513306329248	1.75944373342481	1.57395557080216	1.51062351290611	1.40232129584427	1.96252413435192	3.90778279269054	20.1151890270189	10.8117560112968	0.858803811333703	4.188991826572	0.299685028285868	8.61366255795744	37.5640061234724	13.6401228213723	SRR10969227	GSE144269	0.316
70.54	5.78	94.22	23.68	2	1	2	0	2	0	2	2	2	1	7.41672344734044	5.40276070819828	0.8449176521032199	0.856592183158534	22.5797105140827	9.67372869663413	4.36489489738087	0.618537881730633	0.596462404826039	2.17676938131353	3.83298819598424	2.24935439325703	4.73529858184107	0.654787997923869	44.5663422623249	0.145201812475256	7.52608166328252	22.6273885857365	13.6625565071746	SRR10969228	GSE144269	0.609
22.31	9.66	90.34	68.03	2	2	2	0	2	0	2	2	2	1	3.09990247423205	2.82802587255674	3.545133619158	2.127522967263	15.5087003833504	1.96446342562304	1.95228654199752	1.70963446102346	1.6115551983669698	2.28903272371426	5.42778716871113	15.3980783417999	16.1188663235714	0.977001690368004	4.74189210445278	0.437324566164726	10.4533642311041	29.7314242291988	16.714261344629	SRR10969229	GSE144269	0.289
14.7	13.6	86.4	71.69	2	2	2	0	2	0	2	2	2	1	3.1082781315143997	2.70177359595625	2.4562735618108	2.16910449782453	11.3548106316215	2.27570776583394	2.09722542134913	1.94409173668414	1.96388452585853	2.45256964804717	4.39704455625508	14.5312018819999	16.5773673766616	1.17578684869212	4.15670057261144	0.397563217645601	14.3908854522426	30.4222690972745	13.9511809966171	SRR10969230	GSE144269	0.281
16.13	11.19	88.81	72.68	2	2	2	0	2	0	2	2	2	1	3.64948462894861	2.68056002828517	2.36674330985995	2.19491542600028	12.3610232204104	2.1296073181112902	1.92174737472666	1.77784433699884	1.79833757085367	2.48317190219998	4.74236719671228	15.5837690939745	14.3302650828743	1.07634661582073	4.96885386035312	0.293385260459663	12.2177785836644	31.9602978226421	14.8269364834989	SRR10969231	GSE144269	0.301
13.73	11.49	88.51	74.78	2	1	2	0	2	0	2	2	2	1	3.15787689804772	2.77148861171367	2.78877440347072	2.20636749819234	9.512156543745482	2.18422360809834	1.9689985538684	1.82969540853218	1.92256417208966	2.2216196673897297	3.85347223791553	16.367878692007	15.3656414544304	1.00890375358749	3.49551422566722	0.31377821970125	12.6963232469323	34.3064563512689	12.59203181849	SRR10969232	GSE144269	0.322
15.24	9.15	90.85	75.61	2	2	2	0	2	0	2	2	2	1	3.03159387076926	2.65922141906595	2.66494514578442	2.22322754345354	9.344424154567038	2.05734954028568	1.94848866096716	1.74870858415915	1.70445977375869	2.1722643613256603	3.5618778989181	18.6103248549784	11.5853235613715	0.843431724526677	5.64320889385047	0.47384546956831	10.7582958737792	35.9180150454744	12.605676677533	SRR10969235	GSE144269	0.335
17	8.51	91.5	74.5	2	2	2	0	2	0	2	2	2	1	2.86059347505328	2.4957647958904903	2.7823378326684507	2.1536695994316597	12.1071096781245	1.87835400841576	1.82578282966282	1.64959833870703	1.60161757473086	2.1743264659271	3.65788199231036	17.3989900922342	9.55083264369977	0.843521143235706	5.72361236071133	0.411047109715689	10.5835885068604	36.7448785825871	15.0856475686454	SRR10969236	GSE144269	0.334
13.39	7.59	92.41	79.01	2	2	2	0	2	0	2	2	2	1	3.0762371340975805	2.69465646376661	2.41328671252994	2.2653511548605003	8.00464476527811	1.88723349685245	1.75520615204139	1.7112691831944298	1.66181303845783	2.2468456827599304	3.28351520360414	21.3189265955639	9.19511986551595	0.970203295638686	3.4814959943799	0.280463766484418	9.75496494473532	39.4229655552392	12.2923447788385	SRR10969237	GSE144269	0.317
12.99	9.37	90.64	77.65	2	2	2	0	2	0	2	2	2	1	2.9019694378551297	2.60296794836432	2.39443923429139	2.30893142825619	7.1493352457659904	2.01886688365422	1.894742649087	1.78705797980912	1.75086886964197	2.24052518342804	3.19526339840568	17.7800270650333	11.4337624149251	0.986902378234945	5.95850175392896	0.432135422300616	10.4406787892702	38.0742765181033	11.6984522597978	SRR10969238	GSE144269	0.331
23.96	10.86	89.14	65.18	2	2	2	0	2	0	2	2	2	1	3.1551562826032797	2.4155315582938304	2.1096076051326103	1.87615408605359	18.8545408448303	1.95950630358157	1.6384376002638603	1.59457391647726	1.4300009647766798	2.40700562487239	5.87386457357339	16.5300134091126	11.7541251255351	1.10863625397645	2.95404433422914	0.193786924151551	10.2209978848387	30.2987595168231	21.0657719777599	SRR10969239	GSE144269	0.344
12.23	17.26	82.74	70.51	2	1	2	0	2	1	2	2	2	1	2.89587258692392	2.4396345745021604	2.07355644480003	2.00732639690411	9.41300598608444	1.8587922201448104	1.68487791554219	1.5730844952799	1.67122098960744	2.06727184171502	3.87393834482125	15.7458603607633	14.6385718395737	1.34083452806058	3.68270139716602	0.240194573319182	11.3518832366672	30.1447211591232	18.9812945605056	SRR10969240	GSE144269	0.31
18.3	10.77	89.23	70.92	2	2	2	0	2	0	2	2	2	1	2.91076507888832	2.58339926973105	2.4211172801179903	1.92261569876518	13.5789006515936	1.93617655563201	1.66047649040541	1.67650295761168	1.46871924991651	2.09599293490565	4.43627396031835	18.7832081605201	14.4145275193364	0.949333034413182	3.65003923326981	0.397264880618765	8.89530321712812	31.9920412509808	16.4820087434144	SRR10969241	GSE144269	0.311
15.67	13.46	86.54	70.86	2	2	2	0	2	0	2	2	2	1	2.83538124992055	2.48823887647902	2.51551104696245	2.03223894119265	11.1383704415896	1.82527090163413	1.7212668616549798	1.6367924691830302	1.6146049406541398	2.1867427205839	3.76465338763318	16.1467298135533	12.7523341960736	1.18602707517169	4.90247643840462	0.423894862052104	10.4833927310181	32.8960677307002	17.4444237653932	SRR10969242	GSE144269	0.331
15.34	10.54	89.46	74.11	2	2	2	0	2	0	2	2	2	1	3.4706370268354796	2.74212407859936	2.37647027260268	2.23886102919641	10.295094135454	2.1096357770618503	2.00791001629848	1.75761993020048	1.75370740094035	2.33812748585341	3.94103762245159	16.0912098737271	14.0087640733373	0.888707002872532	5.27946525511191	0.362392978901595	12.1914320504778	33.8879365963237	13.3490545467963	SRR10969243	GSE144269	0.321
18.16	12.89	87.11	68.95	2	2	2	0	2	0	2	2	2	1	3.12281877961868	2.6419170860732497	2.29843227655119	2.11842419455567	15.4486655523309	2.14368043054994	2.04219628228206	1.8062800778810504	1.9521922412843	2.34446750670438	4.4709229825903	14.1482201048578	15.0292687743859	1.07693932901134	3.44071723998558	0.268919064777114	13.5900580323208	29.7650460331567	18.2099084389145	SRR10969244	GSE144269	0.276
17.11	9.05	90.95	73.85	2	2	2	0	2	1	2	2	2	1	3.51736307714297	2.515103705699	2.51147551797877	2.31852189831179	9.75630672479097	2.2559631464083703	2.04036083976054	1.77869154357398	1.80265957154401	2.49410419495462	4.01272154621131	14.9732290879408	13.5082270912609	0.905601594703683	11.3809654249848	0.437729439422492	13.2651051859773	30.3508546120005	11.1655660174982	SRR10969249	GSE144269	0.287
14	14.27	85.73	71.73	2	2	2	0	2	0	2	2	2	1	3.2488195442414303	2.78818517758161	2.41468524290327	2.31973554058342	11.5030281256416	2.2546471697056805	1.98974449898285	1.9595332300629	1.9470521266867	2.4872389466415297	3.66994315158643	15.9980677140217	13.9712677476266	1.26030319153901	4.9982730777488404	0.403376366368889	12.7261334677532	31.5667385439712	15.4058967393841	SRR10969250	GSE144269	0.266
20.59	11	89	68.41	2	2	2	0	2	0	2	2	2	1	4.6901914077203495	2.99791569520835	3.02005089973427	2.4656595335876403	15.6571178165924	2.2510491749861004	2.0259892020651997	2.0329556116114302	1.82003067467429	2.7867885413799103	6.14692906516039	13.5593792021011	19.2414069140444	1.33005635031638	5.83054879721531	0.439154700281976	12.0921572771959	25.4940209301175	15.866346763567	SRR10969251	GSE144269	0.228
15.34	9.75	90.25	74.91	2	1	2	0	2	1	2	2	2	1	3.0299739718088903	2.55284587078095	2.4378298538587404	2.47760899651295	11.7618836033477	2.38032184539764	1.86241735301385	1.65753814753297	1.56025099641766	3.22177813875718	5.43734360004167	17.879853801364	11.2073799723827	1.00805245064466	4.45356154151345	0.393534988152946	9.18584470938699	35.1969448120097	15.2374841245038	SRR10969252	GSE144269	0.328
16.36	8.39	91.61	75.25	2	2	2	0	2	0	2	2	2	1	3.13624336314098	2.5379436216291698	2.3923256951236604	2.27781804527036	10.949070839737301	2.05491564202878	1.96616948442085	1.80352277490569	1.66860241721392	2.70899556378371	4.4556536359815	18.0030898063685	11.8896404142306	0.916242227717638	5.11204642352183	0.44873159627258	9.78245797917929	35.9971176364619	13.3950202802662	SRR10969253	GSE144269	0.334
36.38	11.47	88.53	52.14	2	2	2	0	2	0	2	2	2	1	2.7684459515939905	2.2005914633182	1.95603109587896	2.15326084255283	31.9129252131008	1.50904477996345	1.26922877069161	1.27589346430774	1.26866396614787	2.26633471220949	10.0891703048874	12.1956097296418	8.08543717402898	1.23778597319015	3.95176306821777	0.240890889533675	11.4962126347949	22.4434154983684	30.2597147273368	SRR10969254	GSE144269	0.357
17.93	11.01	88.99	71.06	2	2	2	0	2	0	2	2	2	1	3.39783186929635	2.39242783666764	2.44535566715474	2.2865721756934305	12.6559320186405	2.3517486973123702	2.08003002614927	1.72200865049765	1.87416211648393	2.6506617102543997	5.4587133787607804	13.7739368190521	14.8914474460835	0.948647351196265	7.83033175675144	0.355602224678097	15.6007406599609	27.6489442672492	13.4916360962678	SRR10969255	GSE144269	0.3
17.35	8.23	91.77	74.42	2	2	2	0	2	0	2	2	2	1	3.1785379226782	2.7861648446361698	2.4778016647253196	2.32318422575236	12.303146067170902	1.8957253017982	1.8391738917721496	1.7216036192902402	1.6515408897203898	2.26957479659471	3.17679181631396	19.2185822428837	9.93356477570618	1.11375737790688	4.95304844484895	0.391962373356151	9.6268400486138	35.2857695640563	16.2996833563141	SRR10969256	GSE144269	0.29
17.78	9.44	90.56	72.79	2	2	2	0	2	0	2	2	2	1	3.0492585272131003	2.58251162174398	2.4084891180725	2.23656460143767	10.0830361185031	1.9139162792752	1.76827181078365	1.6882170422799598	1.6192043108112602	2.35129136623124	3.58756581549346	16.3311908544359	9.27923887129881	1.0801142753612	6.47516190114253	0.456924684759529	11.3387142033315	36.6037990150047	14.8472903791724	SRR10969261	GSE144269	0.316
73.85	3.03	96.97	23.12	2	1	2	0	2	0	2	2	2	1	5.44356023771492	10.0615324011867	0.6324421258222621	0.64120742513661	28.083297154990102	2.6263930380836804	4.95755017102646	0.563144700654716	0.49611594119206	1.36449930032287	3.15072610154577	3.93130720999573	1.76265913970832	0.228659245052688	47.6846444059559	0.216575626411692	2.99900955638661	25.3842745646024	14.6421441503409	SRR10969262	GSE144269	0.542
86.09	3.75	96.25	10.16	2	0	2	0	2	0	2	2	1	1	7.23475658855127	9.111084558919028	0.40230034338911	0.4239115188604261	32.4028406227759	0.825796262721242	5.87200573527349	0.29632246367400394	0.24083992664668305	1.4141812949042298	3.79091717648623	0.621758212528262	3.70665148290996	0.290617934565767	51.910160925655	0.0926818725894401	3.80006067961165	21.7308859223301	14.0562657933236	SRR10969263	GSE144269	0.593
27.6	14.03	85.97	58.37	2	2	2	0	2	0	2	2	2	1	2.81179296586461	2.27507226652242	1.9868204474999	2.3253243996207797	20.3161696707438	1.50058453002042	1.39659053235854	1.4120616751874298	1.29620259054399	2.15642139670686	4.13311331645192	13.7478355179861	8.27693267297237	1.44426807924332	4.42590023832576	0.270443881730841	14.1452390705295	27.0100590228644	26.5462081998957	SRR10969264	GSE144269	0.241
13.67	10.36	89.64	75.96	2	2	2	0	2	0	2	2	2	1	3.7436299053075897	2.92399618017439	2.75487072389265	2.5410095763385	8.654292395155599	2.35526163127973	2.16315474756129	1.98465822378109	1.90823939953769	2.70957723098343	4.21183249976008	18.4699523066657	14.4920113107075	1.18563799040777	5.14773328334126	0.447362136804212	11.3004412247166	33.2271001693928	11.5179290782041	SRR10969267	GSE144269	0.312
13.87	8.86	91.14	77.27	2	2	2	0	2	1	2	2	2	1	3.16667562695503	2.69159748044006	2.51604897364468	2.36134685203126	8.191751633972581	2.0934159435348203	1.95846302893588	1.81133143667801	1.76470136456049	2.39788288500805	3.36345458655891	19.3320720012818	11.5724655017636	0.967618738243602	5.23240628354071	0.434698630167053	9.99686130249362	37.1401197972796	11.960303158671	SRR10969268	GSE144269	0.297
15.69	9.85	90.15	74.46	2	2	2	0	2	1	2	2	2	1	2.8774304908460002	2.55085061633077	2.4050877239690096	2.31168410496703	7.25209215232111	1.8786107931098703	1.81260704809066	1.71254758925481	1.63855683643495	2.3097982836807702	3.51766163212478	16.7074207184638	10.7785116346245	1.07408497803059	10.442110174811	0.484271454203074	10.3571210345345	35.4418046582937	11.1970137149142	SRR10969269	GSE144269	0.309
15.65	12.03	87.97	72.32	2	2	2	0	2	0	2	2	2	1	3.2243103795171897	2.6861864473249	2.33289342213401	2.29106207294796	11.939099011848	2.19694153727935	2.06553653820578	1.90594084728943	1.93344950626504	2.4528175346103303	3.79123534059837	17.7454508245647	13.8758804168017	1.05632962122892	4.69873970360012	0.420326187674449	12.3604550028139	30.8236551437943	15.2279277589235	SRR10969270	GSE144269	0.287
17.49	10.48	89.52	72.03	2	2	2	0	2	0	2	2	2	1	3.4095148732727902	2.51700680272109	2.44987321693866	2.26980775889995	12.1950783597511	2.03835885750031	1.89448521608972	1.7635691386571002	1.71263250784715	2.2437809278062595	4.24291990114452	16.0500489361417	12.9992491989221	0.999168755949428	4.57653478488208	0.29953834671815	11.5417789516493	34.5100352608363	14.7807258637564	SRR10969271	GSE144269	0.328
14.23	9.46	90.54	76.31	2	2	2	0	2	0	2	2	2	1	3.0607173152369795	2.69689057364012	2.32754126462376	2.2037253030785	8.62569805252182	1.96194730145266	1.84332255328173	1.7303308238787	1.71022867847171	2.2769545470611097	3.14590058529925	18.411627326338	10.3380771516762	1.0456506896986	4.40134426598967	0.288893455209914	10.5143960635367	39.2460930336354	12.6080174286163	SRR10969272	GSE144269	0.312
16.78	10.08	89.92	73.14	2	2	2	0	2	0	2	2	2	1	3.06653084102172	2.2344504844349102	2.3596740184521203	2.13080187546153	10.0201069404532	2.39047945266417	2.01914607781208	1.75057162430271	1.96376302280269	2.2992864705202	3.79857536734026	15.3487368123566	13.5468057029812	0.848170475255853	9.34367204520015	0.367952218505983	14.8869884885587	29.8761179316345	11.9829809581667	SRR10969273	GSE144269	0.337
13.45	13.19	86.81	73.36	2	2	2	0	2	0	2	2	2	1	3.3894946860593396	2.76168249060586	2.37566438657565	2.24894999850247	9.19681509145323	2.33672851096771	2.1210836614468	1.90198296497845	2.03226839489733	2.49719500422765	4.34635330553517	15.2999747673469	15.0779504633476	1.06219100081459	5.27316363317944	0.492324779963199	14.2109380670866	32.5570355895627	11.6800683931639	SRR10969274	GSE144269	0.314
17.03	12.68	87.32	70.29	2	2	2	0	2	0	2	2	2	1	3.8436607427122498	2.8412305394776296	2.5000629883025	2.3790109233169	11.8561163932211	2.48219721522988	2.1822583711454002	1.91060700109256	1.9876817785148	2.70689366887393	4.79797343281325	14.9059470260287	16.1342841364519	1.03814593391888	5.08727025249597	0.380382353008572	14.493255087614	28.9618769806807	14.2008647969881	SRR10969275	GSE144269	0.278
16.7	9.11	90.89	74.19	2	2	2	0	2	0	2	2	2	1	3.01308549416913	2.6671610540132797	2.42422175252979	2.27249471596017	10.6003175375109	1.94802551302773	1.80741118907125	1.74414574597659	1.67724941658259	2.38054109008009	3.50979554631803	18.2181969501482	9.62920477513618	0.990783511600974	6.54291413649914	0.469961645669395	10.125036879164	35.7711378157847	14.7429687396793	SRR10969276	GSE144269	0.3
14.76	15.04	84.96	70.2	2	1	2	0	2	0	2	2	2	1	3.5509191853683597	2.79598545687379	2.28787056664756	2.20595072333103	10.8667378364922	2.1765254922546897	2.07389028626042	1.89686809610516	1.82801305538652	2.53127607811104	4.63973516175396	14.1291439881247	16.3948775947786	1.40312433731533	5.71134044909404	0.468886218515115	12.7520557951038	29.9684267571452	14.5324096981692	SRR10969277	GSE144269	0.252
15.08	11.5	88.5	73.42	2	2	2	0	2	1	2	2	2	1	3.01268875210886	2.5933463433816604	2.60023933366254	2.5597853907026	9.3806817732387	1.88393334365399	1.69646660798208	1.6431306831857402	1.61962671632633	2.1884679142602397	3.51695681664029	17.9158941894642	11.6557766222021	1.21410807144472	5.14345466877685	0.423355188785892	10.9812344562514	34.2351345240787	14.9140854623559	SRR10969278	GSE144269	0.276
17.38	10.42	89.58	72.19	2	2	2	0	2	0	2	2	2	1	3.52180601543714	2.57880999640529	2.36893281920867	2.20482672852834	11.1141129005249	2.18819284586754	2.0518843174861203	1.7931102234745402	1.74800895773654	2.4729783134359304	4.45556937796906	17.1348295785752	14.1522033845309	0.921399106183681	5.25368347467185	0.359916291265302	11.8968917437012	32.0476255351842	13.7778815079186	SRR10969279	GSE144269	0.318
26.8	11.05	88.95	62.15	2	0	2	0	2	0	2	2	1	1	2.90490998252939	2.32739062882942	2.17022262095079	2.16505114143547	22.5733956609038	1.7167063521507702	1.46532747831913	1.45262362646628	1.3991100558294902	2.2570135380339797	8.34540253408237	15.4508633601554	9.75187672323448	1.10410697659774	4.90140737375691	0.375007308988031	9.74445528923352	28.2467649294514	22.0801155045001	SRR10969280	GSE144269	0.273
15.5	11.05	88.95	73.45	2	1	2	0	2	0	2	2	2	1	3.11638202886363	2.70041473063869	2.52087425083727	2.11311387498271	10.7170039561863	1.95111147586322	1.80226263725516	1.73188546733926	1.56493643007871	2.20496395137455	4.30237749058528	18.3289309894647	14.1756597050036	1.03306087154039	2.92005276065755	0.275497892160005	10.2530195131221	34.2999373663976	14.4114634110687	SRR10969281	GSE144269	0.3
13.77	13.16	86.84	73.07	2	2	2	0	2	1	2	2	2	1	3.09551173830028	2.63314270447306	2.23330577160927	2.11376926921509	9.90667400622327	1.93250678870599	1.77807668301177	1.6637223989294698	1.6845664325839498	2.24297924579146	3.58897860919448	16.8227108843146	12.602720790665	1.17090758296568	4.35142202204739	0.278299333049198	10.9982375911442	33.7145358414062	16.4721873452133	SRR10969282	GSE144269	0.302
17.43	10.33	89.67	72.24	2	2	2	0	2	0	2	2	2	1	3.62953454838246	2.7759593799034	3.0121590411052104	2.51165664286455	10.423230091703	2.2302913240674997	1.88078719837984	1.7114996225043202	1.8065147836676496	2.42054468667858	5.09773342346985	14.7179106175913	15.6608858813634	1.04192463783637	7.60750007251082	0.375717578183392	14.2421281143395	29.5894326084483	11.666767066257	SRR10969283	GSE144269	0.312
12.97	14.69	85.31	72.34	2	2	2	0	2	2	2	2	2	1	3.28665410008253	2.68599013429365	2.35705510540926	2.19047753019731	9.65387969840198	2.07899598619551	1.88651155375497	1.71829282016655	1.82227192587591	2.30395190937055	4.12950158236197	16.9799927067125	15.0360150040043	1.4607680933916	3.48729361579384	0.282116554238256	12.3410162996767	31.2481019277965	15.0351942160244	SRR10969284	GSE144269	0.241
20.01	11.18	88.82	68.82	2	1	2	0	2	0	2	2	2	1	3.04594530695878	2.47289553381444	2.2419868727694396	2.47525978631661	12.9213154250588	1.76789795435867	1.58517501097689	1.58134717359243	1.5994731094423702	2.24108620514957	4.1451343179374	17.3219745384317	10.2335009374947	1.26970005799517	4.860220381642	0.37184475312639	11.2571438223884	32.5544338151249	17.9860473758594	SRR10969285	GSE144269	0.305
21.73	11.3	88.7	66.97	2	2	2	0	2	0	2	2	2	1	3.11536102743556	2.5608100795468904	2.38313732210177	2.58301917422753	14.331292050722402	1.77886956835441	1.61686718735908	1.58214433882285	1.58541369793827	2.4817817781706	3.95659195171571	16.0802167019266	10.0070143941684	1.29337759994948	5.65865386784069	0.381957444505091	12.3052998146035	30.9511834252798	19.3657048000108	SRR10969286	GSE144269	0.286
14.65	9.5	90.5	75.84	2	2	2	0	2	0	2	2	2	1	3.41611646730573	2.7604077460703302	2.6630569905246	2.45531644520567	7.85104560899472	2.53487665405122	2.32426310119064	2.02944832730186	1.9804966988038304	2.73245117268433	3.80459541343241	16.7254914969371	15.0755213516442	1.03352573033459	7.88761361374643	0.488843185386674	11.2145337137044	32.6852650434552	11.0846104513589	SRR10969287	GSE144269	0.313
66.24	7.58	92.42	26.19	2	0	2	0	2	0	2	2	2	1	1.4064650434090098	0.975079850080932	0.922062858676177	0.990335759852505	69.3271819196912	1.0449757203819	1.31125085476374	0.626574280050896	0.586757437526509	1.50773831678626	9.23843356298307	3.09643016747082	4.22090956013076	0.725414727520421	1.8422114761389	0.125302842253677	8.38706675568435	7.9340071697464	64.4302237380716	SRR10969288	GSE144269	0.599
13.5	15.35	84.65	71.15	2	2	2	0	2	1	2	2	2	1	3.3901428784080396	2.5016126097815095	2.18145345169377	2.21476890652061	9.25200896918202	2.52346849326721	2.16621340320915	1.82868767824359	2.12569141382757	2.53268340630442	4.19082077083594	11.4079843838252	18.5302646100328	0.86706636637985	4.85157780555877	0.374570779698027	19.1205976117273	28.9679098005204	11.6892078714218	SRR10969295	GSE144269	0.306
15.97	11.6	88.4	72.43	2	2	2	0	2	1	2	2	2	1	3.13452708335926	2.6410842619794503	2.3811274523667003	2.5814684052928	10.097930639722302	1.8647206482404304	1.67490014061197	1.6328183594214	1.58971847062137	2.30318565870997	3.96273429684919	17.3033400172908	11.6226174256655	1.19304114028616	5.76423433984982	0.487830821945711	9.88991838933222	34.609622182893	15.1666613858876	SRR10969296	GSE144269	0.265
16.96	11.11	88.89	71.93	2	2	2	0	2	0	2	2	2	1	3.0795226481149802	2.46550808636253	2.14016361721851	2.00944083950573	10.7020555650554	1.81808159261293	1.77330735377499	1.61738500445492	1.48474975925409	2.04960265675484	4.37070039466621	17.8148973834092	15.9977672718515	0.920550214438684	4.10691436744808	0.229124723300386	10.540412492024	32.65736288247	13.3622702703919	SRR10969297	GSE144269	0.356
19.85	10.31	89.69	69.84	2	2	2	0	2	0	2	2	2	1	3.695771419397419	2.75268021191958	2.73227760038531	2.44151251360174	14.1908524946931	2.2142965447118197	2.00670275959257	1.72062023939064	1.89833479013183	2.25610517490501	4.01144374051932	14.6924913000803	14.3871018113679	0.939145177121442	4.34850985990899	0.301820290889623	16.2730882484162	29.1601231373249	15.8862764343714	SRR10969298	GSE144269	0.273
14.14	12.53	87.47	73.33	2	2	2	0	2	0	2	2	2	1	3.5186404712252597	2.79046848132294	2.42118044122489	2.2754088464493503	9.64985091281601	2.14495756045805	1.9906111659898305	1.7493734679691202	1.8252890279149696	2.21984414444079	3.89985077101641	15.215066981515	15.0956837946472	0.854321637059103	4.7082030200287	0.303032035631993	14.6665218211654	32.6467275398945	12.6105923990417	SRR10969299	GSE144269	0.324
16.92	11.57	88.43	71.51	2	2	2	0	2	0	2	2	2	1	3.35392572941298	2.5978534603932797	2.64365203487024	2.22682846567991	11.9360131718962	2.16757302610971	1.93326525742757	1.64942717857034	1.73729259182614	2.2630149936617	4.09575154009217	15.3014915648422	14.3628441311346	0.907200821684136	5.32748592255084	0.401453331191646	14.839294238483	30.588617231386	14.1758612186354	SRR10969300	GSE144269	0.319
17.22	9.11	90.89	73.67	2	1	2	0	2	0	2	2	2	1	3.16459804664765	2.62801477391877	2.45626851828421	2.15997597092746	10.9376289334679	2.2014547270928904	2.0860403631206497	1.9075826907060096	1.68071479889405	2.3382135968903	4.40199308123006	17.6544203191263	15.3411561147904	0.975297811991287	4.95529655723505	0.363439044712248	8.89247949739308	34.0185329698209	13.3973846037007	SRR10969305	GSE144269	0.322
15.46	12.03	87.97	72.51	2	1	2	0	2	0	2	2	2	1	4.08049589801943	3.1912124288249304	2.4842644683339796	2.4067377744837097	11.6569682515684	2.16119868545647	1.9721563220063305	1.79766442309113	1.8955390321894896	2.3195486627782103	4.10564386751425	15.2274931468379	15.9219620679893	0.973484430729909	3.99683464067373	0.366676861609899	14.5161968844405	30.6289446187186	14.2627634814859	SRR10969306	GSE144269	0.279
19.21	12.83	87.17	67.96	2	2	2	0	2	0	2	2	2	1	3.8658460338310294	2.70051681513391	2.4504264728657703	2.2712333010204397	14.0835278799107	2.36622174294613	2.18163671509777	1.87303899917975	1.90997894881752	2.64935154327538	6.26242932793217	13.8602220170761	18.192861834098	0.962311292374536	3.57677592993189	0.354680775819704	13.4895811804474	27.7392746094952	15.5618630328249	SRR10969309	GSE144269	0.278
14.22	12.25	87.75	73.53	2	2	2	0	2	1	2	2	2	1	2.9927679428182	2.61669185236848	2.37190050622121	2.1567393975033102	9.435293259576827	2.05280564159721	1.9687013522784496	1.8052791966103	1.8412913313321495	2.32916458685192	3.97170769635937	16.9002507042864	13.2812847369087	0.99061825569557	5.12832205981104	0.367904834978663	12.0578615004178	34.7202064918615	12.5818437196809	SRR10969310	GSE144269	0.313
22.54	7.88	92.12	69.58	2	1	2	0	2	0	2	2	2	1	2.84523279670861	2.48385240829796	2.52629750648618	2.02466375014926	15.113820167392198	1.93792811472118	1.81547780588152	1.6839088570219	1.5562478967422602	2.43315711199644	4.72997153358591	18.4813053868637	10.3206795390986	0.890758368331685	6.89448499938542	0.37309820532149	7.80417021545062	34.0242720505934	16.4812597013692	SRR10969311	GSE144269	0.332
14.93	12.34	87.66	72.73	2	2	2	0	2	2	2	2	2	1	3.0273335006502498	2.53850190513131	2.3637317757649	2.73563165940359	8.98286522622008	1.94448880877958	1.70959866754888	1.69796253622031	1.6143421022610602	2.26790481188254	3.08479330298711	18.2154916350101	11.0947803969048	1.26732935386287	4.74033213477556	0.390149384193872	10.3509975112144	35.720635239424404	15.135491041627	SRR10969312	GSE144269	0.239
15.92	14.25	85.75	69.83	2	0	2	0	2	0	2	2	2	1	3.6842933860444	2.51287164506329	2.36908239602101	2.29083212342785	12.1973632806806	2.23497239083154	2.00698538200943	1.71357601413403	1.8394061842205	2.32593395956875	4.75076918770513	13.1301915796398	17.1712553563223	1.02134597934681	4.43469660531049	0.3108241446796	15.2245514918393	29.3173065484174	14.6390591067392	SRR10969313	GSE144269	0.275
12.99	17.82	82.18	69.19	2	2	2	0	2	1	2	2	2	1	2.88005704384394	2.45952904758196	2.33419807647379	2.77869714196714	9.61763102562106	1.77957810918153	1.62455708278171	1.5813604859434598	1.57199108324897	2.0582265789268703	3.70855381979096	16.2828539020626	14.5317816928492	1.62863833081001	3.97557164207441	0.307910250855577	12.3094729258046	29.987537545578	17.2676798901746	SRR10969314	GSE144269	0.262
16.47	9.9	90.1	73.63	2	2	2	0	2	0	2	2	2	1	3.3482271675967	2.6620231642405896	3.4585436449274396	2.36137191968428	10.6440972915862	1.9620573468110296	1.8888089815813704	1.7116811165714398	1.6302200558463302	2.19101397933952	3.97562378291	16.3387046276621	10.8958004427599	1.11833500978113	6.9460450265012	0.370594883614555	12.1282671302989	34.9224060023492	13.3042230941231	SRR10969315	GSE144269	0.326
14.44	13.27	86.73	72.3	2	2	2	0	2	0	2	2	2	1	3.0530584197194397	2.61066472045722	2.33844905093465	2.26846391268806	11.9784118331379	2.1423292483688403	2.06611808464397	1.84820719290418	1.93514095606386	2.39275382871743	3.93337853795343	15.2828517657478	14.8814301265729	1.1177764862172	4.99730156094321	0.351143031108159	13.8148547916897	30.3751983468025	15.2460653529651	SRR10969316	GSE144269	0.286
16.09	8.1	91.9	75.81	2	2	2	0	2	1	2	2	2	1	3.3024821660957797	2.69238637006603	2.49489682667491	2.29479585130506	8.89486374853651	2.2100331216622595	2.06041983121445	1.8867596046292	1.78556661545358	2.53907355098168	3.93282333747991	19.6717350633577	13.1462695533782	0.859135140194443	6.04409298336691	0.649629801345405	8.44714642845093	35.4752941509374	11.7738735414891	SRR10969317	GSE144269	0.305
12.17	12.48	87.52	75.35	2	2	2	0	2	1	2	2	2	1	3.2483364714915095	2.8081183847321003	2.39954847083341	2.33396705847943	7.19750287918396	2.04661992943714	1.87969581192988	1.78520830667422	1.85010419903844	2.26404401952361	3.14439676108733	19.3009023011823	12.0887786647771	1.19419190043258	5.12168780036229	0.450636296622228	10.5817814019669	34.8821979805368	13.2354268930325	SRR10969318	GSE144269	0.273
14.55	10.68	89.32	74.77	2	1	2	0	2	1	2	2	2	1	3.2234300179471296	2.58268499371347	2.40724423659759	2.17268878914529	8.51038817527058	2.08614398681563	1.92010783952601	1.77232111368494	1.74209201067199	2.2494931027263303	4.27976210476798	17.1856904449895	14.7728010931532	0.936348464993336	5.15238063237122	0.432781156547159	11.0970733510299	35.2808485377955	10.8623142143521	SRR10969321	GSE144269	0.323
16.1	14.26	85.74	69.64	2	2	2	0	2	1	2	2	2	1	2.6942298160188902	2.2926786599411	1.9899116540805304	1.90815523223606	11.9633787211709	1.83537918768405	1.6933259468758202	1.55897017231828	1.6039886870571798	2.18864623728023	3.77680741128749	15.2831555602739	11.7141227211586	1.16043440168273	6.95164020583799	0.46653032797117	10.4470594823252	32.3303534034315	17.8698964860315	SRR10969322	GSE144269	0.29
16.47	11.65	88.35	71.87	2	2	2	0	2	0	2	2	2	1	4.07152389544209	2.99619787357109	2.66205446130128	2.29599084501383	11.3807978466313	2.17781817482085	2.0763979521264897	1.84786287442569	1.78492800409303	2.6011570507995296	4.41580294892657	16.4882612521105	14.2428782211774	1.21922633990903	5.97258977172486	0.497791305864222	12.4231543164372	31.0196681919735	13.7206276518767	SRR10969323	GSE144269	0.27
13.48	16.24	83.76	70.28	2	2	2	0	2	2	2	2	2	1	2.90057853982565	2.49753469925719	2.39068510289795	2.08291051137381	9.29340779775222	1.97235997927476	1.75687001119832	1.66804755344271	1.63235143130705	2.11621893303216	3.53574981518703	17.3727776165516	13.0133411677314	1.1798173486534	5.25585400312659	0.469108467001778	10.6489293984592	31.4529583809548	17.0714638023343	SRR10969324	GSE144269	0.236
19.73	5.04	94.96	75.24	2	1	2	0	2	1	2	2	1	2	3.35505026625795	2.47229748442309	2.0622486555473998	1.85638181927314	9.49904332470202	2.48051109732815	2.33224485411886	1.90503168032619	1.68389594826687	3.3471525615415496	7.18179893154267	9.38181810520017	29.1476466442412	1.16674866390159	6.42233246490009	0.690040970524189	15.3361869073417	21.5030461884981	9.17038112385024	SRR11365252	GSE147352	0.283
20.02	4.13	95.87	75.85	2	1	2	0	2	1	2	2	2	2	2.9394984015395296	2.22626690378467	1.87121571654315	1.69254277772273	9.7921740626972	2.26851006795413	2.00389054326795	1.68409414488884	1.5228399922815	3.08719301996902	7.48698032152945	12.6052191406751	23.0049970939848	0.995244986993365	6.49476134676326	0.669166083202815	12.1414045079235	28.256276105877	8.34595041305067	SRR11365253	GSE147352	0.263
25.43	5.09	94.91	69.49	2	1	2	0	2	1	2	2	1	2	3.94669605520043	2.3911547818354397	1.88426579062988	1.70157081853458	11.3906206044949	2.97579976462482	2.44162242406938	1.7325467826614698	1.54753388127777	4.05321544204492	8.6977051060179	7.94949842011294	27.1210431681215	1.195086013731	8.68252807224268	1.78013958655231	15.1759798145451	20.0753160301096	9.32270378856706	SRR11365254	GSE147352	0.298
20.3	3.3	96.7	76.4	2	1	2	0	2	1	2	2	2	2	2.84252075170445	2.07232668306742	1.7984982870213797	1.63883399567128	7.65809505195811	2.13985309644282	1.88960206984485	1.5237392053392402	1.42756835627473	3.02545218395725	5.98894266282363	15.1971140018912	17.7959192963362	0.782538345827324	8.29734801851442	0.754605327137031	10.1255123639817	34.0903871102568	6.96763287323168	SRR11365255	GSE147352	0.357
22.16	3.36	96.64	74.48	2	1	2	0	2	1	2	2	2	2	2.9220601155040495	2.10819217838247	1.79495908929575	1.6870297493824802	9.95402396383177	2.29321390394806	1.97729034234193	1.53563893030952	1.4324696571613702	3.1246733921581	7.98593603921012	14.4582155210882	16.4262796454606	0.812839783284138	8.60268378969078	0.723801162264604	10.375587680782001	32.8276077703797	7.78704860783975	SRR11365256	GSE147352	0.332
22.15	4.37	95.63	73.48	2	1	2	0	2	1	2	2	2	2	3.3624992549043	2.28705164846542	1.91037309163997	1.75685723338907	10.6364110753117	2.4779007229258396	2.1646990911401103	1.74859582139873	1.55168140648971	3.33792416860392	8.23797621451507	10.7077578513339	24.2214579935195	1.0048200813356	7.4733755112247104	0.842860326451439	13.3042405625486	25.3684636736197	8.83904778545145	SRR11365257	GSE147352	0.269
24.05	4.49	95.51	71.45	2	1	2	0	2	1	2	2	2	2	3.01290917714859	2.23819101896536	1.91381247401988	1.75842907805503	13.7117470475584	2.27630392740957	2.09767584552545	1.72953027934458	1.5107998789601	3.02358916797636	10.4636230514781	11.279168909959	21.7635315042034	1.05195569698481	6.64608075014298	0.565100167801755	13.3662163322852	25.3180586950009	9.5462648921439	SRR11365258	GSE147352	0.249
22.32	3.76	96.24	73.91	2	1	2	0	2	1	2	2	2	2	2.88187582216847	2.13768996897321	1.82264228579979	1.67685999704903	10.7713680675482	2.27391276337966	1.9474352500119496	1.62147727438035	1.45813461014927	3.0474005448911803	8.56828280853948	13.2795751467503	19.2525144566965	0.878630289092342	7.65347179046783	0.635761947438134	11.5142050948289	30.0943610046598	8.12319746152678	SRR11365259	GSE147352	0.261
25.59	3.5	96.5	70.91	2	1	2	0	2	1	2	2	2	2	3.3540597958443397	2.27524742214623	1.7882791854500202	1.63697600911964	10.6999326389968	2.4266542307891603	2.21037359448676	1.53334369656459	1.36981190735271	3.41354474325095	7.93265891339461	13.8308614508668	15.8157626826957	0.850523853855867	10.154553993336	1.0655392698599	10.8171207839251	31.533244452001	7.99973460006511	SRR11365260	GSE147352	0.324
26.23	3.73	96.27	70.04	2	1	2	0	2	1	2	2	1	2	3.6585315180739904	2.18053423140609	1.7520313632935602	1.6727713176281398	11.060048574046302	2.31370772884131	2.29771028843177	1.51695209285995	1.33329316659984	3.57657060584592	8.06603479453763	12.7071771528341	17.8041404252666	0.909459375194862	10.2977489555403	1.26686204818025	11.0827045789944	29.7522396125626	8.11363305688928	SRR11365261	GSE147352	0.298
27.6	3.62	96.38	68.77	2	1	2	0	2	1	2	2	1	2	3.3929080957692404	2.21784130113356	1.74522061684522	1.62174781458328	11.8560867422376	2.4132188529480403	2.3724417006043903	1.49350211408264	1.36152110191694	3.82703431817592	8.68601598451999	12.4456689300503	15.9161098175348	0.88227325245223	11.3593070537222	1.18539572535028	10.8676673168574	30.0677769392312	8.58978498028147	SRR11365262	GSE147352	0.307
28.37	3.39	96.61	68.24	2	1	2	0	2	1	2	2	2	2	3.7857152468897497	2.1692842924853997	1.7492358285399	1.6890958192860002	10.648922086082	2.5103537081336	2.39504222739548	1.48124532258749	1.33736474967368	3.9639615393772103	7.91485219264407	13.1693273198946	13.6376299042579	0.85986650994444	11.9726806232298	1.37943176110562	10.6337411908473	32.2749750159225	8.15749548215386	SRR11365263	GSE147352	0.319
25.23	3.98	96.02	70.8	2	1	2	0	2	1	2	2	2	2	3.59251691753988	2.21380771177386	1.7886041701813895	1.69175398804056	9.88028067807624	2.36054094471625	2.44926820835494	1.5776165690875	1.4377565748776902	3.3788216769452797	6.94059654559113	13.3512683913357	16.365358386845	0.908353034459693	10.2668482400269	1.11330031810069	11.9384137059408	30.6247714269937	8.49108995070637	SRR11365264	GSE147352	0.308
23.38	2.81	97.19	73.81	2	1	2	0	2	1	2	2	2	2	3.28084421597639	1.91432310851912	1.6969103308625302	1.5796123817245702	8.992534088430311	2.22104695622111	1.9774993723530805	1.44461684727807	1.31476595972359	3.5693560136806397	7.45260786709921	15.5978878031856	13.7971257403653	0.71666026638224	9.56130425785356	1.13629929034058	9.04838923887406	35.7394284631802	6.95029707271924	SRR11365265	GSE147352	0.32
24.39	2.88	97.12	72.73	2	1	2	0	2	1	2	2	2	2	3.5420326145824506	1.91840794380687	1.69899363894146	1.56277349565805	9.325159438315849	2.2679675707510696	1.97266948236346	1.42912742915626	1.30310062992807	3.803146963310141	7.69538256441322	15.1539128024915	13.4375318730702	0.746203305630162	9.99333434296918	1.24453070992853	9.36529964034299	35.218261633735	7.14554312741913	SRR11365266	GSE147352	0.318
22.73	2.9	97.11	74.38	2	1	2	0	2	1	2	2	2	2	3.1899490242521	2.13809793522476	1.87353895268009	1.7438854847845102	9.969311569950053	2.1960764121312	2.02296483188301	1.57612893259873	1.4172287729777	2.99304876164976	7.37812952457504	15.2396704434792	14.560462492078	0.787411311888458	8.48293736055936	1.05369462950654	9.53467402449518	34.7701709097842	8.19284930363409	SRR11365268	GSE147352	0.321
23.79	3.5	96.5	72.71	2	1	2	0	2	1	2	2	2	2	3.5240889255502896	2.3560939162911	2.0443798724749698	1.84126832796711	12.3541560663512	2.6478076906735497	2.15774927537884	1.6851004210419398	1.47877639802401	3.16263327899754	9.08877845622884	12.8715694896131	19.3924429216168	0.887805302980022	6.56774739496914	0.962056978827902	11.5600318577023	29.1280198446937	9.54154775336829	SRR11365270	GSE147352	0.332
24.98	3.28	96.72	71.74	2	1	2	0	2	1	2	2	1	2	3.4628082339791697	2.1574439882419	1.91053627982046	1.77384784157376	15.0516510660561	2.3514133605193703	1.9652323341567	1.6549433756254095	1.45766535733894	2.8323043788896	10.6044103242009	12.7698528202471	19.340654566668402	0.835249493937071	6.78739771426089	1.30278233760216	10.1474280004593	28.3806917210484	9.83153302157581	SRR11365272	GSE147352	0.308
39.04	4.12	95.88	56.84	2	1	2	0	2	2	2	2	1	2	7.6059804857189	2.1446935444338404	1.73135791652977	1.57637009339946	16.3709277888161	3.09224695839005	2.8477708766824703	1.60463503288016	1.33731754251475	3.73827291832893	10.6242115576647	6.75214451098054	20.9371677325311	0.986042027302408	11.8010970630556	5.68930598292739	12.4724403861946	21.2228590627697	9.51473167657404	SRR11365282	GSE147352	0.548
24.46	3.85	96.15	71.7	2	1	2	0	2	1	2	2	1	2	3.6912392217957097	2.3128354620211	2.06209368860805	1.8575275051557496	13.8019254389021	2.7390236774697403	2.20488442062634	1.80927193366523	1.55135422397449	3.03791702329683	10.2149922154043	10.2211324713385	23.8666544555362	0.967038273568176	6.7708289969944	1.46991482736514	12.0768427012131	24.7164034335479	9.69619262503226	SRR11365285	GSE147352	0.291
31.34	3.63	96.37	65.03	2	1	2	0	2	1	2	2	1	2	4.9145813531675	2.5357882547285295	2.0629350311915	1.91372218602006	17.499927365096198	2.8770685382952004	2.37184090050678	1.8664057344218896	1.5975528263278702	3.33031033781456	13.2390976381893	9.73983430881191	19.7497292644611	1.02552441707498	7.57125042959474	1.97691453893971	11.8195400974129	23.7136298082164	11.1644794972989	SRR11365286	GSE147352	0.345
23.96	3.3	96.7	72.74	2	1	2	0	2	1	2	2	2	2	3.24033138601134	2.0359494461559797	1.7597254927510602	1.64028009170925	10.8743920435919	2.35871056879797	2.02478052553908	1.50035833620313	1.40438835164312	3.0071284601677997	8.13209507136975	13.5206245939022	18.5320263710068	0.811471305182739	9.35587201867326	0.893001253988553	10.2674968650286	30.7015093386969	7.78590318215115	SRR11365289	GSE147352	0.322
23.86	4.05	95.95	72.09	2	1	2	0	2	1	2	2	2	2	3.46004569065426	2.39980156248697	2.04628263171498	1.86785562420271	13.322098268257502	2.4649399267949	2.11267165261762	1.79229512160551	1.55529569690754	2.8877660771905296	9.93043927928755	12.3947779415782	22.0055631895342	0.970743211261497	5.83019343969006	0.652548787378983	12.6821120936818	26.1914045802482	9.34221747733959	SRR11365296	GSE147352	0.273
29.12	3.5	96.5	67.38	2	1	2	0	2	1	2	2	1	2	4.2694812765229795	2.5401957583953796	2.03572150285243	1.8312581285331595	15.1418963382092	2.74362282569834	2.2739684859036298	1.83001456011358	1.48129724912303	4.03600130574684	11.7407907793219	11.5563315951935	17.205303382996	0.868171303376775	8.34130859223115	1.11515375227723	10.9506957916555	28.1039482975112	10.1182965054368	SRR11365308	GSE147352	0.366
28.26	2.87	97.13	68.88	2	1	2	0	2	0	2	2	2	2	4.92347731910154	2.2883709821217204	1.93123768461496	1.76342930325548	10.4634188023629	2.8309170985416094	2.32368280715626	1.6285648986046202	1.42379749337517	3.29841271802221	7.76585619105304	13.4888358735378	13.9106581457538	0.734557905536533	10.5339167768864	2.41473936637041	9.41276571197831	33.4049246591429	8.33374536974087	SRR11365312	GSE147352	0.416
21.23	3.64	96.36	75.13	2	1	2	0	2	1	2	2	2	2	3.15093172600738	2.31852202393554	2.0479707094733404	1.9243701665027	11.3541264523842	2.36335446269567	2.063226192107	1.7412005961053898	1.55221941327621	2.8493505523107405	8.63621310915507	13.05288903238	20.8038983432664	0.955380621023357	6.20120193380748	0.586329430353137	11.6009762468065	29.2221065296627	8.94100475354544	SRR11365321	GSE147352	0.276
28.16	4.31	95.69	67.53	2	1	2	0	2	1	2	2	2	2	2.7617917996896297	2.06120710825935	1.82043337182508	1.6982699612818302	8.16436151591312	2.11659342783842	1.8385123025556105	1.56732834159774	1.43502818954662	2.69386518133795	5.9012960726131	13.0293249264521	12.217360788378	0.602144982707387	22.8998235274813	0.658675471590253	8.14324868227854	29.3860090215885	7.16211652691074	SRR11365328	GSE147352	0.269
22.25	3.98	96.02	73.76	2	1	2	0	2	1	2	2	2	2	3.26637352657528	2.4562112441651403	2.11106690634445	1.92235189725238	12.9845716106805	2.4972453024335097	2.19042719162489	1.87777682887965	1.60022412511014	3.07974146460344	9.91158096567966	11.8318944181902	22.4554127350503	0.990689168277522	5.61901139495746	0.643369614488842	12.568528659334	26.384614983822	9.59489806019997	SRR11365329	GSE147352	0.269
30.22	2.91	97.09	66.87	2	1	2	0	2	2	2	2	1	2	5.07114349718052	2.2445605994283797	1.81898704843319	1.72454103046064	12.5316579550429	2.78456111440122	2.544686767773	1.4837397327291	1.29958544686768	3.43847362051652	8.56419721407247	12.5116320770175	14.9367719968631	0.883058852384177	11.2174958804671	2.97636897824248	9.56504533804903	30.5381310562802	8.80729860662402	SRR11365331	GSE147352	0.372
33.7	3.8	96.2	62.51	2	1	2	0	2	1	2	2	1	2	5.74158501674577	2.21208398039986	1.80690079560598	1.6332063107956698	15.5728383820114	2.7953274000711	2.6485550406742404	1.63372604294651	1.3533825207840902	3.32347921175343	10.3083391658026	10.0739310981716	19.2696119163328	0.941064154389015	10.2699644644025	3.54180814521237	11.4454366864225	24.6856446377855	9.46419973148109	SRR11365335	GSE147352	0.489
25.12	22.97	77.03	51.91	2	2	2	1	2	2	2	2	1	1	7.073185295957919	4.09218714707417	4.2157679795832	3.1157427960942203	27.3848374626467	3.4233967593782504	2.97489699433761	2.3275255534526003	1.81606706596776	9.794040599938212	22.4828041057226	0.96411257760548	41.2445698884247	2.01079660678073	1.79138504521955	0.364820407092836	14.1351679082678	2.74991496179123	14.2564284990951	SRR11262284	GSE148036	0.38
31	22.95	77.05	46.05	2	2	2	1	2	2	2	2	1	1	7.17772341157308	3.67114647077528	4.2667376167269095	3.1722464130202	34.136366881031	3.4479133544020404	2.9218878772737003	2.1712016301209	1.84284129033933	9.15190883782503	25.2330018951686	1.03702069108752	38.3746982008879	2.20073210623329	1.8361068563566	0.301150081777824	12.7021729536073	2.79771022092993	15.517406993951	SRR11262285	GSE148036	0.444
26.39	24.41	75.59	49.2	2	2	2	1	2	2	2	2	1	1	7.485715570854611	4.367813963087371	5.4876814575607895	3.5276156810553903	29.674305754915	3.62326413923664	3.17280355817556	2.2599759489769102	1.68171950262802	9.09718703573125	20.7327318745378	0.758901815093096	40.2270884022709	2.67534058629664	1.34805624023423	0.316076784563704	14.9438563484598	2.09319832925172	16.9047496192922	SRR11262286	GSE148036	0.4
23.35	25.62	74.38	51.03	2	2	2	1	2	1	2	2	1	1	6.727559453148	3.75829668697173	4.35548337570464	3.35403275788126	26.548188341012203	3.905778406363899	3.3746022228466295	2.31749305276404	1.83417784655179	8.517640668924379	18.6635473808755	0.854173389265354	41.2607561579004	2.4080348499516	1.48461869420243	0.365440464666021	16.4703667849844	2.76473593632355	15.7283263418307	SRR11262297	GSE148036	0.391
21.43	25.17	74.83	53.41	2	2	2	1	2	1	2	2	1	1	6.55247660497927	4.05616141261427	5.73239811156114	3.7327802892523905	22.8208187956592	3.5052108458287203	3.1553712669190497	2.3951583698918797	1.93160088355206	7.607874998496681	16.9527134124339	0.780091039577893	44.2192808247555	2.27050996597376	1.55149509653242	0.441699654926321	16.0066341818065	2.6317547972191	15.1458210267746	SRR11262298	GSE148036	0.372
27.4	21.72	78.28	50.88	2	2	2	1	2	1	2	2	1	1	7.33210018165142	4.10210291536475	3.6506569854040096	3.27611271074503	24.9065555467554	3.95724165770332	3.0544775413953196	2.6914301919475494	2.17355758298864	8.04490954474731	18.4172467012132	1.37253549198172	41.0024376782265	1.98131624403357	2.78735984627807	1.10922024959372	14.5199000398614	4.84661024744734	13.9633735013645	SRR11262292	GSE148036	0.471
40.46	17.2	82.8	42.33	2	1	2	1	2	0	2	2	0	1	8.61646234676007	3.792499547074101	3.6003381846729905	4.56984117398394	29.5714717072287	4.587475089075429	3.706020894981579	2.5351772450027203	1.9277734162691	8.79702880608732	21.9410495698662	1.19268204889103	41.9649177056634	1.17383878378803	5.67556729099074	1.58005609495073	11.4513904155423	4.60850700945304	10.4119910808545	SRR11262293	GSE148036	0.783
32.37	20.04	79.96	47.6	2	1	2	1	2	0	2	2	1	1	6.9323225337687004	3.83952097905159	4.701293471613781	5.47665110532233	25.9347123860881	3.50274063911979	2.6976192768914697	2.25016288763192	1.8833687038146296	8.77529760602078	22.1533997098114	2.33539300545354	35.9642517636464	1.18414469405113	3.44624005603642	0.881447941161755	15.8930805023265	7.16615800270176	10.9758843248111	SRR11262294	GSE148036	0.453
26.39	25.12	74.88	48.49	2	2	2	1	2	1	2	2	1	1	7.11066178581874	3.9421616849876497	7.011299759474451	4.35643723031023	26.367930638895196	3.4337326066372205	3.14325894091298	2.43396899210312	1.94784294923589	7.8434567301079	19.2718851171587	0.588197583100939	44.0597920740242	2.22564135440374	1.33826970542039	0.315067688132406	15.9780320757338	1.78422604737635	14.4388883546495	SRR11262295	GSE148036	0.417
26.05	24.71	75.29	49.23	2	2	2	1	2	0	2	2	1	1	6.843843847832531	3.9715439757411897	6.08675208963966	5.41453430223369	23.8222242293271	2.9817461192406203	2.57995619493652	2.11786457620793	1.8413268497943205	7.20777918422699	19.7234835702955	2.31054758596135	34.4833816468763	1.51158063667596	2.21768461663137	0.394169427756861	20.058135672931	7.11976001764264	12.181256825229	SRR11262296	GSE148036	0.298
45.67	9.61	90.39	44.73	2	1	2	0	2	1	2	2	0	1	4.644643404360769	2.02273866247457	1.6976003487022702	1.44569836147548	24.843045259386	3.7953453999953504	2.0430943786141103	1.39027328655206	1.2108332236263502	13.0365086406696	25.3230623176395	3.42209824812204	18.0040784577543	0.882743786326876	12.5997346678867	2.31507247948323	12.4925174794998	13.0010522553783	11.9596403079092	SRR11853682	GSE151243	0.716
40.61	8.03	91.97	51.36	2	1	2	0	2	0	2	2	0	1	4.04418200341183	2.19094288500784	1.8993390530595	1.71417823061057	26.619559201992697	2.4674337666799704	1.72994353845267	1.42844561675515	1.2890585501787999	15.102403828904	30.7075790760344	4.47236607152567	19.1420225804136	0.977969850732635	4.66800354083157	1.31574082330859	13.1264150820285	12.7882091178588	12.8016938572662	SRR11853683	GSE151243	0.616
39.63	9.38	90.62	50.98	2	1	2	0	2	0	2	2	0	1	4.05212731442142	2.42218313200893	2.15534460573449	1.89303063677075	29.1750076696764	2.13018365288479	1.68986697801507	1.4657358585513	1.31510120662219	14.3793741985464	31.175621353501	4.55372260227857	19.6542848502107	1.07030196268016	4.02447665909497	0.500327812398593	13.8750736750088	11.0450703416975	14.1011207431297	SRR11853686	GSE151243	0.541
44.79	7.17	92.83	48.04	2	1	2	0	2	1	2	2	0	1	4.93738857859955	2.31024026628032	1.87688844125837	1.6591892022901005	22.8519569772014	3.64304218797968	2.19821294884983	1.3386187247198	1.22659140728932	12.820126138450698	23.074146698845	5.44345802447854	16.525706774694	0.919022582313394	13.2460998103775	1.89245388726082	10.8794819858645	17.066992759869	10.9526374762972	SRR11853687	GSE151243	0.68
39.16	11.16	88.84	49.68	2	1	2	0	2	0	2	2	0	1	4.77793073019082	3.1467551514510297	3.33191136363892	2.63934834017867	31.5315964292428	2.10278927422142	1.70929011445918	1.5840142091916298	1.343705082735	11.5148029296328	29.6370970011561	3.2775757084528	25.1066914778529	1.4185379186747	2.39499993808461	0.281546173685058	14.2460562709598	8.25534808270545	15.3821474284286	SRR11853688	GSE151243	0.528
45.76	8.8	91.2	45.43	2	1	2	0	2	0	2	2	0	1	4.09934932355528	2.4096081686539303	2.1699083526504	1.83393386214958	34.8423310313671	1.9525775954139	1.58283021226482	1.3812893788638705	1.09301361661626	17.5399737273212	37.0342061051625	3.0378863978313	17.3494655021911	1.06625404108417	3.6541928578635	0.327673256686157	13.9846734891719	7.56335235622075	15.9822959937887	SRR11853689	GSE151243	0.574
40.06	10.25	89.75	49.69	2	1	2	0	2	0	2	2	0	1	4.4614693812973	2.52956244352412	2.71485347746591	2.0931313070538704	30.6963622567846	2.33112387981375	1.72477763404631	1.4789856792203302	1.31252458198098	11.7562314277215	29.4792702115994	3.76350077338314	22.3752891828884	1.33692759618256	3.65484824306073	0.969403447461208	13.9051836729236	9.99881875197803	14.516758120523	SRR11853690	GSE151243	0.543
46.94	6.77	93.23	46.3	2	1	2	0	2	1	2	2	0	1	4.4025325878152195	2.02836558417808	1.6811698041567	1.54302084998075	25.7016046944902	3.3855074453491096	2.02461153651026	1.28517140445359	1.13629659979814	14.8947740438709	28.3036174047374	4.78018795056643	16.0998111912118	1.06108393408857	11.3309946790251	1.69552437349811	10.4629033642293	15.0738070717473	11.192070030896	SRR11853691	GSE151243	0.683
34.97	9.7	90.3	55.33	2	1	2	1	2	1	2	2	1	1	5.23033102505806	3.48079642695377	2.7274046133758905	2.49329167880237	17.1357600309197	2.8890909352667795	2.60093490132151	1.7777743324071398	1.6019127713367798	7.19404462763972	11.2766464147453	9.70563638478281	15.5031873238111	1.15629794139312	11.973482352029	0.907625762216228	13.4833489330357	22.2644121865983	13.7293627013885	SRR11853692	GSE151243	0.328
62.37	6.17	93.83	31.46	2	1	2	0	2	1	2	2	0	1	5.24977486958421	1.67955282971615	1.30378485525047	1.11611400923967	30.307722639327697	4.77990504558558	2.22626006426208	0.8869871955410858	0.726598425952075	17.2892699380292	31.2082271526306	1.56044333174529	12.055200109991	0.687017124269525	19.4469757284502	3.06098849038485	8.59879841280499	11.3647724135873	12.0175772361363	SRR11853693	GSE151243	0.881
56.46	8.19	91.81	35.35	2	1	2	0	2	1	2	2	0	1	5.532948480557669	1.8171223178303	1.40442217623353	1.23428820389936	25.009585012525896	5.1683912427840095	2.3873216425226	1.04868750680754	0.9808299749482629	12.6683367824856	22.7779242253589	1.92246944026282	16.2447523958703	0.803779364252896	19.7641056252573	4.04852522444605	10.3597018859786	13.3204725730307	10.7582692655424	SRR11853696	GSE151243	0.914
42.65	8.68	91.32	48.67	2	1	2	0	2	0	2	2	0	1	3.809403880688539	2.20018834041435	2.09211160264553	1.7972274539003998	31.3556129823486	2.0039639087206	1.6736016819237	1.43324865314704	1.28399982479961	16.6730541807192	35.3197198446989	3.22967149107676	20.4515560228461	1.02643294836622	3.27457519453708	0.522306736103125	13.6579542529831	8.45262933088006	14.0651541785086	SRR11853697	GSE151243	0.562
56.62	6.8	93.2	36.57	2	1	2	0	2	1	2	2	0	1	5.32571362352181	1.68986307484476	1.36699825852577	1.19263623575462	23.8946789002638	4.778055922460941	2.3952513441970695	1.01033403471575	0.9331855458711608	13.9985342860117	23.5635804065532	2.71568426508478	14.8722532764306	0.71961823533641	20.2966466820406	3.51599932609566	9.68415562897917	14.8552983582703	9.77676382120931	SRR11853698	GSE151243	0.868
44.97	6.8	93.2	48.23	2	1	2	0	2	1	2	2	0	1	4.56647070121582	2.00543581478743	1.7122923880352	1.5514497830931802	21.4938940971086	3.72159100053972	2.10930215340243	1.26571005196536	1.1870591984480099	13.8415845196235	23.9751760757982	5.04977769860373	16.2577816220114	0.823314657082792	12.9864150935297	2.06697909411779	11.5119177801411	17.0900033589349	10.2386346197804	SRR11853699	GSE151243	0.672
44.07	9.58	90.42	46.36	2	1	2	0	2	0	2	2	0	1	3.9516188786789304	2.56481431306173	3.36018101449067	2.18250303847332	36.3218934858892	1.7077381261771003	1.43634909874292	1.30198167073455	1.1369806809498	13.8634008561915	35.3807840048148	3.43676980811442	19.2068124690222	1.09252195001062	3.31142020109042	0.313982510797989	12.6472553635913	8.9520418820364	15.6584118105218	SRR11853700	GSE151243	0.542
39.28	8.47	91.53	52.25	2	1	2	0	2	0	2	2	0	1	4.09181287827474	2.46105272357812	2.04437695282627	1.85144317958354	27.466515174689196	2.2764218760242096	1.74885834771779	1.49835033976446	1.40155570607643	14.8129656739572	30.8893029049724	4.77842551261808	20.1841218154302	1.06353568521179	4.27818238440483	0.844337844408871	13.1726319585207	11.5441646497041	13.245297244729	SRR11853701	GSE151243	0.56
23.75	6.27	93.73	69.98	2	1	2	0	2	1	2	2	1	1	3.16213546034368	2.349569711441	2.3815772908358	2.06299518392622	14.7377832404047	2.07174392229413	1.77588719675486	1.63494715548642	1.47778994065795	7.33144275231041	15.0109833339382	13.2440434893059	14.7906762275397	0.80352320589535	4.21518795483704	0.56261567724155	9.99312607671896	31.3488259894073	10.031018045116	SRR11853702	GSE151243	0.319
25.45	5.8	94.2	68.75	2	1	2	0	2	1	2	2	1	1	3.2229743215182	2.43419013202315	2.24925580388044	2.12345374943203	14.938171209695598	2.10169052482282	1.81526525655126	1.6606932807901895	1.5592023406613502	7.80535396557801	15.4018144024167	12.9905774711169	13.5143345438555	0.81426114776195	4.43669294834551	0.539477220125612	11.6500100375265	30.1305303319182	10.5223018969332	SRR11853703	GSE151243	0.312
41.44	10.81	89.19	47.75	2	1	2	0	2	0	2	2	0	1	4.55302236149495	2.6489598457286703	2.87969414811617	2.0964532168824	33.577895250214404	1.90540790528458	1.64855062308352	1.45705684831294	1.28619237948954	13.6745390639452	34.0747942535657	2.0783782056242	24.3281491623802	1.43885134112249	2.15609030751789	0.383738546436065	15.4909487268336	5.82100648946513	14.2280429670548	SRR11853706	GSE151243	0.571
46.04	7.48	92.52	46.47	2	1	2	0	2	1	2	2	0	1	4.72519585632015	1.98428825899728	1.8023753523684296	1.56436452622659	22.619783650104605	3.87054026944296	2.18468429517666	1.29479186482887	1.19005413070923	12.650134894419198	23.1559519549001	4.33634164827691	17.2674106182309	1.04413432647011	13.1785602688346	2.3173792087847	12.2603880931709	15.6375793210154	10.8022545603164	SRR11853707	GSE151243	0.699
37.88	12.18	87.82	49.95	2	1	2	0	2	0	2	2	0	1	4.76649742146837	3.05996381287911	3.0492602591854103	2.40761637552621	30.5999797315685	2.11110516469239	1.7881766724018002	1.6210190466322	1.44566295420359	10.8081980111886	27.9871706674806	2.62668738069313	26.5269001398652	1.43726337945393	2.9274887583885	0.301256964787674	15.8841578700392	7.28495150275402	15.0241233365376	SRR11853708	GSE151243	0.558
41.69	8.92	91.08	49.39	2	1	2	0	2	0	2	2	0	1	4.093300145699129	2.29594161494366	2.01969518468216	1.86104014027521	30.887666738765997	2.25114489652287	1.66648184360455	1.49179660093919	1.3475248166134297	14.2915805226503	32.4922171404099	3.26018085883238	21.1766256156283	1.08954543707551	3.40359411632287	0.893422865959117	14.4223663187486	8.80904403972965	14.4530036072937	SRR11853709	GSE151243	0.554
39.99	10.53	89.47	49.48	2	1	2	0	2	0	2	2	0	1	4.66382858873613	3.0595582836073603	3.0455876978374703	2.54208778669039	32.0854061025754	2.06608198833847	1.64774676804469	1.51362914465368	1.26808212916198	11.3123744742869	29.4876166095613	3.53218675415994	23.0680401768497	1.37064094036633	2.79113962964412	0.44335388381803	14.1966027421762	9.09177291248624	16.0186463509382	SRR11853712	GSE151243	0.525
36.7	9.66	90.34	53.64	2	1	2	0	2	0	2	2	0	1	4.273223281561839	2.51396678964747	2.15985733783636	1.97843020700847	26.846012754139103	2.12952723786879	1.7470801744091398	1.52646743997352	1.3820120368433202	13.3227731452424	28.8405026850468	4.59447489342856	21.7189835575486	1.11642584288324	3.03703703703704	0.451641477052538	15.247301112772	11.6562032884903	13.337430105741	SRR11853713	GSE151243	0.529
25.07	6.2	93.8	68.72	2	1	2	0	2	1	2	2	1	1	2.9076932918248097	2.17887756407523	2.03942598831507	1.89411062305429	15.647682203931902	1.97684336219029	1.7239541131818	1.56723101198345	1.4633886306452302	8.45302571538232	16.853915802433	11.4993124181863	15.0972482858463	0.802907793625173	4.06244032333948	0.438793483282	10.5971880090853	30.4423247413167	10.2058691428858	SRR11853714	GSE151243	0.342
24.1	6.32	93.68	69.58	2	1	2	0	2	1	2	2	1	1	3.13342961845685	2.37030062948268	2.1925681121177303	2.04045469635494	14.0328629025802	2.1181659712148	1.8176752586728704	1.67185987205394	1.5778164199226898	7.802404139192849	14.9039067591099	12.7293898960548	14.2190220816819	0.83594175649257	4.78415075795614	0.560000854636939	11.1587808604057	30.7222750435331	10.0865319901289	SRR11853715	GSE151243	0.329
64.85	6.28	93.72	28.86	2	1	2	0	2	1	2	2	0	1	5.65727486621886	1.6283151846259698	1.43315211302172	1.12242774751511	28.5596453132586	5.49924506356938	2.40373893604648	0.7860942310052129	0.6785357967913871	14.6840737756959	26.5138733708754	1.62034739718894	11.6876520009434	0.668030473287852	22.8151615171762	4.41785839674821	7.92960708923329	13.5010452649338	10.846424489613	SRR11853716	GSE151243	0.925
47.44	9.03	90.97	43.53	2	1	2	0	2	1	2	2	0	1	3.902708216991541	2.30587593824615	2.00741802575862	1.6907118578482898	38.622212743878	1.94332927327972	1.55637831491652	1.2767183040994798	1.0339945211262	17.645843135358103	39.3427609931035	1.7718913843884	17.8285233065778	1.07993355269884	3.82687641615536	0.333445837863748	13.6317012114209	5.01257155672922	17.1722957410622	SRR11853717	GSE151243	0.609
37.51	10.25	89.75	52.23	2	1	2	0	2	0	2	2	0	1	3.9636351075648	2.2979322732292005	2.37971873924046	1.88777426043975	28.749725614206294	1.98894879877521	1.68553660947185	1.57355377794417	1.37699883782992	13.0236590195207	29.8177121063859	4.00306710860373	21.8119122396803	1.07248495979992	2.92133178491901	0.473105960132046	15.3150361878693	10.5728315698202	14.0125180827896	SRR11853720	GSE151243	0.54
44.63	6.54	93.46	48.83	2	1	2	0	2	0	2	2	0	1	4.12765160634513	2.02402161410267	1.77481743038279	1.56541743573282	25.6698499317872	3.00992429714041	1.88235294117647	1.2585399780648998	1.16865955113287	14.6847497525613	28.1440375024081	5.67887492775649	15.2329986942655	0.837489564826509	9.70824325192114	1.44326476443265	10.6294282595201	16.3696298991802	11.9560331356894	SRR11853721	GSE151243	0.656
40.88	16.56	83.44	42.55	2	0	2	0	2	0	2	2	0	2	3.63263305372486	2.32160128286718	1.94515455169761	1.81008436194017	40.592367275860795	5.095034522598191	4.6290603453338495	1.31618529185108	1.2664478217984398	5.986593654457621	21.0727739736289	3.73476459356868	27.7983466834787	1.32083138065234	3.10095730310683	0.458695253516923	10.2250567226362	9.30155347509298	22.9870206143184	SRR11856162	GSE151282	0.616
47.1	15	85	37.9	2	0	2	0	2	0	2	2	0	2	3.1667394125349597	1.99660937586398	1.62225247090852	1.50731007740082	46.8152015727225	5.1922902713087495	4.4012230717737	1.12177658351677	1.08377618115957	5.906768424606851	21.3676008099386	3.15163052494232	23.2750273254261	1.13478464975804	3.34070247228925	0.458502413696951	11.110888873463	8.28457504697385	27.8762878835119	SRR11856163	GSE151282	0.652
47.94	17.49	82.51	34.57	2	0	2	0	2	0	2	2	0	2	2.97885749259194	1.7321221890282	1.41398471728183	1.33520781951607	48.9040921568509	6.265308472152371	6.27342855238361	1.00664755821916	0.9563515388763992	6.9881168079601	24.8554654074482	2.32055287966238	26.3170525366579	1.3206280255302	2.91990177707857	0.355003623970077	8.78685480606306	6.39164087062548	26.7329000729642	SRR11856164	GSE151282	0.754
57.39	15.46	84.54	27.15	2	0	2	0	2	0	2	2	0	2	2.41624122904552	1.2905072604340602	1.05570827675289	1.07049410695951	58.8525722613094	5.77333440579888	5.0542699111903895	0.733732038173465	0.70936498999295	6.59660943170366	27.0596724491788	1.68294168790996	20.594890964258	1.0196778906153	3.8532468223785	0.34612268073554	6.69746204302284	5.19278654782254	33.5531989140785	SRR11856165	GSE151282	0.755
57.26	19.42	80.58	23.33	2	0	1	0	0	0	2	2	0	2	1.38152433024053	0.6133903498049879	0.5151089099818951	0.47378603187445795	56.0813502281445	10.2977108614641	12.7588419170341	0.329962561224249	0.322641090328337	14.8088537678895	20.5964511257295	0.823247496689761	21.7876408635536	1.29332007996694	2.35185205867717	0.60024843857226	5.97481115814319	3.00000124095191	43.5724275377156	SRR11856166	GSE151282	0.703
58.38	17.82	82.18	23.79	2	0	1	0	0	0	2	2	0	2	2.8451025417304	0.78234235418241	0.708476774933892	0.6914402327678422	61.7568569039979	5.53870154776986	6.17720681023604	0.4936946540547581	0.479091903626715	8.525085699891571	21.6792254446684	1.3550580721789	17.7428030413661	1.86823992133727	2.74212155728847	1.01030014505875	7.10568844495069	4.58882171402981	41.9077416591217	SRR11856167	GSE151282	0.721
58.2	15.84	84.16	25.96	2	0	2	0	0	0	2	2	0	2	2.03194602706489	0.966840817626279	0.8411289354770101	0.763420456341261	62.1676150507303	5.32362492232123	5.65489593123631	0.545028736690641	0.5471675021714411	8.33916542994533	25.5294221094183	1.66853220972982	19.179802703968	1.471877829506	2.35474311353196	0.234797012279313	5.67006266798799	4.6760965709655	39.2146657826131	SRR11856168	GSE151282	0.777
51.62	17.5	82.5	30.87	2	0	1	0	2	0	2	2	0	2	2.14365715061479	1.23334529304527	1.05649509328575	1.00849462782669	54.026584500213296	6.362485939257589	7.219100306427209	0.7367344168185871	0.7340677242930841	9.437909700942551	23.2326868832329	2.1059024179149	22.4459887486409	1.30890084088212	2.21099753081032	0.364256994522205	5.99005778412955	5.99454281201551	36.3466659878516	SRR11856169	GSE151282	0.67
36.99	12.78	87.22	50.23	2	1	2	1	2	0	2	2	1	2	3.42108853442356	2.65558558052456	1.96357182738178	1.91874456139788	36.9416798416027	2.06537901969304	1.75456899902205	1.56700529787202	1.37542892585387	3.22034034327826	7.05643126496683	6.26324650659229	21.3282518740079	0.958909451239093	7.45520272316063	0.340051013386426	8.4637722380747	18.6552100632162	29.4789248653559	SRR12401392	GSE155800	0.381
35.04	14.24	85.76	50.72	2	1	2	1	2	0	2	2	1	2	3.67091751366843	2.5589034004055295	2.07979403777607	1.91748685043603	36.2535023722268	2.18275182974536	1.8928842523550296	1.6572356707356202	1.4405928876337502	3.3798839363690494	8.90094432054644	5.87937518079259	22.4850000466562	0.985494601883042	5.29827278919817	0.397860348801403	9.93414483936286	16.4900342456167	29.6288736271427	SRR12401393	GSE155800	0.389
39	13.2	86.8	47.8	2	1	2	1	2	0	2	2	1	2	3.89518674684915	2.79048869841709	2.071035229603	1.7365959309693302	39.073062832653605	2.0499527660653003	1.76827722863529	1.49040344692519	1.3119513375267902	3.3970415428215897	8.37977690952519	4.93121895520101	23.1491221904853	1.06982494506849	8.9573786811599	0.389907120529002	8.87660891417089	15.7903166151822	28.455845668678	SRR12401394	GSE155800	0.38
43.45	15.43	84.57	41.12	2	1	2	1	2	0	2	2	0	2	3.54632236520818	2.4791502353691	1.80207238324073	1.62588551637533	44.79320509925	1.95330929781848	1.68725530422979	1.43196171660402	1.19002995176737	3.4388365517983503	8.64157522111334	3.8595188138532	19.4904990455284	1.05370351534133	10.2866489886386	0.300889184311184	9.57582194551351	14.0884500658786	32.7028932198218	SRR12401395	GSE155800	0.559
23.91	17.74	82.26	58.35	1	1	2	0	2	0	2	2	1	2	3.86379053375574	2.9372004872438904	2.4159176061834304	2.02896718397833	23.7863275086131	2.1978249082770698	1.9063052373855096	1.6752047810198605	1.53673901573817	3.51075753781368	7.67731399798394	8.94045090145027	23.2472881102436	0.964254490227956	5.09303900670844	0.414155207278237	10.7568485779982	22.3950233281493	20.51162637996	SRR12401396	GSE155800	0.269
24.73	17.35	82.65	57.92	1	1	2	0	2	0	2	2	1	2	3.988655351864379	2.9469949871077996	2.6218769246033395	2.20782630685482	25.645728998909803	2.30958450952183	2.15083687349435	1.86613170003957	1.6161525719658	3.5132594204985295	8.03482599137115	5.80869970347435	32.2283587232411	1.11148587984645	3.80569562200017	0.302470723551708	11.2445584388483	15.038242588072	22.4256623295948	SRR12401397	GSE155800	0.267
25.38	16.66	83.34	57.96	1	1	2	0	2	0	2	2	1	2	3.85047347984891	2.6136183651626297	2.10510148739387	1.9425152747047	27.4998680111927	2.35935992627825	2.0493062188326396	1.86752163416542	1.6397809465757298	4.17924559997312	9.61679145579846	6.04609650065888	28.919085469644	0.996190858300169	4.7620878084642	0.415269721107402	9.71265065089355	17.1632405212914	22.3685870138419	SRR12401398	GSE155800	0.301
27.2	17.69	82.31	55.11	1	1	2	0	2	0	2	2	1	2	4.1060193188707	2.6970125119512898	2.3010862157148395	1.98449096318578	28.7632739788102	2.40908820324298	2.21470892310234	2.05422452993623	2.02834778826751	3.85296179353762	10.1239990859899	4.98621692182783	33.1792966983815	1.12902127990588	2.86977300461381	0.290854550846675	10.758944415544	12.588666274485	24.0732277684054	SRR12401399	GSE155800	0.27
25.15	16.16	83.84	58.7	1	1	2	0	2	0	2	2	1	2	3.74640250658671	2.61905869415611	2.294046856569	1.9912193132171896	25.7393870217108	2.3105061716467996	2.15247289282004	2.1110860643273	2.3380576338422596	3.4197208834119905	8.40905833452774	6.31479623524915	28.0374802923893	1.03112608093259	5.5211170034876504	0.435359036835316	10.3583201949262	17.6921790645454	22.2005637571067	SRR12401400	GSE155800	0.291
31.33	17.54	82.46	51.14	1	1	2	0	2	0	2	2	1	2	3.8233514381374705	2.62865264120353	2.10090912067404	1.9425375586769096	34.6605743333782	2.2649801186695298	2.0080204403602497	1.82867010330531	1.69673422317294	3.866521634210201	9.96467828369452	4.72051934567491	28.6837323603688	1.05055420646222	3.6226592691607	0.305426104592066	9.51102711960622	13.0122679889668	29.1291353214737	SRR12401401	GSE155800	0.4
25.7	13.52	86.48	60.78	2	1	2	1	2	0	2	2	1	2	3.4290478618898397	2.5831474433917405	2.1989941706302	2.03628987960808	26.553640956613304	2.0808109542658704	1.85774302435708	1.75066116686846	1.5559248299237098	3.1368277173177703	7.42379849094928	9.40791216367058	21.544399936612	0.9851743806079	4.4478014891552196	0.400107805861539	9.05580804079041	22.7451860402976	23.9898116520554	SRR12401402	GSE155800	0.235
27.44	16.07	83.93	56.5	1	1	2	0	2	0	2	2	1	2	3.604102703404661	2.62894219210364	2.20587622073774	1.82153073393785	28.2141278538486	2.33978952735989	1.96485609680836	1.76851345507054	1.5109328777421498	3.8425017483788	8.67051472095251	7.0007340219158	26.2673793987693	1.11068478525093	4.51244739112405	0.398707358808025	10.2813115160412	17.6746757672674	24.0835450398707	SRR12401403	GSE155800	0.313
35.54	12.69	87.31	51.77	2	1	2	1	2	0	2	2	1	2	3.45824824390305	2.9097435462793	2.13652257871655	1.86725247136356	33.483525960914	2.03332718665996	1.73759965914596	1.5063549348815302	1.35219178537191	3.1995152908999103	7.02366617822785	6.4851996164285	22.4933522293089	0.958470480002841	8.84459969593824	0.369708849984362	8.85800407630644	19.7856673949331	25.1813314788698	SRR12401404	GSE155800	0.385
39.46	12.01	87.99	48.53	2	1	2	1	2	0	2	2	1	2	3.35439657229881	2.8807009967155	1.9337644478287104	1.84000272761368	36.019729738944605	1.96751866710612	1.6637306936094298	1.4009705758674398	1.27606859948403	3.36496607530487	6.83401546157344	6.40234197362437	20.0572987721692	0.916552978626648	10.9395179627103	0.308321964529332	7.92417007730787	20.2406775807185	26.3771032287403	SRR12401405	GSE155800	0.38
30.54	23.11	76.89	46.34	1	1	2	0	2	0	2	2	0	2	3.5292189676497996	3.35623716455512	2.2873917075384904	4.09745768774053	28.1022595585452	1.7973199526055903	1.56463991821732	1.65984494067244	1.3206445327995602	4.66790745343473	10.7325994937183	6.44234346503768	23.285575654771	1.5249589589225	6.56201950719487	0.386475566575002	12.0875404231849	16.363877607832	22.6146093227637	SRR12401406	GSE155800	0.462
26.37	18.06	81.94	55.58	1	1	2	0	2	1	2	2	1	2	4.04348324835681	2.61019083717945	2.2809423973874905	2.10142999748609	28.3844372145924	2.26275929229891	2.16842680751048	2.09911134650164	2.1695251158715303	3.93658123454741	10.7015077242928	4.11933778863032	35.175184541398004	1.19196092107626	3.50491234970702	0.298051306356433	11.2563229019448	11.6166718174167	22.1360506491777	SRR12401407	GSE155800	0.256
25.6	17.97	82.03	56.43	1	1	2	0	2	1	2	2	1	2	4.03154924083115	2.6781502002304	2.35729393335406	2.1412767202443	27.9594784866605	2.41166395426092	2.23526615100481	1.9663417875058704	2.0346090783306203	4.06909625078477	10.075556916575101	5.0527849183856	32.4887421048329	1.20551896121135	3.4289151305379	0.280486599719147	11.0767196122233	13.6262317802664	22.7650439762483	SRR12401408	GSE155800	0.252
25.46	18.89	81.11	55.66	1	1	2	0	2	0	2	2	1	2	3.8380077667509105	2.6494483141219303	2.29217777229859	2.0027121987302	27.3003760093694	2.42865068113173	2.00382173457437	1.9513037046168995	2.0168896011835	4.40078900326697	9.20323013809099	5.20427577754021	33.7817992150306	1.08904335087985	4.16739109258225	0.35721904296863	10.9557859743744	13.0425025308667	22.1987528776664	SRR12401409	GSE155800	0.28
27.89	19.01	80.99	53.11	1	1	2	0	2	0	2	2	1	2	3.7518057116047103	2.7322114256787597	2.42502438482338	2.46317583001	30.521279616757003	2.1578408010568797	1.8564567308285904	1.71817317545961	1.4740780067413202	4.16221154914622	8.92166499548039	4.9882440689352	30.2016290361618	1.17843329990961	5.17964840875076	0.287723943077584	10.54094571032	13.3260640846427	25.3756464527219	SRR12401410	GSE155800	0.311
26.28	18.89	81.11	54.84	1	1	2	0	2	0	2	2	1	2	3.9386280698293703	2.76161357135812	2.36167274879179	2.16441463655193	29.3060213038761	2.37856297465233	2.11300424104941	2.03434756879377	1.6903787355755002	4.34954137488904	9.3301149181438	4.95404877699812	32.4374561363477	1.15436182009026	3.22133429375974	0.277273786896347	10.6472887483333	13.3530516767787	24.6250698426521	SRR12401411	GSE155800	0.271
10.35	42.48	57.52	47.16	0	2	2	0	2	2	2	2	2	2	4.49217255840155	3.061256424344	2.53392123180494	2.41690949933583	18.6406818324072	3.0097921259623504	2.05978899637664	1.65050873154414	1.56948723476761	10.4740279159046	8.02440364802538	12.5164348969384	13.4792242032988	1.49635823553555	4.77690279584554	0.428524720171966	12.0934754328726	29.3217691949161	17.8629068723956	SRR13344595	GSE164158	0.273
7.59	46.02	53.98	46.38	0	2	2	0	2	2	2	2	2	2	3.62660510855731	2.7176843084253997	2.2700787941329597	1.97605977460394	16.0541424815798	3.2006758546838303	2.2348780293500297	1.7315070929541	1.4706508991942702	10.566528519103802	7.08008219640048	14.7625550554677	14.0932732733846	1.14326373074564	3.03567094016302	0.326302662859493	11.4630255168312	31.0917705393722	17.0040560847757	SRR13344596	GSE164158	0.334
7.37	47.31	52.69	45.32	0	2	2	0	2	2	2	2	2	2	3.2766382242196	2.4030578161059197	2.14438084537836	1.85875440301227	15.2695326733876	3.16409571237702	2.22617818535163	1.70635703874651	1.42642414672659	10.0612626017248	6.90533588959967	13.5948444410698	13.8911562043241	1.06414077181527	3.47905316907424	0.40090355156508	11.5645109242421	32.6043545111141	16.4957005371956	SRR13344597	GSE164158	0.352
10.46	39.81	60.19	49.72	0	2	2	0	2	2	2	2	2	2	3.88886673578435	2.6572095063402204	2.17587792753276	1.82447430682936	19.0872810165617	3.2702966743759503	2.3983504798362403	1.76067336576548	1.4398410293218502	12.8955990642529	9.10796577242217	12.7706955031849	13.8384377227925	1.20816901736141	3.15719325884897	0.337024314609206	11.9884600747503	28.84615704203	18.7458972940005	SRR13344598	GSE164158	0.321
10.42	41.66	58.34	47.92	0	2	2	0	2	2	2	2	2	2	4.66648954860605	3.2350899445506203	2.4800527926090297	2.3341874994643597	19.5000128553431	2.92261940471191	2.0945639039106	1.72947215961194	1.59166288148231	10.6989021536985	8.46607568457331	12.5304778724645	14.6787606522522	1.74774095094391	4.89634951389722	0.45318152980916	11.3753193532347	27.598978069649	18.253116373176	SRR13344599	GSE164158	0.265
10.62	38.48	61.52	50.91	0	2	2	0	2	2	2	2	2	2	4.9534723068796	3.4905928725263102	2.56280222682758	2.4963224836442004	18.3909951643708	3.12178471290991	2.02852614896989	1.6920638790686298	1.62038278678532	9.65012800195051	8.28838789928537	12.8847732945261	14.8218307168234	1.78063592978919	5.53052414208015	0.483410703978016	11.543645986618	27.1867708392615	17.4800204876383	SRR13344600	GSE164158	0.267
10.42	35.71	64.29	53.87	0	2	2	0	2	2	2	2	2	2	3.70328316607457	2.64155815067598	2.2506828263723397	2.03385823342396	16.8695443883804	2.99230381573954	2.02888091134767	1.6975779106446298	1.50408451492886	10.1108076327234	7.74450749942815	12.9289861183943	13.7692581798151	1.28763913115869	4.5450938225999	0.438030713499904	11.0634265361029	31.7062657842773	16.5167922147237	SRR13344601	GSE164158	0.33
11.24	34.2	65.8	54.56	0	2	2	0	2	2	2	2	2	2	4.0096773262131205	2.85836728553127	2.47875106567604	2.18180547176205	17.0761952668027	2.98556455375338	2.03789171667682	1.6967234166067702	1.56739859551117	9.61015632954578	7.90591891123533	13.5548281854074	13.4002155758902	1.28463770936174	5.14843266598051	0.501996889504434	10.9046738008401	31.2949908251023	16.004305436678	SRR13344602	GSE164158	0.3
9.09	50.18	49.82	40.74	0	2	2	0	2	2	2	2	2	2	3.57698414132108	2.55171984673222	2.42506719013755	2.2119053497199	18.0762043543625	3.3001948965603103	2.2833607312535	1.71292198316784	1.60072097677098	10.9778347815091	8.53864916137192	13.4453511598262	10.4198661005551	1.1276059702691	6.40127676232347	0.32420930069158	10.2642857859817	31.4123681331366	18.0663876258444	SRR13344603	GSE164158	0.326
9.13	45.48	54.52	45.39	0	2	2	0	2	2	2	2	2	2	3.766414092779181	2.68568399466605	2.4472337014639	2.18182018279966	17.309106783544	3.02116521487123	2.1317456212272097	1.80231737000332	1.622012263682	10.429815824662	8.11697425707696	13.6559867753553	12.8406382615684	1.17146720533976	4.86457031830516	0.335019438833266	10.9108822606657	30.2308258247514	17.873635658104	SRR13344604	GSE164158	0.296
12.98	75.48	24.52	11.54	0	2	2	0	2	1	2	2	2	2	10.4452955788598	1.71640908293666	1.26650432569352	1.2954646500491498	18.2103335332004	7.516631791909869	2.7157442191521604	0.971598487536863	0.870441298238315	10.0688113622366	9.93374241138456	6.77793916051962	6.84974541419153	0.820060056139435	23.2823617729617	9.64610940661923	6.43685945557804	24.1558685292774	12.0973137933285	SRR13344605	GSE164158	0.576
5.41	77.93	22.07	16.66	0	2	2	0	2	2	2	2	2	2	4.036412903108871	2.58823422794767	2.3009547285571204	2.03995631901618	25.758639908288103	2.8369983370413796	2.0059721511072	1.6276150817206	1.57913100217046	14.718769682497198	13.2240546151824	11.1433467211851	12.4810741711167	1.2969292559316	4.12515072666117	0.269721393666307	10.1587503059865	25.4548998630994	21.8460729471709	SRR13344606	GSE164158	0.45
10.98	45.29	54.71	43.72	0	2	2	0	2	2	2	2	2	2	3.7405932232822	2.4879404985386	2.39745996464862	2.37479413393678	18.842068512957	2.7824135088351	1.99422752472678	1.6681320248081202	1.4603009802971798	11.2707671104173	8.24886857142857	13.3564342857143	10.9154742857143	1.02491428571429	6.44370285714286	0.352182857142857	9.7152	32.1461028571429	17.79712	SRR13344607	GSE164158	0.342
10.87	43.75	56.25	45.38	0	2	2	0	2	2	2	2	2	2	3.32076947694058	2.34061088788536	2.04387867581695	1.87266650072894	19.3112399103936	2.6773459446005	1.92013654304306	1.60918109732248	1.4513032037833795	11.7691924759094	8.75696419076681	13.6134480679872	11.5301925344231	1.08172799066758	6.45249057066798	0.261762880529785	9.25043701241773	30.9778230646529	18.0751536878869	SRR13344608	GSE164158	0.351
9.49	43.66	56.34	46.84	0	2	2	0	2	2	2	2	2	2	3.57810394926256	2.56669228625542	2.3054079815965	2.14388032042828	17.3438107392819	2.8498094506107003	2.0109306300821297	1.72657094525632	1.57072337766765	9.76674340709763	8.1269876219208	13.4044068163779	14.1903109701637	1.14884768978626	4.31465997126993	0.332224733785178	10.6713212458694	30.9567397584756	16.8545011923512	SRR13344609	GSE164158	0.309
9.37	44.87	55.13	45.77	0	2	2	0	2	2	2	2	2	2	3.5534265508491303	2.49652202776211	2.4428333820037795	2.21012212353104	17.1237759079457	3.633415377806641	2.53570022872089	1.84355201178248	1.68865301354731	11.0143345056564	8.41814932089749	13.1331258675909	11.9030294232392	1.16168718641976	6.3956305174244	0.38160389769459	11.223291809942	29.7206470753681	17.6628349014235	SRR13344610	GSE164158	0.314
48.93	15.25	84.75	35.82	2	0	2	0	2	0	2	2	0	1	8.18317724809353	2.81649591094823	2.3445234080662503	2.02806584488388	27.059245528355497	4.67996134545201	3.4084674226879503	1.69107747782614	1.54205216004116	9.522989190649753	20.4428633983233	2.13264184859647	19.9201188774625	1.47097876800364	16.5723822349482	2.68595553425812	11.6852107797025	12.8009262811018	12.2889222776034	SRR13349135	GSE164213	0.864
40.96	14.09	85.91	44.95	2	0	2	0	2	1	2	2	0	1	7.14097803438602	3.11325037540596	2.53925756923184	2.33962308077339	25.433317424656895	4.51010976986741	3.0326981503253503	1.94070331870511	1.8097477504743504	8.39384450626841	19.8539539205059	3.48454489252038	22.2593365754383	1.5765385542323	9.66344435427817	2.56919550079345	13.1765138716997	13.6579396838074	13.7585326467243	SRR13349137	GSE164213	0.759
46.09	11.79	88.21	42.13	2	0	2	0	2	1	2	2	0	1	7.67608843020738	2.7842456203196297	2.27854472409204	2.0910465661990902	21.512296206279697	5.248021293623929	3.5496552709201	1.84856859779945	1.69099759449159	8.59691523586906	15.8720153099112	2.63388519607321	21.2315045865111	1.41330978194941	16.9259321824446	3.21027432902931	11.9159723505543	14.2849044774461	12.5122017860807	SRR13349138	GSE164213	0.841
42.66	12.46	87.54	44.88	2	1	2	0	2	2	2	2	0	1	7.27812962658332	3.07764891886458	2.41519072946939	2.21287766628283	25.093902505894604	4.6490879347846	3.1104348302900697	1.93859552923544	1.7794639103653702	9.08135475498529	19.5306885192705	3.41694498495767	21.3389671125472	1.55987737617931	11.2746044604815	2.48675441072124	12.3617882602431	13.9778815512393	14.0524933243601	SRR13349145	GSE164213	0.801
40.43	17.65	82.35	41.92	2	0	1	0	2	0	2	2	0	1	7.49199433136728	2.99096880430466	2.38087431494914	2.2420729611805497	22.770465306340498	4.78275705877138	3.3885502848281495	1.94698346891663	1.7701726455683795	8.64770079139845	17.1286051239946	3.37381064004994	21.0965795501748	1.50581410883934	13.6723257164095	2.81571934870321	12.22408185177	14.5741380859959	13.6089255740628	SRR13349146	GSE164213	0.697
41.03	16.88	83.12	42.09	2	0	1	0	2	0	2	2	0	1	7.3755660463616595	2.9825409887344105	2.3340840515685697	2.22568707561561	24.0032531123527	4.83876400979784	3.33973368751835	1.99938883835978	1.82253694640546	9.13590406205937	18.8418457406679	2.98611086043358	22.5127273996157	1.48553510427985	12.3447654320096	2.58783439881311	11.9369832784049	13.5861606750726	13.7180371107028	SRR13349147	GSE164213	0.71
40.41	14.16	85.84	45.43	2	0	2	0	2	1	2	2	0	1	7.07397596031752	3.0019314689648597	2.43938239590687	2.3289461728257	24.8609645229458	4.478724717910009	3.23445330574758	2.08570689667224	1.8968702747159296	8.82161754118642	19.5829614906948	2.81683905407893	24.0517138935944	1.62441835267692	10.0531492255964	2.3157543997819	13.1443557200077	12.0136822557081	14.3971256078608	SRR13349149	GSE164213	0.743
43.64	14.93	85.07	41.44	2	0	2	0	2	0	2	2	0	1	7.44536667305344	2.8472453236505197	2.22529936512377	2.12985046731169	23.901132809148	4.94524030905695	3.33236552225946	1.93072431842787	1.73253855277372	9.019568199530507	18.5004526270001	2.67790592412326	22.3836395913425	1.51635923300297	13.6438236988443	2.94548489871736	12.2371530349522	12.9406647150801	13.1545162769372	SRR13349153	GSE164213	0.801
43.55	12.58	87.42	43.87	2	0	2	0	2	1	2	2	0	1	7.36510238937132	3.01557032269725	2.79307177265567	2.35196410738043	23.8553908138414	4.5783223494931695	3.22171036751727	1.89484112230785	1.76648977364633	8.27408618301163	18.2151859195636	3.05363687018525	22.4646942186962	1.47035435642964	12.5139730002162	2.61851449702348	13.2430289459924	13.6982884576439	12.7223237342493	SRR13349154	GSE164213	0.788
40.79	11.42	88.58	47.79	2	1	2	0	2	2	2	2	0	1	7.17590292893076	3.0570658309475	2.43208276509849	2.26195099482492	21.438409363908104	4.734562827958059	3.3775728620069905	2.06201511881	1.8567732088184	8.2122729694824	16.0398769681038	3.27396276523671	22.7560454549561	1.48821621816934	12.5986874791108	2.50761045319458	12.9853075345745	14.6139896841097	13.7363034425445	SRR13349160	GSE164213	0.765
26.97	20.43	79.57	52.6	2	1	2	0	2	1	2	2	1	1	6.527692421768861	3.70811638244687	2.8933487665376	2.5850617139654197	22.5266970555005	3.5175892027895403	2.9847163520329	2.46353151427634	2.2649609708340095	7.520545138980531	17.4609718695794	3.06229417531864	29.1748158576133	1.85009678473566	3.53239146283215	0.858493174790719	15.637522310767	11.5075793760527	16.9158349883104	SRR13349134	GSE164213	0.261
27.88	19.01	80.99	53.12	2	1	2	0	2	1	2	2	1	1	6.458140674791559	3.4643349684358995	2.9596055999278996	2.68439968935932	23.035068073027706	3.52347522467741	3.0063992473507297	2.48364382996744	2.26498538778846	7.15189662431368	16.6248419222257	2.47601663768574	30.6562203604173	1.89001738855517	3.8479588207398	0.896844372431236	17.6096170565918	9.3950067183054	16.6034767230477	SRR13349139	GSE164213	0.331
26.83	20.57	79.43	52.6	2	1	2	0	2	1	2	2	1	1	6.25409183848191	3.47655187695779	2.8950072016357304	2.6727888963871003	22.03234692747	3.6617547817854	3.0584289354673	2.52837847365611	2.36004653364624	7.36543517017012	16.3468403748006	3.05605260606274	28.4635115957231	1.90737273163428	4.17715509696787	1.01230404631993	16.210464546692	11.3475266612855	17.4787723405139	SRR13349140	GSE164213	0.28
24.15	20.46	79.54	55.39	2	1	2	0	2	1	2	2	1	1	6.306478459612089	3.78936834641631	3.14443902463555	2.81694567507631	20.0327870501209	3.67697715466738	3.11627836808995	2.59807200076436	2.34613469845468	7.32830799712359	14.7750308090843	3.4063529589296	29.4622871658157	1.86501848545057	3.40924524031086	0.843791655139458	16.4461406906265	12.3237594627902	17.4683735318528	SRR13349141	GSE164213	0.239
23.69	21.4	78.6	54.92	2	1	2	0	2	1	2	2	1	1	6.18559455292124	3.60123454905373	3.00011704298531	2.7697204708181298	19.1599366950114	3.78608613345954	3.13726088881425	2.60522418820512	2.3661766127760098	7.096748749421151	14.3207444649317	3.38803822088864	29.4758688966003	1.8345670246216501	3.86484495191849	0.944069692423392	16.2773444906363	12.6888871073852	17.2056351505943	SRR13349142	GSE164213	0.24
25.61	20.33	79.67	54.06	2	1	2	0	2	1	2	2	1	1	6.2752540943171	3.5945386510814603	3.35905343982888	2.8598398549933304	20.7524480545482	3.60294883719763	3.0516423085082205	2.5588305071342203	2.33501913631154	6.993885669168379	15.1171302615074	3.11970678824391	28.9958451622948	1.88267260657366	3.95607348374792	0.897138573694064	17.5486331977685	11.5359841089072	16.9468158172625	SRR13349143	GSE164213	0.257
27.02	20.9	79.1	52.08	2	1	2	0	2	1	2	2	1	1	6.097203294049821	3.4183225832551605	2.91781815975181	2.63235744030989	22.5079076917631	3.5343779156057797	2.9912693014682596	2.4682617743065096	2.31529123820167	7.6559856991512	17.1418781199581	2.58472883233276	30.368983254012	1.87235419964697	3.76101942655992	0.834391232000971	16.4991730688502	9.86994168491647	17.0675301817225	SRR13349148	GSE164213	0.3
25.15	19.94	80.06	54.91	2	1	2	0	2	1	2	2	1	1	6.116573130197019	3.5281964678064304	2.96847656508602	2.75363205879745	20.3291617691696	3.7652748823039297	3.17732541073398	2.6106105705995297	2.3570440893403397	7.41350947251926	15.1194737532562	2.97719222624112	29.8690005434884	1.88609231807193	3.88338112283464	0.923680478769592	16.802538778213	10.9680966035096	17.5705441756155	SRR13349151	GSE164213	0.262
24.18	28.22	71.78	47.6	2	1	2	0	2	1	2	2	1	1	6.2073692657483	3.5791705675181698	2.97203089474388	2.6775166064821003	22.631486558780303	3.68407560964736	3.0756820917480296	2.5026748696001095	2.26235455396549	7.88069524319023	17.2462899742214	2.74186581202536	29.8768201769665	1.90232007245872	3.71350937086323	0.890545530551104	16.5775796000836	9.77593534452728	17.2751341183028	SRR13349152	GSE164213	0.244
25.54	19.71	80.29	54.74	2	1	2	0	2	1	2	2	1	1	6.1237707929825405	3.4764683535632206	2.87399343592554	2.68628830859869	20.079341848777197	3.739903220382259	3.1305777506523595	2.5790460294822903	2.38336935062994	7.029289224081559	14.9535772257456	3.3229064281808	29.1006576300155	1.82053514813804	4.30306042746574	1.03135421455008	16.2880217656974	12.1029336103875	17.0769535498193	SRR13349165	GSE164213	0.263
26.05	7.47	92.53	66.48	2	1	2	0	2	0	2	2	1	2	2.84358396845914	2.23403611462958	1.8412884371798304	1.7139750733835102	16.3599833995478	2.3034208171399704	1.8911114089201495	1.5551035582896298	1.29842338934545	11.2200035448882	19.2319217317838	11.62318492532	14.6404575453992	0.929023994738271	6.53724371518729	0.445040139072339	9.1480953818161	26.5780048052219	10.8670277614611	SRR13555212	GSE165595	0.315
29.87	6.42	93.58	63.71	2	1	2	0	2	0	2	2	1	2	2.51686440198024	2.03890165807018	1.6279370452648798	1.79644749622534	18.799761072055603	1.89625013490453	1.54662033430678	1.33793237569816	1.16044609856098	14.4008582599506	24.5498875520553	11.1398288054864	12.859363108523	0.764795669685231	6.07721283018223	0.369303848883644	7.63288525178933	25.9733374378971	10.6333854954978	SRR13555214	GSE165595	0.283
32.47	6.22	93.78	61.3	2	1	2	0	2	1	2	2	1	2	2.22784550959887	1.87669218473245	1.46113053668982	1.4791520708235602	20.9126574085034	1.7576860776717498	1.4302060106615	1.2463650352379598	1.0764934146755	15.7802524507687	27.5814730428549	10.6556030583858	11.5918283754032	0.696862253170174	6.04455737033434	0.365338009659857	7.01139641254075	25.2734968340928	10.7794446435581	SRR13555218	GSE165595	0.33
37.22	6.59	93.41	56.19	2	1	2	0	2	0	2	2	1	2	2.1745926051219	1.93960856690782	1.30317116044646	1.27608643986871	25.038057779309803	1.62497618043348	1.28347318184446	1.07236223726215	0.97055366307464	16.7603034345139	30.288360638184	9.17871292429596	11.3562479922904	0.663668486990042	7.44330228075811	0.34382696220152	6.52275404218867	22.1150016061677	12.0881250669237	SRR13555220	GSE165595	0.416
27	8.02	91.98	64.98	2	1	2	0	2	1	2	2	1	2	2.52333623971803	2.0953149223647403	1.66370592315403	1.5864076867714598	17.746631384171103	1.99268547771615	1.6530515952138105	1.4069148762684598	1.25068763902267	12.340755848465	21.3972573837368	11.3146787284649	14.3742108371298	0.814258385382284	6.21966379078769	0.436982795841594	8.41284324846355	26.3382734068018	10.6918314233915	SRR13555222	GSE165595	0.238
25.25	9.37	90.63	65.38	2	0	2	0	2	0	2	2	1	2	3.11030098939547	2.35691721715835	1.77345304205731	1.76539841180345	17.769728051408396	2.11031312650955	1.8170363153487	1.5006989874336698	1.3196353128230802	3.51248081508445	11.5669759684951	11.6117873907722	18.4363683322314	0.944682175539365	8.09773304974841	0.489504083247702	9.56966686129099	28.0441138651618	11.239168273513	SRR13555224	GSE165595	0.287
31.05	10.12	89.88	58.83	2	1	2	0	2	0	2	2	1	2	3.40314077871908	2.54184107401547	1.79280740755576	1.86935749111552	24.893464091557497	2.29116180328854	1.97005200510037	1.5985393175916105	1.30747097661439	3.63323608802369	15.5236810591592	7.31154649180211	23.8594628524113	1.17837698269607	7.76862944117241	0.562589313140217	10.9763345219493	18.448255138427	14.371124199242299	SRR13555226	GSE165595	0.339
23.18	7.07	92.93	69.75	2	1	2	0	2	1	2	2	1	2	2.5128937392328	1.98563046161362	1.7263030128254098	1.6145016770200402	14.2195373641356	1.98014261933636	1.69359116866291	1.48354669561952	1.29330149667448	10.5191175980037	17.482704969663	12.452960209317	14.7672909925867	0.784400286411086	6.54653910964915	0.464610464771975	8.40842651563686	29.4410138521753	9.65205359978896	SRR13555230	GSE165595	0.23
22.8	8.08	91.92	69.12	2	1	2	0	2	0	2	2	1	2	2.96139482109463	2.3526237749244197	1.9179116411688504	1.86058098689228	14.3907557311617	2.21261513725089	1.8889743469799096	1.67466431106939	1.42891488410396	8.900611273143038	15.5957292368367	13.0073054818865	15.5737464073854	0.906846127811653	5.55447334255451	0.438133026589429	9.64425905349772	28.9930667026518	10.2864406207864	SRR13555234	GSE165595	0.307
27.53	6.03	93.97	66.44	2	1	2	0	2	1	2	2	1	2	2.2354935548785098	1.866547196295	1.5653882130843502	1.75959851144457	19.3114207361262	1.72788636409589	1.54442414252163	1.36383516919708	1.21847009108197	11.3039971139818	22.8169214997663	10.0960960129789	19.7718052360457	0.735384133885049	4.22324252453498	0.35683376039124	7.62125375117232	24.2933318287837	10.0851312524418	SRR13555238	GSE165595	0.241
25.46	7.1	92.9	67.45	2	1	2	0	2	0	2	2	1	2	2.6239848446523	2.15823776028072	1.7597640587915502	1.6124084409259	16.095775769742	2.00872939416282	1.66751879618318	1.4609626013809898	1.2933711499443	10.487113110775	18.3102337666813	12.621613268997	13.7656259926927	0.826351058136392	6.9323466797895	0.492537104497766	8.45367685301741	28.3992759467664	10.1983393294216	SRR13555240	GSE165595	0.286
26.73	7.82	92.18	65.45	2	1	2	0	2	0	2	2	1	2	2.85084150757541	2.33727996806242	1.82393539582425	1.91668890581234	16.780249035038	2.2227212469543196	1.80126231560494	1.5053189527423605	1.28184265967164	11.4676968272875	19.6081540277644	11.3518262507045	14.4051884133833	0.913749795019879	7.13743496292982	0.426793046639901	8.57701985510756	26.7034526797282	10.8763809687225	SRR13555213	GSE165595	0.317
25.6	8.07	91.93	66.33	2	1	2	0	2	1	2	2	1	2	2.87838027471888	2.24635497630177	1.84211986289076	1.72702816483133	17.6664668697995	2.44357732845843	1.8655080624018896	1.6761180375233702	1.4644276363668	10.4918375183706	19.5178879605832	11.1892517720387	15.0019912992194	0.927205499903155	5.5216659883917	0.476497228503218	9.43320877738581	26.2257371615607	11.7065543124142	SRR13555215	GSE165595	0.299
26.33	6.6	93.4	67.07	2	1	2	0	2	1	2	2	1	2	2.6372141527958903	2.03398795260702	1.73237485251259	1.62080905545955	15.885813156198498	2.19651854754609	1.7228457201347398	1.4261577895839097	1.2543122000732398	11.4467364327639	19.6307066163279	12.7128818914505	12.5238439499826	0.755402040324524	6.5531367981364	0.58028757329906	7.66829999732241	29.6987709856213	9.87667014753528	SRR13555219	GSE165595	0.241
21.17	8.03	91.97	70.79	2	1	2	0	2	1	2	2	1	2	3.1056008681459804	2.37565798701913	2.08250648880403	1.93886660410738	14.344742247415098	2.3568467076455297	2.0539089947274096	1.8050129341137704	1.53600076549946	7.676306813053941	14.2494341621412	11.7100430373937	16.7848010676145	0.983649705851324	5.96911357325656	0.60417670455596	9.99920603241345	28.5247538428575	11.1748218739158	SRR13555221	GSE165595	0.251
25.26	8.43	91.57	66.31	2	1	2	0	2	1	2	2	1	2	3.17856394038404	2.3824760190799	1.99109342512187	1.7608940646130702	17.511531808572	2.46437806859679	2.02669351597854	1.73544982789649	1.45152272290462	10.9458267083675	19.6432882236833	10.4878024802479	16.6560892565919	1.01772526333382	5.2259323868645	0.494280006073363	9.72480892391146	24.9635980525914	11.7864754067023	SRR13555223	GSE165595	0.271
23.18	9.17	90.83	67.64	2	1	2	0	2	0	2	2	1	2	3.4089783084033702	2.3934302052895697	2.03671122717934	1.79944906735603	17.8929799026289	2.68232853817884	2.2395125721420097	1.66314718621391	1.4208204976890302	3.25660205355629	11.6586653626689	10.7718587585368	21.1420553604331	1.12403728288272	6.45071405993764	0.496708617068494	10.7024737410749	25.3899603183781	12.2635264990192	SRR13555225	GSE165595	0.294
21.67	8.31	91.69	70.02	2	1	2	0	2	0	2	2	1	2	3.09898630779382	2.40854140651838	1.98768737492434	1.74285262474849	16.4444977615888	2.2533521639792995	1.91614546128721	1.66792991946082	1.43007486817639	3.25602953285093	9.73043081763064	13.36479325248	18.2647520186054	1.02539264902555	6.00923726058718	0.411356987178229	9.95961698312029	29.3339747491606	11.9004452822121	SRR13555227	GSE165595	0.28
21.85	7.86	92.14	70.28	2	1	2	0	2	0	2	2	1	2	2.9662736960008997	2.28043822271039	1.98912908988688	1.95428921222804	13.2597752448017	2.1614833756259797	1.8130845990375104	1.53805578287701	1.33889324236616	9.22160549970804	15.3027882778744	12.8308344852974	15.3937871040112	0.919652814502476	5.95575372112443	0.434579119570069	9.14918269371728	29.8911597572351	10.1222620266677	SRR13555231	GSE165595	0.295
24.84	8.62	91.38	66.54	2	1	2	0	2	1	2	2	1	2	3.18803403838073	2.3964972335060897	1.9561344375963	1.98075710883877	16.5534388569828	2.32810092449923	1.97944389970584	1.68550392211794	1.41706208852781	9.932347842835132	17.8655722342885	11.8482011490226	15.0855198626778	0.90435174805577	5.21198241434877	0.537400161143418	9.91743589294472	27.8254834302529	10.8040531072655	SRR13555235	GSE165595	0.297
27.7	7.34	92.66	64.96	2	1	2	0	2	1	2	2	1	2	2.98979442060456	2.2340893981125696	1.90091867482883	1.7163634636804	21.8687132508483	2.27143214843851	1.95218401125895	1.7191695663060502	1.3924744644661102	9.20142636355002	22.042187678814	8.03796416055415	24.9777056104128	0.951803092496346	3.13470993541645	0.329719446969582	9.77584691689645	19.1996260156633	11.5504371427769	SRR13555239	GSE165595	0.267
25.21	9.97	90.03	64.82	2	0	2	0	2	1	2	2	1	2	2.60946061372808	2.10807274455988	1.76907500935798	1.65944500783627	16.3031030733055	2.19182251269298	1.75463539416262	1.47972733563553	1.26735391830066	11.4903793286912	19.6443692727584	12.7833477428862	12.0189005918659	0.788339597228921	6.38028328662267	0.394947692211952	7.81538584633712	29.5028370890777	10.6715888810112	SRR13555241	GSE165595	0.253
39.4	14.06	85.94	46.54	2	2	0	0	2	1	2	2	0	2	8.49306556730397	4.66461176136569	4.06664130033849	4.029755401107971	25.3377037887753	3.12959982871911	2.55245768303028	1.85174195695404	1.6397353058562498	7.343784725979661	21.4081320832223	0.65375981716137	36.1967423723173	2.19634439108289	5.195633377825	1.5381625602063	17.2839060810834	3.19839597270919	12.3289233443922	SRR14299194	GSE173078	0.657
38.63	15.15	84.85	46.22	2	2	0	0	2	0	2	2	0	2	9.44442873103195	5.40698524039164	4.86039418666591	5.17116620233533	23.255811212776894	2.8565805414527703	2.43703242776937	1.86003592086097	1.58226207143632	6.26352335563067	18.9522340248747	0.57313513048459	37.9521998465511	2.54510654797753	4.99133166998825	1.06282800878265	17.9353699685677	2.80368324472505	13.1841115580483	SRR14299195	GSE173078	0.587
39.87	13.12	86.88	47.02	2	2	0	0	2	1	2	2	0	2	9.11209763093288	4.85415326251722	3.14413867956995	2.9153233742661	28.0916826557308	2.8268128260877097	2.35870827544851	1.72820010519979	1.42802388979113	10.2852940127045	26.514998043233	0.515435438200695	39.5015999447501	1.7399111397592	4.6702272151753	1.00082874835977	13.3415824489514	2.90867653491102	9.80674048665945	SRR14299196	GSE173078	0.652
37.86	13.05	86.95	49.09	2	2	0	0	2	1	2	2	0	2	7.67606459938216	4.32901428666723	3.36936244798627	3.37304280019598	25.4274384058554	2.8757352078593903	2.60557435346563	1.9760041035927096	1.76196862039697	8.20385010845538	22.2999521504684	0.746383679628982	38.6018044794523	1.81805215598947	5.0245458895412	0.805045365036715	15.6731370889081	3.47622246351473	11.5548567274601	SRR14299199	GSE173078	0.646
37.52	13.42	86.58	49.06	2	2	0	0	2	1	2	2	0	2	8.66225853954321	4.6332688476308705	3.6767245113042497	3.55152600121272	24.2465856264257	2.9937920480466604	2.5348078422314	2.0057170906361	1.66038171685964	8.288279964196	21.4641668976989	0.660983273264948	42.4877552906386	1.68861473061639	4.5561870437113	1.18045929211718	14.9564504204787	3.21088623971906	9.79449681175492	SRR14299202	GSE173078	0.671
37.35	15.44	84.56	47.21	2	1	0	0	2	0	2	2	0	2	8.541573785768259	4.160985410652811	6.25602370813264	4.35197021819571	24.9387133891584	2.58947017384939	2.2866143892566	1.7949024203628798	1.60439064020709	6.666847993831719	21.4967894850757	0.60709423857751	40.0272973602696	1.47651752861906	4.12937624112511	0.911646676593696	19.2740889151192	3.00897808759993	9.06821146702022	SRR14299203	GSE173078	0.595
39.57	14.06	85.94	46.37	2	2	0	0	2	1	2	2	0	2	8.932733380575538	4.92796727022659	3.72969079626391	3.43657966420798	26.79552385906	2.9490307784142704	2.56283155360536	1.81649776995838	1.54968402410516	8.90678507472065	23.3722739348549	0.600691458474672	36.784613361603	1.8898158244147	5.12542721590797	0.849835281139196	16.4766571671614	3.38048951350043	11.5201962429437	SRR14299204	GSE173078	0.627
39.02	13.26	86.74	47.72	2	1	0	0	2	1	2	2	0	2	8.72535218574793	4.82043974363852	3.6838992401158	3.640434463302241	25.7792242978479	2.76156975866096	2.36024114304293	1.9703263547578895	1.6290644466196	8.09205770554401	23.3489293406325	0.627452969851819	41.7740477519151	1.8840883830115	3.64180990550157	0.930456719350271	14.8633254776806	2.59190421945404	10.3379852326026	SRR14299205	GSE173078	0.647
23.77	24.54	75.46	51.69	1	1	2	0	2	0	2	2	0	2	5.0779717796223895	4.46243997074071	4.33125019877238	3.4322689734864102	8.87704205493539	4.779415662203559	3.62892111651772	3.0197500238526898	2.02376787626287	10.1752907377371	8.13612389167035	5.29519446554286	59.2273870262632	0.181468476314321	2.94114138236826	0.539898542022081	4.81388545349224	13.8985764865105	4.96632427581618	SRR14510195	GSE174330	0.493
27.74	17.47	82.53	54.79	1	0	2	0	2	0	2	2	0	2	5.0429413361250095	4.65060486216122	6.76628959714629	3.54605288666589	9.88292912256213	4.00769648326936	3.8161325656236698	3.2886956690318296	2.00917955876081	11.0493970764996	9.95728075331301	4.0782640837176	65.1420642182378	0.148335767219492	2.46087098787501	0.37047584999182	3.56296695772309	10.1746944513455	4.10504693057668	SRR14510196	GSE174330	0.481
25.63	18.88	81.12	55.48	0	1	2	0	2	0	2	2	0	2	4.1518626549335895	4.38264497247132	3.1439159518414503	5.05243147417137	7.692374074466749	3.3904782569031298	3.9101083148206097	3.44016056137306	2.1693784410851698	10.827906907936098	8.23525929653075	4.82125922006938	62.5774633817876	0.11937839374398	3.23554910978003	0.511057917019684	2.90664190304945	12.6291981299029	4.96419264811615	SRR14510200	GSE174330	0.505
26.72	19.73	80.27	53.55	1	0	2	0	2	0	2	2	0	2	4.51369119774153	4.52926424217205	3.59575366682904	4.633915100745139	8.24225178747404	3.6530624703333503	3.90596871188497	3.236701554439	2.03770171764451	10.8858072256434	8.59815460078661	5.13342007008728	61.2626927275718	0.138828655031978	3.24415399263236	0.455991067111317	3.08613358457083	13.1743907241522	4.9062345780556	SRR14510201	GSE174330	0.48
22.71	37.98	62.02	39.31	0	0	2	0	0	2	2	2	0	2	5.433249000665951	3.4007188432718505	2.72234880184726	2.8615057654197402	6.52280126353878	7.66346912021517	2.8257087249642403	2.17716955058589	1.57829473864129	6.52715495764823	10.5254922204567	9.09041047274135	35.4321296348575	0.272142862904202	4.46978923850007	6.46722428798425	5.0110099291009	23.4520362319425	5.27976512151251	SRR14510205	GSE174330	0.503
26.53	20.38	79.62	53.09	0	1	2	0	2	1	2	2	0	2	4.97043486124229	4.6695084701485	3.47220826718646	3.99355444808392	9.07501557381991	4.29912786608524	3.96152764101843	3.2225247673974597	2.0038733597251	12.5729708819806	10.0096981513213	4.71352766485601	60.4942288462215	0.123362494786616	2.97414161310909	0.459280326822675	3.55577944494415	12.4559688855166	5.21401257242208	SRR14510212	GSE174330	0.532
24.69	21.98	78.02	53.33	0	1	2	0	2	1	2	2	0	2	4.76301558961239	4.4231023110770495	4.20290208011033	4.452069279760679	8.13689840668855	4.31876995484485	3.90156870234389	3.13522575650571	2.00128428772659	10.3327484398211	7.78648013507814	6.07351604437476	57.7657748210561	0.164488655667423	3.13169477161975	0.533850944816171	3.98016392454804	15.1639822408663	5.40004846197338	SRR14510213	GSE174330	0.513
22.65	40.66	59.34	36.7	0	0	2	0	0	1	2	2	0	2	5.47666351547874	3.62437165818205	3.2044379510875	2.8810620345889197	6.79005168285231	7.51094911421287	2.71069567107664	2.2231883618372597	1.60879097176232	7.88454182233029	11.2522334221084	10.0741664700131	33.8590162829114	0.254020159795031	3.91059569160233	5.8990998887503	4.82250615244581	24.0702221622897	5.85813977008394	SRR14510216	GSE174330	0.519
24.38	23.16	76.84	52.46	0	0	2	0	2	1	2	2	0	2	5.1783422745245	4.52929248757734	3.87829047548396	3.4990382037446297	8.371792168713899	4.36270260843309	3.74215530862077	3.11379910822355	2.0473635850142	9.605468312782907	7.5147827309582	6.47380768259374	57.5344409641127	0.174580732848517	2.94326712023809	0.58271689800892	3.95182561194387	15.7763179478367	5.04826031145932	SRR14510221	GSE174330	0.464
31.94	19.2	80.8	48.87	2	1	2	0	2	1	2	2	0	2	5.04120561223038	4.81212740757975	2.6978259228411097	3.0657619047029705	11.2238419546027	4.8926946205606	3.5703279989010204	2.77195765951627	1.77037477986339	10.0242444193901	10.2648158074895	7.61096303522418	43.5797858051002	0.285230059583866	3.82077054207329	2.40390507682271	6.09827809683214	18.7980722211424	7.13817935573165	SRR14510223	GSE174330	0.665
25.64	28.09	71.91	46.27	1	0	2	0	2	1	2	2	0	2	4.78410277734126	3.8178533631682097	4.04550884546546	3.01278458673646	9.20426273417433	5.29392867722013	3.45474495493478	2.75022285761172	1.88048712988601	9.56500697429593	9.88305858755027	8.28702460818993	44.664330713152	0.187228667964006	3.30334799911532	1.37110919771264	5.17786027956328	21.9519353685525	5.17410457819996	SRR14510225	GSE174330	0.496
32.28	7.95	92.05	59.77	2	1	2	0	2	0	2	2	0	2	4.88980581574985	4.23970032570459	3.35732118296602	4.38169362040532	8.32708649749149	3.8228462539626697	3.8770579250075494	3.21500196639528	1.8976257678176105	11.9843644414894	9.34975563262188	5.92252624897976	55.7098934825585	0.171279959049309	3.04239287666647	0.510470791659014	3.69577810116168	15.3519444513879	6.24595845591552	SRR14510230	GSE174330	0.586
29.78	5.13	94.87	65.09	2	1	2	0	2	0	2	2	0	2	4.39781558540393	4.71582267073249	3.11387647158648	3.44748350674223	7.48249485359763	3.3320649590343203	4.34247792554397	3.61686944844691	2.2274198631631403	9.15980567521958	7.09961887044759	3.69560678060479	69.442985592164	0.106935629812894	2.99430309396204	0.475515537304083	2.99915421720799	9.44808981749231	3.73779046100435	SRR14510232	GSE174330	0.508
30.87	6.69	93.31	62.44	2	0	2	0	2	0	2	2	0	2	3.70615670842014	4.89563774788446	3.6642531958126496	3.61420475492339	7.93991186330238	2.91159752051236	4.48699812237969	3.87044848547202	2.14983238594957	11.2741882935947	10.1974449561204	3.4704851152343	67.4322505937287	0.103252507599192	2.87573780510687	0.443460406469633	2.71587333072432	9.30055271721358	3.46094256780302	SRR14510234	GSE174330	0.506
27.99	21.71	78.29	50.3	0	1	2	0	2	1	2	2	0	2	4.22926844844653	4.479739438643549	3.8390650445445	3.4747900501325204	8.352907366605999	3.66280295047418	3.69843854775362	3.2985279560622	2.02190503560367	12.4252003704058	10.3123446868696	8.01412558947122	50.0259999770025	0.146289796893546	4.18414371918492	0.537503210070871	3.56678799989268	17.3276112089925	5.88519381162218	SRR14510235	GSE174330	0.527
21.03	44.28	55.72	34.68	0	0	2	0	1	1	2	2	0	2	5.13759788357889	3.45569640700185	3.0113054075348997	2.69990864498436	6.52497366139775	7.313426674587691	2.9100790247807207	2.49584056485757	1.71438724834744	6.91552084025077	9.96149323663259	10.4679155184949	34.1119658196376	0.218294751770503	4.13754723586066	5.50637740218474	5.06727463669901	25.0209588094319	5.50817258928812	SRR14510249	GSE174330	0.532
28.45	16.3	83.7	55.25	0	1	2	0	2	0	2	2	0	2	4.61423027661486	4.849362466785191	3.818628013228581	4.02616084571123	9.4099472386305	3.6271051977595494	4.582329720326509	3.85614402324559	2.03673701515934	12.312658905392698	9.59009203868923	4.76935357818031	62.2491999493321	0.11256874221758	2.69591382635734	0.371524649208553	2.94686325168315	11.5823914763235	5.6820924880082	SRR14510253	GSE174330	0.538
29.09	14.15	85.85	56.75	1	1	2	0	2	0	2	2	0	2	4.66408217563201	4.89694264340314	4.1475722636274	4.83275749195647	8.238414638408111	3.4628529892108397	3.84190649702838	3.3764185384423597	1.9987093076623796	12.418487187432302	9.74168202609277	5.25560337495718	61.2956442920023	0.20178907216639	2.77494926146598	0.412316123785712	2.74046336922507	12.7671200318761	4.81043244842845	SRR14510254	GSE174330	0.548
24.09	35.54	64.46	40.37	0	0	2	0	1	1	2	2	0	2	5.7282657428796195	3.58055393093006	2.7107027224931097	2.8605647284410503	7.40436213238431	7.6305513711753	3.00049798865331	2.3286011483215003	1.61311090874397	7.11223981644231	10.8153315727244	7.79426322861745	39.4344845563979	0.273711584951449	3.65864255191055	5.63187964138196	5.07716370249226	21.6950567439493	5.61946641757464	SRR14510260	GSE174330	0.526
32.02	10.46	89.54	57.52	2	0	2	0	2	0	2	2	0	2	4.3937535879342695	4.81101498611735	3.45525050203158	4.37733564748113	9.63375707255836	3.72698416953143	3.3841060934013303	2.89045101310978	1.9472570870776296	12.8129181269699	12.2093341510798	7.02189482574293	51.0171000611076	0.19996804979763	2.95461172125571	0.56180967733647	4.27205485603976	16.5140094934552	5.24921716418494	SRR14510261	GSE174330	0.552
24.9	28.63	71.37	46.47	1	1	2	0	1	0	2	2	0	2	4.934588919697861	4.840994399741071	4.04109752184689	4.4216405101742	9.34642162089456	3.52450621184587	3.30312995206784	2.62092678190375	2.1886826291093	7.732896932537691	6.47415578555594	7.16541810650457	55.2101813004644	0.222526771876428	3.85147879409547	0.615872268511901	3.98838600827889	17.3214951332778	5.15048583143457	SRR14510263	GSE174330	0.5
25.2	23.34	76.66	51.46	1	0	2	0	1	1	2	2	0	2	4.19672918104297	3.52623347078061	2.96661740132038	2.87791368867867	7.0746428697216395	5.5912037224252105	2.7622075223357303	2.30277446950614	1.8103384177083897	6.63242877287545	7.28212984518379	12.7108757607708	30.172589282918	0.314617239615413	4.5553601068994	1.77547995114364	7.37308306625883	30.0642805691558	5.75158417805431	SRR14510266	GSE174330	0.467
24.69	28.08	71.92	47.22	1	0	2	0	1	0	2	2	0	2	4.177807811941641	4.12232803703101	3.5746216877253403	3.90179940793764	7.33528833492542	4.4764808858966	2.9365347527256698	2.35281521619731	1.9013294288920304	6.7465631044201695	6.04036556336353	10.5427105057034	41.742338765215	0.225242459107851	5.000827790384	1.32432548996148	5.41054924935411	24.695421832241	5.01821834466966	SRR14510272	GSE174330	0.469
24.12	30.85	69.15	45.03	0	0	2	0	2	0	2	2	0	2	5.32684885111577	3.926408935975141	2.94477054853456	3.5948095219502	7.395693690645079	6.06654837258875	3.0066652494515496	2.39104435738694	1.79046329919002	7.2765319300011395	8.72515262868551	8.92118283614479	42.7319811348051	0.252886201209456	3.68580191545384	3.63589016521513	4.55441104134718	21.9702844246405	5.52240965249848	SRR14510275	GSE174330	0.505
22.97	34.61	65.39	42.42	1	0	2	0	1	0	2	2	0	2	4.01950873350758	3.2301972437567	2.6300696937116603	2.8397472857381	7.451124933280929	6.33513850803152	2.60376440864343	2.06557662867184	1.63123354963823	6.830197855507519	8.58379870741043	11.1115872406136	30.0702308020759	0.282055716334286	4.91340139604571	2.42999493432219	7.52490369855697	29.9684581209243	5.11556938371668	SRR14510291	GSE174330	0.401
22.82	27.24	72.76	49.94	1	1	2	0	2	1	2	2	0	2	5.57255926521985	4.67263774035587	4.414947932915441	2.7921206015785702	9.68047838223026	5.1036325329602406	3.92114554457759	3.0476114559955096	2.27055643131914	10.3236721416016	8.10679277966428	6.08614360934299	57.0451889632797	0.219689575056022	4.34100001374778	0.475535819849049	5.41676404679745	12.7850259145713	5.52385927769147	SRR14510097	GSE174330	0.508
23.83	28.57	71.43	47.61	1	0	2	0	1	0	2	2	0	2	5.29692484940623	4.47490617199957	8.895496395968859	3.18014276135	10.5563324975957	4.68979014165543	3.72148237741464	2.9234019142172003	1.9779124477314	10.0707087251291	9.04208250725271	4.12088219810254	63.8075876205518	0.155415168520448	2.67496107620104	0.421021091658546	4.45173448928615	10.9615298453129	4.3647860031139	SRR14510098	GSE174330	0.456
27.84	22.49	77.51	49.67	1	0	2	0	2	1	2	2	0	2	5.6695737434203695	4.42047682939416	3.65336980080504	2.9995355557849104	10.7086644648571	3.6654969553101497	4.29004541232325	3.464753844566	2.30003096294767	11.0119723397667	9.63471527665753	3.34311985804162	68.4741409904823	0.190095176641394	2.34850782384256	0.321987417325375	2.69320858202936	8.79741893853847	4.19680593644136	SRR14510102	GSE174330	0.502
26.82	24.78	75.22	48.4	1	0	2	0	2	0	2	2	0	2	5.250969767707731	4.633216438327031	4.67655355590355	3.29721020629	9.91250156199734	4.32733083236512	3.71037511864533	2.91980506273247	1.94977148311315	14.2387689068146	13.0342636050578	4.31572509340389	58.9154511972983	0.146122242757043	2.87431359774501	0.656818816396538	3.74931858371781	11.5367432955286	4.77124356809509	SRR14510103	GSE174330	0.46
[truncated: 171 more rows]
